# Supplementary material for: Poly[[hexa­aqua­sesqui(μ-benzene-1,2,4,5-tetra­carboxyl­ato)dicopper(II)disodium] monohydrate]
Source: Acta Crystallogr Sect E Struct Rep Online. 2014 Jul 2;70(Pt 8):m284–5. doi: 10.1107/S1600536814014755 (PMC4158492; doi:10.1107/S1600536814014755)
Supplement: Supplementary file 1 [file e-70-0m284-sup1.cif]

##############################################################################
#                                                                            #
# This CIF contains the data in a paper accepted for publication in          #
# Acta Crystallographica Section E. It conforms to the requirements of       #
# Notes for Authors for Acta Crystallographica Section E, and has been       #
# peer reviewed under the auspices of the IUCr Commission on Journals.       #
#                                                                            #
# Full details of the Crystallographic Information File format               #
# are given in the paper "The Crystallographic Information File (CIF):       #
# a New Standard Archive File for Crystallography" by S. R. Hall, F. H.      #
# Allen and I. D. Brown [Acta Cryst. (1991), A47, 655-685].                  #
#                                                                            #
# The current version of the core CIF dictionary is obtainable from          #
# ftp://ftp.iucr.org/pub/cif_core.dic.                                       #
#                                                                            #
# Software is freely available for graphical display of the structure(s)     #
# in this CIF. For information consult the CIF software page                 #
# http://www.iucr.org/resources/cif/software.                                #
#                                                                            #
# This file may be used for bona fide research purposes within the           #
# scientific community so long as proper attribution is given to the journal # 
# article from which it was obtained.                                        #
#                                                                            #
##############################################################################
data_I
_database_code_depnum_ccdc_archive 'CCDC 1009732'
_audit_creation_method     SHELXL-2014
_journal_date_recd_electronic     2014-05-12
_journal_date_accepted     2014-06-23
_journal_name_full     'Acta Crystallographica, Section E'
_journal_year     2014
_journal_volume     70
_journal_issue      8
_journal_page_first     m284
_journal_page_last     m285
_journal_paper_category     QM
_journal_paper_doi     10.1107/S1600536814014755
_journal_coeditor_code     PK2525
_publ_contact_author_name     'Magatte Camara'
_publ_contact_author_address
;
Universite Assane Seck de Ziguinchor, LCPM-Groupe Materiaux Inorganiques:Chimie
douce et Cristallographie, BP 523 Ziguinchor
Senegal
;
_publ_contact_author_email     'mcamara@univ-zig.sn'
_publ_contact_author_fax     '+221 33 991 68 09'
_publ_contact_author_phone     '+221 77 608 03 01'
_publ_section_title
;
Poly[[hexaaquasesqui(\m-benzene-1,2,4,5-tetracarboxylato)dicopper(II)disodium]
monohydrate]
;
loop_
    _publ_author_name
    _publ_author_footnote
    _publ_author_address
    'Camara, Magatte' .
;
Universit\'e Assane Seck de Ziguinchor
LCPM-Groupe Materiaux Inorganiques: Chimie Douce et Cristallographie,
BP 523 Ziguinchor
Senegal
;
    'Keita, Mohamed Fadel' .
;
Universit\'e Assane Seck de Ziguinchor
LCPM-Groupe Materiaux Inorganiques: Chimie Douce et Cristallographie,
BP 523 Ziguinchor
Senegal
;
    'Cisse, Cherif Cheikh Samsidine' .
;
Universit\'e Assane Seck de Ziguinchor
LCPM-Groupe Materiaux Inorganiques: Chimie Douce et Cristallographie
BP 523 Ziguinchor
Senegal
;
    'Daiguebonne, Carole' .
;
INSA, UMR 6226 "Institut des Sciences Chimiques de Rennes"
F-35708 Rennes,
France
;
    'Guillou, Olivier' .
;
INSA, UMR 6226 "Institut des Sciences Chimiques de Rennes"
F-35708 Rennes,
France
;
_chemical_name_systematic
;\
Poly[[hexaaquasesqui(\m-benzene-1,2,4,5-\
tetracarboxylato)dicopper(II)disodium] monohydrate]
;
_chemical_name_common     ?
_chemical_formula_moiety     ?
_chemical_formula_sum     'C15 H17 Cu2 Na2 O19'
_chemical_formula_iupac     '[Cu2 Na2 (C10 H2 O8)1.5 (H2 O1)6], H2 O1'
_chemical_formula_weight     674.34
_chemical_melting_point     ?
_shelx_space_group_comment
;
The symmetry employed for this shelxl refinement is uniquely defined
by the following loop, which should always be used as a source of
symmetry information in preference to the above space-group names.
They are only intended as comments.
;
_space_group_crystal_system     monoclinic
_space_group_name_H-M_alt     'P 21/c'
_space_group_name_Hall     '-P 2ybc'
loop_
    _space_group_symop_operation_xyz
    'x, y, z'
    '-x, y+1/2, -z+1/2'
    '-x, -y, -z'
    'x, -y-1/2, z-1/2'
_cell_length_a     8.08440(10)
_cell_length_b     16.9103(3)
_cell_length_c     15.6815(3)
_cell_angle_alpha     90
_cell_angle_beta     98.0550(10)
_cell_angle_gamma     90
_cell_volume     2122.66(6)
_cell_formula_units_Z     4
_cell_measurement_reflns_used     31092
_cell_measurement_theta_min     2.91
_cell_measurement_theta_max     32.03
_cell_measurement_temperature     293(2)
_cell_special_details     ?
_exptl_crystal_description     cobblestone
_exptl_crystal_colour     blue
_exptl_crystal_size_max     0.11
_exptl_crystal_size_mid     0.08
_exptl_crystal_size_min     0.07
_exptl_crystal_density_diffrn     2.110
_exptl_crystal_density_meas     ?
_exptl_crystal_density_method     ?
_exptl_crystal_F_000     1356
_exptl_absorpt_coefficient_mu     2.147
_exptl_absorpt_correction_type     multi-scan
_exptl_absorpt_process_details
;
(SADABS; Bruker, 2007)
;
_shelx_estimated_absorpt_T_min     ?
_shelx_estimated_absorpt_T_max     ?
_exptl_absorpt_correction_T_min     0.7008
_exptl_absorpt_correction_T_max     0.8478
_exptl_special_details     ?
_diffrn_ambient_temperature     293(2)
_diffrn_radiation_type     MoK\a
_diffrn_radiation_wavelength     0.71073
_diffrn_radiation_monochromator     Graphite
_diffrn_measurement_device_type     'Bruker APEXII'
_diffrn_measurement_method     'CCD rotation images, thin slices scans'
_diffrn_detector_area_resol_mean     ?
_diffrn_reflns_number     34613
_diffrn_reflns_av_R_equivalents     0.0584
_diffrn_reflns_theta_min     3.505
_diffrn_reflns_theta_max     34.751
_diffrn_reflns_theta_full     25.000
_diffrn_measured_fraction_theta_max     0.922
_diffrn_measured_fraction_theta_full     0.997
_diffrn_reflns_limit_h_min     -11
_diffrn_reflns_limit_h_max     12
_diffrn_reflns_limit_k_min     -26
_diffrn_reflns_limit_k_max     21
_diffrn_reflns_limit_l_min     -20
_diffrn_reflns_limit_l_max     24
_refine_special_details     ?
_reflns_number_total     8438
_reflns_number_gt     4356
_reflns_threshold_expression     I>2\s(I)
_refine_ls_structure_factor_coef     Fsqd
_refine_ls_matrix_type     full
_refine_ls_R_factor_all     0.1312
_refine_ls_R_factor_gt     0.0488
_refine_ls_wR_factor_gt     0.1193
_refine_ls_wR_factor_ref     0.1438
_refine_ls_goodness_of_fit_ref     0.943
_refine_ls_restrained_S_all     0.944
_refine_ls_number_reflns     8438
_refine_ls_number_parameters     373
_refine_ls_number_restraints     15
_refine_ls_hydrogen_treatment     mixed
_refine_ls_weighting_scheme     calc
_refine_ls_weighting_details
                      'w=1/[\s^2^(Fo^2^)+(0.0813P)^2^] where P=(Fo^2^+2Fc^2^)/3'
_atom_sites_solution_hydrogens     geom
_atom_sites_solution_primary     ?
_atom_sites_solution_secondary     ?
_refine_ls_shift/su_max     0.010
_refine_ls_shift/su_mean     0.000
_refine_diff_density_max     1.487
_refine_diff_density_min     -1.017
_refine_ls_extinction_method     none
_refine_ls_extinction_coef     .
loop_
    _atom_type_symbol
    _atom_type_description
    _atom_type_scat_dispersion_real
    _atom_type_scat_dispersion_imag
    _atom_type_scat_source
    'C' 'C' 0.0033 0.0016
                         'International Tables Vol C Tables 4.2.6.8 and 6.1.1.4'
    'H' 'H' 0.0000 0.0000
                         'International Tables Vol C Tables 4.2.6.8 and 6.1.1.4'
    'O' 'O' 0.0106 0.0060
                         'International Tables Vol C Tables 4.2.6.8 and 6.1.1.4'
    'Cu' 'Cu' 0.3201 1.2651
                         'International Tables Vol C Tables 4.2.6.8 and 6.1.1.4'
    'Na' 'Na' 0.0362 0.0249
                         'International Tables Vol C Tables 4.2.6.8 and 6.1.1.4'
_computing_data_collection     'APEX2 (Bruker, 2007)'
_computing_cell_refinement     'SAINT (Bruker, 2007)'
_computing_data_reduction     'SAINT (Bruker, 2007)'
_computing_structure_solution     'SHELXS97 (Sheldrick, 2008)'
_computing_structure_refinement     'SHELXL2014 (Sheldrick, 2008)'
_computing_molecular_graphics     'DIAMOND (Brandenburg, 1999)'
_computing_publication_material     'publCIF (Westrip, 2010)'
loop_
    _atom_site_type_symbol
    _atom_site_label
    _atom_site_fract_x
    _atom_site_fract_y
    _atom_site_fract_z
    _atom_site_U_iso_or_equiv
    _atom_site_adp_type
    _atom_site_calc_flag
    _atom_site_occupancy
    _atom_site_disorder_assembly
    _atom_site_disorder_group
    Cu Cu1 0.15805(4) 0.25569(2) 0.80720(2) 0.01609(10) Uani d 1 . .
    Cu Cu2 -0.45959(4) 0.26469(2) 0.54858(2) 0.01697(10) Uani d 1 . .
    Na Na1 -0.17322(14) 0.13536(7) 0.78727(8) 0.0284(3) Uani d 1 . .
    Na Na2 -0.13005(15) 0.15430(8) 0.56592(9) 0.0329(3) Uani d 1 . .
    O O112 0.2924(2) 0.17014(11) 0.76659(13) 0.0195(4) Uani d 1 . .
    O O211 -0.5911(2) 0.17609(11) 0.58371(13) 0.0215(4) Uani d 1 . .
    O O1 0.1863(2) 0.31650(12) 0.69877(13) 0.0224(4) Uani d 1 . .
    O O4 -0.4112(3) 0.11473(14) 0.85120(16) 0.0316(5) Uani d 1 . .
    O O511 -0.2307(2) 0.27440(11) 0.78365(14) 0.0256(5) Uani d 1 . .
    O O811 -0.3190(2) 0.35241(11) 0.52142(13) 0.0204(4) Uani d 1 . .
    O O812 -0.0757(2) 0.29573(12) 0.57293(14) 0.0271(5) Uani d 1 . .
    O O111 0.0408(2) 0.13710(12) 0.70094(13) 0.0230(4) Uani d 1 . .
    O O212 -0.3474(2) 0.13420(12) 0.65142(14) 0.0260(5) Uani d 1 . .
    O O2 -0.4857(2) 0.31465(12) 0.66155(14) 0.0228(4) Uani d 1 . .
    O O412 -0.3727(2) 0.19907(11) 0.46253(13) 0.0215(4) Uani d 1 . .
    O O711 0.3056(2) 0.15899(12) 0.98797(15) 0.0308(5) Uani d 1 . .
    O O512 0.0052(2) 0.33892(11) 0.83143(13) 0.0214(4) Uani d 1 . .
    O O411 0.3855(2) 0.31657(12) 0.87600(15) 0.0317(5) Uani d 1 . .
    C C8 -0.0749(3) 0.42790(15) 0.51646(17) 0.0166(5) Uani d 1 . .
    O O712 0.0771(2) 0.18442(11) 0.89280(13) 0.0222(4) Uani d 1 . .
    C C5 -0.2469(3) 0.40780(15) 0.82911(17) 0.0172(5) Uani d 1 . .
    C C81 -0.1595(3) 0.35232(15) 0.53885(18) 0.0177(5) Uani d 1 . .
    C C51 -0.1527(3) 0.33362(15) 0.81388(18) 0.0165(5) Uani d 1 . .
    C C7 0.0755(3) 0.07233(15) 0.98119(17) 0.0167(5) Uani d 1 . .
    C C6 -0.1850(3) 0.47968(15) 0.80321(19) 0.0191(6) Uani d 1 . .
    H H6 -0.0866 0.4800 0.7788 0.023 Uiso calc 1 . .
    O O5 0.1040(3) 0.13627(18) 0.50399(18) 0.0505(7) Uani d 1 . .
    C C4 -0.3963(3) 0.09269(15) 0.36547(17) 0.0159(5) Uani d 1 . .
    O O3 -0.1803(4) -0.00918(16) 0.7752(2) 0.0556(8) Uani d 1 . .
    O OW1 -0.4788(3) -0.03675(15) 0.88423(19) 0.0526(7) Uani d 1 . .
    C C2 -0.5855(3) 0.05086(15) 0.64934(18) 0.0161(5) Uani d 1 . .
    C C21 -0.4989(3) 0.12554(15) 0.62866(17) 0.0160(5) Uani d 1 . .
    C C1 0.2666(3) 0.05056(15) 0.68709(18) 0.0169(5) Uani d 1 . .
    C C9 0.1473(3) -0.00066(16) 0.96511(18) 0.0185(5) Uani d 1 . .
    H H9 0.2465 -0.0013 0.9414 0.022 Uiso calc 1 . .
    C C11 0.1920(3) 0.12402(15) 0.71862(17) 0.0166(5) Uani d 1 . .
    C C3 -0.4787(3) 0.02144(16) 0.37516(18) 0.0194(6) Uani d 1 . .
    H H3 -0.5785 0.0219 0.3984 0.023 Uiso calc 1 . .
    C C41 -0.4697(3) 0.16482(15) 0.40121(17) 0.0159(5) Uani d 1 . .
    O O6 -0.1540(4) 0.0144(2) 0.5561(3) 0.0822(11) Uani d 1 . .
    C C71 0.1614(3) 0.14565(15) 0.95356(18) 0.0179(6) Uani d 1 . .
    H H42 -0.494(3) 0.133(2) 0.824(2) 0.050 Uiso d 1 . .
    H H22 -0.425(4) 0.300(2) 0.7052(17) 0.050 Uiso d 1 . .
    H H11 0.122(3) 0.300(2) 0.6598(18) 0.050 Uiso d 1 . .
    H H21 -0.481(4) 0.3594(12) 0.650(2) 0.050 Uiso d 1 . .
    H H51 0.088(5) 0.153(2) 0.4512(14) 0.050 Uiso d 1 . .
    H H41 -0.396(4) 0.136(2) 0.8981(15) 0.050 Uiso d 1 . .
    H H52 0.104(5) 0.0878(10) 0.499(2) 0.050 Uiso d 1 . .
    H H31 -0.176(5) -0.039(2) 0.7328(16) 0.050 Uiso d 1 . .
    H H12 0.282(2) 0.318(2) 0.690(2) 0.050 Uiso d 1 . .
    H H32 -0.166(5) -0.0448(19) 0.8137(18) 0.050 Uiso d 1 . .
loop_
    _atom_site_aniso_label
    _atom_site_aniso_U_11
    _atom_site_aniso_U_22
    _atom_site_aniso_U_33
    _atom_site_aniso_U_12
    _atom_site_aniso_U_13
    _atom_site_aniso_U_23
    Cu1 0.01508(17) 0.01221(17) 0.0216(2) 0.00191(11) 0.00483(13) -0.00013(12)
    Cu2 0.01881(18) 0.01265(17) 0.0207(2) -0.00348(11) 0.00713(13) -0.00177(13)
    Na1 0.0240(6) 0.0267(7) 0.0351(7) -0.0005(5) 0.0067(5) 0.0006(5)
    Na2 0.0270(6) 0.0356(7) 0.0363(8) 0.0007(5) 0.0054(5) 0.0006(6)
    O112 0.0192(9) 0.0127(9) 0.0264(11) 0.0019(7) 0.0021(8) -0.0046(8)
    O211 0.0209(10) 0.0132(9) 0.0307(12) -0.0032(7) 0.0047(8) 0.0029(8)
    O1 0.0197(10) 0.0255(11) 0.0226(11) 0.0017(8) 0.0057(8) 0.0037(9)
    O4 0.0267(12) 0.0390(14) 0.0286(13) 0.0027(9) 0.0022(9) -0.0038(10)
    O511 0.0274(11) 0.0149(10) 0.0328(13) 0.0023(8) -0.0015(9) -0.0042(8)
    O811 0.0189(10) 0.0136(9) 0.0297(12) -0.0050(7) 0.0063(8) 0.0008(8)
    O812 0.0270(11) 0.0190(11) 0.0338(13) -0.0015(8) -0.0015(9) 0.0063(9)
    O111 0.0161(10) 0.0230(11) 0.0296(12) 0.0032(7) 0.0020(8) -0.0030(8)
    O212 0.0175(10) 0.0261(11) 0.0338(13) -0.0070(8) 0.0015(8) 0.0023(9)
    O2 0.0277(11) 0.0203(10) 0.0203(12) -0.0015(8) 0.0034(8) -0.0017(9)
    O412 0.0198(9) 0.0197(10) 0.0255(11) -0.0020(7) 0.0050(8) -0.0092(8)
    O711 0.0218(11) 0.0276(12) 0.0405(14) -0.0103(8) -0.0042(9) 0.0035(10)
    O512 0.0171(10) 0.0147(10) 0.0330(12) 0.0031(7) 0.0058(8) -0.0023(8)
    O411 0.0262(11) 0.0282(12) 0.0390(14) -0.0121(9) -0.0016(9) 0.0025(10)
    C8 0.0179(13) 0.0145(13) 0.0174(14) -0.0042(9) 0.0030(10) -0.0013(10)
    O712 0.0223(10) 0.0199(10) 0.0246(11) -0.0003(8) 0.0041(8) 0.0056(8)
    C5 0.0199(13) 0.0132(13) 0.0193(14) 0.0023(9) 0.0054(10) -0.0002(10)
    C81 0.0181(13) 0.0167(13) 0.0194(14) -0.0027(10) 0.0064(10) -0.0046(10)
    C51 0.0186(13) 0.0138(13) 0.0179(14) 0.0020(9) 0.0054(10) 0.0009(10)
    C7 0.0145(12) 0.0146(13) 0.0213(15) 0.0004(9) 0.0039(10) 0.0033(10)
    C6 0.0184(13) 0.0157(13) 0.0251(16) 0.0001(10) 0.0096(11) 0.0026(11)
    O5 0.0407(15) 0.075(2) 0.0365(16) -0.0024(15) 0.0076(12) 0.0115(15)
    C4 0.0162(12) 0.0153(13) 0.0167(14) -0.0008(9) 0.0038(10) -0.0028(10)
    O3 0.0532(16) 0.0305(15) 0.087(2) 0.0089(12) 0.0230(17) 0.0051(15)
    OW1 0.0622(17) 0.0350(15) 0.0592(19) -0.0121(12) 0.0036(14) -0.0014(13)
    C2 0.0168(12) 0.0116(12) 0.0203(14) -0.0009(9) 0.0045(10) 0.0001(10)
    C21 0.0177(13) 0.0132(12) 0.0188(14) -0.0041(9) 0.0082(10) -0.0055(10)
    C1 0.0184(13) 0.0131(12) 0.0200(14) -0.0001(9) 0.0049(10) -0.0026(10)
    C9 0.0160(13) 0.0173(13) 0.0227(15) 0.0010(10) 0.0050(10) 0.0021(11)
    C11 0.0217(14) 0.0110(12) 0.0185(14) 0.0004(10) 0.0076(10) -0.0002(10)
    C3 0.0172(13) 0.0194(14) 0.0228(15) -0.0013(10) 0.0074(11) -0.0037(11)
    C41 0.0181(13) 0.0113(12) 0.0186(14) -0.0013(9) 0.0036(10) 0.0006(10)
    O6 0.068(2) 0.073(2) 0.106(3) -0.0037(17) 0.015(2) -0.015(2)
    C71 0.0219(14) 0.0115(12) 0.0217(15) 0.0003(10) 0.0077(11) 0.0000(10)
_geom_special_details
;
All e.s.d.'s (except the e.s.d. in the dihedral angle between two l.s. planes)
are estimated using the full covariance matrix. The cell e.s.d.'s are taken
into account individually in the estimation of e.s.d.'s in distances, angles
and torsion angles; correlations between e.s.d.'s in cell parameters are only
used when they are defined by crystal symmetry. An approximate (isotropic)
treatment of cell e.s.d.'s is used for estimating e.s.d.'s involving l.s.
planes.
;
loop_
    _geom_bond_atom_site_label_1
    _geom_bond_atom_site_label_2
    _geom_bond_site_symmetry_2
    _geom_bond_distance
    _geom_bond_publ_flag
    Cu1 O512 . 1.9450(17) ?
    Cu1 O112 . 1.9676(17) ?
    Cu1 O712 . 1.9821(19) ?
    Cu1 O1 . 2.027(2) ?
    Cu1 O411 . 2.247(2) ?
    Cu1 Na1 . 3.3431(12) ?
    Cu2 O412 . 1.9523(18) ?
    Cu2 O811 . 1.9519(17) ?
    Cu2 O211 . 1.9603(18) ?
    Cu2 O2 . 2.000(2) ?
    Cu2 O711 4_465 2.380(2) ?
    Cu2 Na2 . 3.2331(13) ?
    Na1 O4 . 2.317(2) ?
    Na1 O111 . 2.342(2) ?
    Na1 O212 . 2.384(2) ?
    Na1 O511 . 2.396(2) ?
    Na1 O3 . 2.452(3) ?
    Na1 O712 . 2.566(2) ?
    Na1 Na2 . 3.5514(19) ?
    Na2 O5 . 2.266(3) ?
    Na2 O6 . 2.377(4) ?
    Na2 O212 . 2.379(2) ?
    Na2 O111 . 2.378(2) ?
    Na2 O812 . 2.431(2) ?
    Na2 O412 . 2.482(2) ?
    O112 C11 . 1.289(3) ?
    O211 C21 . 1.279(3) ?
    O511 C51 . 1.241(3) ?
    O811 C81 . 1.280(3) ?
    O812 C81 . 1.248(3) ?
    O111 C11 . 1.235(3) ?
    O212 C21 . 1.235(3) ?
    O412 C41 . 1.290(3) ?
    O711 C71 . 1.235(3) ?
    O711 Cu2 4_666 2.380(2) ?
    O512 C51 . 1.271(3) ?
    O411 C41 4_666 1.223(3) ?
    C8 C9 2_556 1.390(4) ?
    C8 C7 4_565 1.404(3) ?
    C8 C81 . 1.514(3) ?
    O712 C71 . 1.273(3) ?
    C5 C6 . 1.396(4) ?
    C5 C4 4_566 1.406(3) ?
    C5 C51 . 1.504(3) ?
    C7 C8 4_566 1.404(3) ?
    C7 C9 . 1.402(4) ?
    C7 C71 . 1.514(3) ?
    C6 C1 2_556 1.387(4) ?
    C4 C3 . 1.396(4) ?
    C4 C5 4_565 1.406(3) ?
    C4 C41 . 1.499(3) ?
    C2 C3 3_456 1.403(3) ?
    C2 C1 1_455 1.407(4) ?
    C2 C21 . 1.501(3) ?
    C1 C6 2_546 1.387(4) ?
    C1 C2 1_655 1.407(4) ?
    C1 C11 . 1.495(3) ?
    C9 C8 2_546 1.390(4) ?
    C3 C2 3_456 1.403(3) ?
    C41 O411 4_465 1.223(3) ?
loop_
    _geom_angle_atom_site_label_1
    _geom_angle_atom_site_label_2
    _geom_angle_atom_site_label_3
    _geom_angle_site_symmetry_1
    _geom_angle_site_symmetry_3
    _geom_angle
    _geom_angle_publ_flag
    O512 Cu1 O112 . . 171.78(8) ?
    O512 Cu1 O712 . . 91.64(8) ?
    O112 Cu1 O712 . . 91.24(8) ?
    O512 Cu1 O1 . . 86.91(8) ?
    O112 Cu1 O1 . . 88.24(8) ?
    O712 Cu1 O1 . . 164.40(8) ?
    O512 Cu1 O411 . . 94.25(8) ?
    O112 Cu1 O411 . . 92.33(8) ?
    O712 Cu1 O411 . . 106.20(8) ?
    O1 Cu1 O411 . . 89.40(8) ?
    O512 Cu1 Na1 . . 86.34(6) ?
    O112 Cu1 Na1 . . 89.62(6) ?
    O712 Cu1 Na1 . . 49.99(6) ?
    O1 Cu1 Na1 . . 114.41(6) ?
    O411 Cu1 Na1 . . 156.16(6) ?
    O412 Cu2 O811 . . 90.24(8) ?
    O412 Cu2 O211 . . 91.24(8) ?
    O811 Cu2 O211 . . 176.00(8) ?
    O412 Cu2 O2 . . 160.91(9) ?
    O811 Cu2 O2 . . 90.52(8) ?
    O211 Cu2 O2 . . 86.87(8) ?
    O412 Cu2 O711 . 4_465 112.09(8) ?
    O811 Cu2 O711 . 4_465 87.53(8) ?
    O211 Cu2 O711 . 4_465 95.34(8) ?
    O2 Cu2 O711 . 4_465 86.99(8) ?
    O412 Cu2 Na2 . . 50.05(6) ?
    O811 Cu2 Na2 . . 87.65(6) ?
    O211 Cu2 Na2 . . 90.46(6) ?
    O2 Cu2 Na2 . . 110.93(6) ?
    O711 Cu2 Na2 4_465 . 161.47(6) ?
    O4 Na1 O111 . . 167.85(10) ?
    O4 Na1 O212 . . 87.88(9) ?
    O111 Na1 O212 . . 82.84(8) ?
    O4 Na1 O511 . . 89.31(9) ?
    O111 Na1 O511 . . 97.50(8) ?
    O212 Na1 O511 . . 84.18(8) ?
    O4 Na1 O3 . . 82.61(10) ?
    O111 Na1 O3 . . 88.80(9) ?
    O212 Na1 O3 . . 85.32(11) ?
    O511 Na1 O3 . . 166.98(10) ?
    O4 Na1 O712 . . 113.41(9) ?
    O111 Na1 O712 . . 77.81(7) ?
    O212 Na1 O712 . . 153.24(8) ?
    O511 Na1 O712 . . 80.26(7) ?
    O3 Na1 O712 . . 112.32(10) ?
    O4 Na1 Cu1 . . 138.94(8) ?
    O111 Na1 Cu1 . . 53.08(5) ?
    O212 Na1 Cu1 . . 116.99(6) ?
    O511 Na1 Cu1 . . 63.58(5) ?
    O3 Na1 Cu1 . . 128.59(8) ?
    O712 Na1 Cu1 . . 36.27(4) ?
    O4 Na1 Na2 . . 129.62(8) ?
    O111 Na1 Na2 . . 41.59(6) ?
    O212 Na1 Na2 . . 41.74(5) ?
    O511 Na1 Na2 . . 86.20(7) ?
    O3 Na1 Na2 . . 91.09(9) ?
    O712 Na1 Na2 . . 115.12(6) ?
    Cu1 Na1 Na2 . . 81.34(3) ?
    O5 Na2 O6 . . 84.46(12) ?
    O5 Na2 O212 . . 161.73(11) ?
    O6 Na2 O212 . . 80.49(11) ?
    O5 Na2 O111 . . 87.09(9) ?
    O6 Na2 O111 . . 88.17(12) ?
    O212 Na2 O111 . . 82.16(8) ?
    O5 Na2 O812 . . 89.73(10) ?
    O6 Na2 O812 . . 174.00(11) ?
    O212 Na2 O812 . . 104.95(8) ?
    O111 Na2 O812 . . 90.07(8) ?
    O5 Na2 O412 . . 113.10(10) ?
    O6 Na2 O412 . . 102.21(11) ?
    O212 Na2 O412 . . 80.39(7) ?
    O111 Na2 O412 . . 157.86(8) ?
    O812 Na2 O412 . . 81.41(7) ?
    O5 Na2 Cu2 . . 140.32(9) ?
    O6 Na2 Cu2 . . 120.71(9) ?
    O212 Na2 Cu2 . . 57.65(5) ?
    O111 Na2 Cu2 . . 120.96(6) ?
    O812 Na2 Cu2 . . 65.00(5) ?
    O412 Na2 Cu2 . . 37.09(4) ?
    O5 Na2 Na1 . . 127.53(9) ?
    O6 Na2 Na1 . . 87.46(10) ?
    O212 Na2 Na1 . . 41.83(6) ?
    O111 Na2 Na1 . . 40.82(5) ?
    O812 Na2 Na1 . . 94.95(6) ?
    O412 Na2 Na1 . . 119.28(6) ?
    Cu2 Na2 Na1 . . 86.65(3) ?
    C11 O112 Cu1 . . 107.64(15) ?
    C21 O211 Cu2 . . 111.63(16) ?
    C51 O511 Na1 . . 134.11(18) ?
    C81 O811 Cu2 . . 123.53(17) ?
    C81 O812 Na2 . . 130.61(18) ?
    C11 O111 Na1 . . 131.02(19) ?
    C11 O111 Na2 . . 130.92(18) ?
    Na1 O111 Na2 . . 97.59(8) ?
    C21 O212 Na2 . . 129.39(19) ?
    C21 O212 Na1 . . 134.18(18) ?
    Na2 O212 Na1 . . 96.43(8) ?
    C41 O412 Cu2 . . 122.04(16) ?
    C41 O412 Na2 . . 133.81(17) ?
    Cu2 O412 Na2 . . 92.86(8) ?
    C71 O711 Cu2 . 4_666 157.62(19) ?
    C51 O512 Cu1 . . 123.57(17) ?
    C41 O411 Cu1 4_666 . 162.7(2) ?
    C9 C8 C7 2_556 4_565 119.8(2) ?
    C9 C8 C81 2_556 . 117.9(2) ?
    C7 C8 C81 4_565 . 122.2(2) ?
    C71 O712 Cu1 . . 128.85(17) ?
    C71 O712 Na1 . . 127.40(17) ?
    Cu1 O712 Na1 . . 93.74(8) ?
    C6 C5 C4 . 4_566 119.1(2) ?
    C6 C5 C51 . . 118.0(2) ?
    C4 C5 C51 4_566 . 122.8(2) ?
    O812 C81 O811 . . 124.2(2) ?
    O812 C81 C8 . . 120.7(2) ?
    O811 C81 C8 . . 115.1(2) ?
    O511 C51 O512 . . 125.5(2) ?
    O511 C51 C5 . . 119.5(2) ?
    O512 C51 C5 . . 115.0(2) ?
    C8 C7 C9 4_566 . 118.1(2) ?
    C8 C7 C71 4_566 . 124.9(2) ?
    C9 C7 C71 . . 116.8(2) ?
    C1 C6 C5 2_556 . 121.7(2) ?
    C3 C4 C5 . 4_565 119.3(2) ?
    C3 C4 C41 . . 116.2(2) ?
    C5 C4 C41 4_565 . 124.3(2) ?
    C3 C2 C1 3_456 1_455 118.8(2) ?
    C3 C2 C21 3_456 . 118.2(2) ?
    C1 C2 C21 1_455 . 122.9(2) ?
    O212 C21 O211 . . 123.9(2) ?
    O212 C21 C2 . . 120.7(2) ?
    O211 C21 C2 . . 115.3(2) ?
    C6 C1 C2 2_546 1_655 119.6(2) ?
    C6 C1 C11 2_546 . 117.5(2) ?
    C2 C1 C11 1_655 . 122.8(2) ?
    C8 C9 C7 2_546 . 122.0(2) ?
    O111 C11 O112 . . 123.0(2) ?
    O111 C11 C1 . . 120.5(2) ?
    O112 C11 C1 . . 116.5(2) ?
    C2 C3 C4 3_456 . 121.5(2) ?
    O411 C41 O412 4_465 . 125.4(2) ?
    O411 C41 C4 4_465 . 120.0(2) ?
    O412 C41 C4 . . 114.4(2) ?
    O711 C71 O712 . . 127.3(2) ?
    O711 C71 C7 . . 117.9(2) ?
    O712 C71 C7 . . 114.7(2) ?
loop_
    _geom_hbond_atom_site_label_D
    _geom_hbond_atom_site_label_H
    _geom_hbond_atom_site_label_A
    _geom_hbond_site_symmetry_A
    _geom_hbond_distance_DH
    _geom_hbond_distance_HA
    _geom_hbond_distance_DA
    _geom_hbond_angle_DHA
    O4 H42 O112 1_455 0.806(17) 1.934(18) 2.737(3) 174(4)
    O2 H22 O511 . 0.821(17) 1.91(2) 2.697(3) 162(4)
    O1 H11 O812 . 0.796(17) 1.95(2) 2.708(3) 159(4)
    O2 H21 OW1 2_456 0.781(17) 1.852(18) 2.618(3) 167(4)
    O5 H51 O512 4_565 0.867(18) 1.91(2) 2.744(3) 161(4)
    O1 H12 O2 1_655 0.807(17) 1.989(18) 2.794(3) 176(4)
    O3 H32 O1 2_546 0.849(18) 2.36(3) 2.977(3) 130(3)
_shelx_hkl_file
;
  -2   0   0  202.46    8.27   1
   2   0   0  230.38    8.88   4
  -2   0   0  210.42    8.53   3
  -2   0   0  221.99    8.68   6
   2   0   0  212.46    9.19   5
   2   0   0  231.07    8.67   6
   2   0   0  218.57    8.29   1
  -3   0   0 5647.95  215.46   1
   3   0   0 5935.83  216.83   4
   3   0   0 5864.36  213.80   6
   3   0   0 5753.10  228.30   5
  -3   0   0 5777.99  213.81   6
   3   0   0 5869.04  215.60   1
  -3   0   0 5691.83  213.13   3
   4   0   0  511.67   19.97   4
   4   0   0  524.67   18.95   1
   4   0   0  493.04   18.95   1
  -4   0   0  490.52   19.43   3
   4   0   0  481.97   19.54   6
   4   0   0  512.41   20.92   5
   5   0   0    0.32    4.06   5
   5   0   0    5.07    3.04   4
   5   0   0    2.00    4.66   6
  -5   0   0   -2.82    1.47   3
   6   0   0  748.70   29.52   4
   6   0   0  734.18   30.83   5
   6   0   0  756.87   28.95   6
  -6   0   0  721.00   28.69   3
  -7   0   0  197.75    8.88   3
   7   0   0  187.74   11.84   4
   7   0   0  181.16   11.48   5
   8   0   0   54.76   13.30   5
  -8   0   0   50.51    4.03   3
   8   0   0   36.35   11.63   4
  10   0   0   83.86   15.21   2
  11   0   0  -17.63   25.66   2
   2  -1   0 1757.30   63.32   1
   2  -1   0 1674.10   62.89   6
  -2  -1   0 1654.95   67.21   5
  -2  -1   0 1640.03   62.74   3
   2   1   0 1703.01   63.83   4
  -2   1   0 1655.33   63.28   1
  -2   1   0 1656.37   62.66   3
   2   1   0 1717.00   67.23   5
   2   1   0 1744.40   62.77   3
   2   1   0 1754.55   63.01   6
  -2   1   0 1703.92   62.92   6
  -3  -1   0  217.05    9.32   3
   3  -1   0  233.72    9.01   1
   3  -1   0  238.38    9.66   4
   3  -1   0  228.40    9.34   6
  -3   1   0  222.66   11.62   1
  -3   1   0  230.26    9.26   3
  -3   1   0  238.73    9.42   6
   3   1   0  237.82   10.05   5
   3   1   0  226.54    9.42   6
   3   1   0  245.97    9.63   4
   4  -1   0  197.46    9.07   5
  -4  -1   0  199.57    8.50   3
   4  -1   0  198.78    7.93   1
   4  -1   0  201.40    8.73   4
   4  -1   0  204.78    7.91   1
   4  -1   0  209.56    8.53   6
   4   1   0  204.65    9.08   5
   4   1   0  214.78    8.64   6
  -4   1   0  196.12    8.50   6
   4   1   0  190.95    8.68   4
  -4   1   0  200.13    8.39   3
   5  -1   0  661.54   26.64   4
   5  -1   0  699.75   26.20   6
   5  -1   0  677.75   27.91   5
   5  -1   0  673.85   25.50   1
  -5  -1   0  662.75   26.02   3
   5  -1   0  662.14   25.46   1
  -5   1   0  670.70   25.95   3
   5   1   0  659.71   26.18   6
   5   1   0  672.75   26.64   4
   5   1   0  694.76   27.96   5
  -6  -1   0  186.30    8.31   3
   6  -1   0  189.49    7.17   1
   6  -1   0  170.06    8.84   5
   6  -1   0  195.24    7.15   1
   6  -1   0  168.26    8.55   4
   6   1   0  177.71    8.88   5
   6   1   0  166.94    9.36   6
   6   1   0  174.43    8.63   4
  -6   1   0  180.89    8.14   3
   7  -1   0   15.69    9.02   5
   7  -1   0    8.10    6.10   4
   7   1   0   20.95    5.00   6
   7   1   0   15.07    7.79   5
   7   1   0    4.50    4.83   4
  -7   1   0   18.14    4.68   3
   8  -1   0  754.57   31.10   4
  -8  -1   0  743.17   30.06   3
   8  -1   0  745.86   32.28   5
  -8   1   0  764.31   29.96   3
   8   1   0  791.60   32.51   5
   8   1   0  757.64   32.07   4
   9   1   0  105.45   12.77   2
  10  -1   0    3.63    9.76   2
  10   1   0   27.31   19.37   2
  11  -1   0    3.65   23.03   2
  11   1   0   25.18   19.07   2
  12  -1   0   -0.71   46.27   2
   1  -2   0  110.49    4.60   1
  -1  -2   0  111.80    4.48   1
  -1  -2   0  110.81    4.58   4
  -1  -2   0  115.03    4.57   3
   1   2   0  114.71    4.57   3
  -1   2   0  109.73    4.58   1
   1   2   0  124.56    4.52   1
   1   2   0  118.53    4.59   4
  -2  -2   0  135.27    5.93   1
   2  -2   0  164.03    6.27   1
  -2  -2   0  147.44    6.29   3
  -2  -2   0  139.87    6.76   5
  -2  -2   0  162.95    6.51   4
  -2   2   0  152.81    6.20   1
   2   2   0  166.11    6.48   6
   2   2   0  159.78    6.37   3
   2   2   0  156.60    6.46   4
   2   2   0  172.09    6.00   1
  -2   2   0  156.86    6.30   6
   3  -2   0  425.05   16.17   1
  -3  -2   0  407.97   16.29   3
  -3  -2   0  425.61   17.52   5
   3   2   0  422.43   16.60   4
   3   2   0  436.96   16.33   3
   3   2   0  438.30   16.44   6
  -3   2   0  404.26   16.11   3
  -3   2   0  394.55   16.08   1
  -3   2   0  420.85   16.32   6
   3   2   0  439.69   17.52   5
   4  -2   0   74.64    3.69   4
  -4  -2   0   63.71    3.57   3
   4  -2   0   65.67    2.95   1
   4  -2   0   65.68    2.94   1
  -4  -2   0   62.20    3.81   5
   4   2   0   56.77    3.57   5
  -4   2   0   62.35    3.44   6
  -4   2   0   62.51    3.28   3
   4   2   0   60.00    3.47   6
   4   2   0   57.39    3.43   4
   5  -2   0    0.45    4.09   4
   5  -2   0   -0.08    2.25   1
   5  -2   0    1.02    1.61   1
  -5  -2   0   -0.68    2.92   3
  -5   2   0    1.18    1.63   3
   5   2   0    0.02    3.24   5
  -5   2   0    3.97    2.18   6
   5   2   0   -4.98    4.26   6
   5   2   0    8.52    3.83   4
   6  -2   0  221.76   11.26   4
  -6  -2   0  224.24    9.94   3
   6  -2   0  229.52    9.01   1
   6  -2   0  214.81   10.51   5
   6  -2   0  231.50    8.94   1
   6   2   0  223.29   10.25   4
   6   2   0  220.07   10.09   6
   6   2   0  220.08   10.60   5
  -6   2   0  225.93    9.69   3
   7  -2   0   94.95    8.31   5
  -7  -2   0  104.04    5.71   3
   7  -2   0  102.40    4.45   1
   7  -2   0  112.99    4.45   1
   7  -2   0  101.35   12.37   4
  -7   2   0   98.30    5.91   3
   7   2   0   86.45    8.69   6
   7   2   0   98.71    9.35   4
   7   2   0   96.90   10.58   5
   8  -2   0   16.75    8.74   4
   8  -2   0   11.78    9.90   5
   8   2   0    4.60   14.24   4
  -8   2   0   11.20    3.66   3
   8   2   0   16.29    8.71   5
   9   2   0   11.63   13.47   2
  -9   2   0   -0.59   11.35   3
  10  -2   0  106.21   18.22   2
  10   2   0  103.27   11.33   2
  11  -2   0   11.83   17.87   2
  11   2   0    9.85   20.95   2
  12  -2   0    2.01   50.92   2
   0  -3   0   -2.84    0.58   1
   0  -3   0   -4.68    4.49   1
  -1  -3   0  459.36   17.54   1
   1  -3   0  449.56   17.66   1
  -1  -3   0  469.04   17.58   4
  -1  -3   0  446.82   17.51   1
  -1   3   0  453.09   17.64   1
   1   3   0  474.98   17.58   1
   1   3   0  475.22   17.11   2
   1   3   0  469.55   17.39   3
  -2  -3   0  713.84   27.80   1
  -2  -3   0  742.82   28.23   4
  -2  -3   0  739.67   27.83   3
  -2  -3   0  741.53   29.83   5
   2  -3   0  744.13   28.09   1
  -2   3   0  724.22   28.02   1
  -2   3   0  738.23   27.75   6
   2   3   0  748.72   27.82   3
   2   3   0  738.74   28.21   4
   2   3   0  774.90   27.86   1
  -3  -3   0   81.81    4.31   5
   3  -3   0   85.96    3.78   1
  -3  -3   0   84.46    4.04   3
  -3  -3   0   81.53    3.29   1
   3   3   0   67.55    5.30   6
   3   3   0   84.51    3.34   1
  -3   3   0   78.22    3.66   1
   3   3   0   85.50    3.98   3
   3   3   0   84.84    3.97   4
  -3   3   0   82.68    3.87   6
   4  -3   0   26.75    1.74   1
  -4  -3   0   24.85    2.26   3
   4  -3   0   30.15    1.74   1
  -4  -3   0   28.91    2.47   5
  -4   3   0   22.94    1.88   3
   4   3   0   23.62    2.02   3
   4   3   0   24.62    2.24   6
  -4   3   0   25.04    2.07   6
   4   3   0   28.32    2.15   4
   5  -3   0 2205.24   81.78   1
   5  -3   0 2254.79   81.74   1
   5  -3   0 2196.21   82.85   4
  -5  -3   0 2093.71   81.31   3
  -5   3   0 2091.18   81.02   3
  -5   3   0 2219.63   81.56   6
   5   3   0 2140.22   82.68   4
   5   3   0 2160.18   81.68   6
   5   3   0 2250.49   87.20   5
  -6  -3   0   76.66    4.59   3
   6  -3   0   81.33    4.29   1
   6  -3   0   79.18    7.12   4
   6  -3   0   77.70    3.62   1
  -6   3   0   74.18    4.20   3
   6   3   0   81.97    5.20   5
   6   3   0   70.81    4.61   6
   6   3   0   65.00    5.38   4
   7  -3   0   10.39    9.89   4
  -7  -3   0    3.83    2.35   3
   7  -3   0    4.38    4.80   1
   7  -3   0    7.09   10.12   5
   7  -3   0    3.77    2.82   1
   7   3   0   -3.96    8.87   4
  -7   3   0   15.93    5.26   3
   7   3   0   -2.42   10.67   6
   8  -3   0  528.23   25.03   5
   8  -3   0  597.23   21.91   1
   8  -3   0  564.15   22.25   1
  -8   3   0  568.77   22.93   3
   8   3   0  574.29   30.39   4
   8   3   0  595.01   23.50   2
  -9   3   0    6.13    3.43   3
   9   3   0    1.35    4.62   2
  10  -3   0  -25.27   14.49   2
  10   3   0   -8.98   22.84   2
  11  -3   0   99.32   21.02   2
  11   3   0   92.29   29.20   2
   0  -4   0   11.46    1.35   1
   1  -4   0  203.41    8.22   1
  -1  -4   0  204.72    8.04   1
  -1  -4   0  201.03    7.92   4
   1  -4   0  211.01    8.21   1
  -1  -4   0  200.55    8.05   1
   1   4   0  202.54    7.70   2
   1   4   0  202.22    7.95   3
  -1   4   0  193.95    8.08   1
  -2  -4   0   43.38    2.08   1
   2  -4   0   41.71    2.40   1
  -2  -4   0   42.56    2.05   1
  -2  -4   0   39.99    2.26   4
   2   4   0   39.97    2.21   4
   2   4   0   40.61    2.20   2
  -2   4   0   37.61    2.21   1
   2   4   0   44.29    2.35   3
  -3  -4   0 2783.42  104.52   3
  -3  -4   0 2765.72  105.25   1
   3  -4   0 2947.78  105.77   1
  -3  -4   0 2687.38  111.91   5
   3  -4   0 2932.25  105.74   1
  -3  -4   0 2681.40  105.23   1
  -3   4   0 2775.27  105.59   1
   3   4   0 2955.18  104.94   6
  -3   4   0 2787.80  104.60   6
   3   4   0 2895.70  106.20   4
   3   4   0 2844.67  104.52   3
   4  -4   0   62.00    2.97   1
  -4  -4   0   57.49    3.42   3
   4  -4   0   63.66    2.99   1
  -4  -4   0   49.28    3.65   5
   4   4   0   52.16    3.25   4
   4   4   0   46.86    3.17   6
  -4   4   0   52.23    2.87   3
  -4   4   0   53.43    3.04   6
   4   4   0   46.14    2.94   3
  -5  -4   0    4.53    3.31   3
   5  -4   0    5.24    4.62   4
  -5  -4   0    4.56    2.09   5
   5  -4   0    3.08    1.83   1
   5  -4   0    4.99    2.20   1
   5   4   0    4.21    7.07   6
  -5   4   0   12.81    5.82   6
   5   4   0    6.89    2.76   4
  -5   4   0    0.22    8.40   3
   6  -4   0   40.04    7.02   4
  -6  -4   0   40.78    3.41   3
   6  -4   0   45.82    2.64   1
   6  -4   0   46.45    3.05   1
   6   4   0   36.56    7.35   4
  -6   4   0   54.51    3.42   6
   6   4   0   32.51    6.33   6
  -6   4   0   51.18    3.18   3
   7  -4   0   58.51    8.39   5
   7  -4   0   59.27    5.43   1
   7  -4   0   59.70    3.75   1
   7  -4   0   55.98    6.82   4
   7   4   0   72.27    4.64   2
   7   4   0   63.05   11.17   6
  -7   4   0   63.29    4.84   3
   7   4   0   53.13   13.20   4
   8  -4   0   12.92    3.96   1
   8  -4   0   11.28    6.11   1
  -8   4   0   13.81    4.02   3
   8   4   0   -6.67   11.53   4
   8   4   0    8.81    7.38   2
   9   4   0   -0.65    5.92   2
  -9   4   0   12.27    5.86   3
  10  -4   0  198.64   11.59   2
  10   4   0  219.59   22.87   2
  11  -4   0   26.78   16.40   2
  11   4   0   36.50   19.55   2
   0  -5   0    3.46    1.24   1
   0  -5   0   -0.72    1.23   1
  -1  -5   0  248.25   10.07   1
  -1  -5   0  248.98    9.85   4
   1  -5   0  257.35   10.27   1
   1  -5   0  250.34   10.23   1
  -1  -5   0  254.81   10.08   1
   1   5   0  257.43    9.58   2
   1   5   0  259.41    9.88   3
  -2  -5   0  711.53   27.50   1
   2  -5   0  722.00   27.81   1
  -2  -5   0  713.93   27.53   1
  -2  -5   0  718.14   27.69   4
   2  -5   0  745.16   27.87   1
  -2   5   0  698.06   27.70   1
   2   5   0  757.72   27.41   3
   2   5   0  740.54   26.96   2
  -3  -5   0   22.64    3.37   1
  -3  -5   0   26.15    1.46   1
   3  -5   0   22.47    3.47   1
  -3  -5   0   26.25    2.11   4
   3  -5   0   23.58    2.03   1
  -3  -5   0   28.00    2.32   5
   3   5   0   24.41    1.94   2
  -3   5   0   22.72    1.74   6
   3   5   0   21.40    3.09   3
   3   5   0   21.51    1.76   4
   4  -5   0  150.02    6.19   1
  -4  -5   0  131.14    5.45   1
  -4  -5   0  133.93    6.83   5
   4  -5   0  139.91    6.15   1
  -4  -5   0  139.59    5.47   1
   4   5   0  130.19    6.36   6
  -4   5   0  132.74    5.84   3
  -4   5   0  136.49    6.06   6
   4   5   0  135.09    6.23   4
   4   5   0  138.56    6.27   3
  -5  -5   0 2109.29   86.75   5
   5  -5   0 2192.48   82.44   4
   5  -5   0 2232.55   81.67   1
   5  -5   0 2175.48   81.55   1
   5   5   0 2231.83   81.41   6
   5   5   0 2144.80   82.23   4
  -5   5   0 2139.76   80.98   6
  -5   5   0 2107.46   80.48   3
   6  -5   0   -3.20    1.78   1
   6  -5   0    0.47    6.99   4
  -6  -5   0   20.11    6.13   5
   6  -5   0   -0.42    4.27   1
  -6   5   0    4.03    1.67   6
   6   5   0    1.16    6.42   4
   6   5   0  -10.51    5.56   6
   6   5   0   -5.73    3.49   2
  -6   5   0    5.41    1.52   3
   7  -5   0   -0.67    5.48   1
   7  -5   0    1.44   14.00   4
   7  -5   0   -1.65    4.82   1
   7   5   0    9.21   11.49   6
  -7   5   0   14.64    7.30   3
   7   5   0  -11.88    8.31   4
   7   5   0    0.46    3.58   2
   8  -5   0  368.83   15.61   1
   8  -5   0  395.42   15.56   1
  -8   5   0  387.08   16.14   3
   8   5   0  407.51   16.88   2
   9  -5   0   16.18    8.31   1
   9  -5   0    0.33   13.34   1
   9   5   0   10.33   11.25   2
  -9   5   0   22.25    7.96   3
  10   5   0   -6.33   12.42   2
  11  -5   0  158.29   22.00   2
  11   5   0  135.74   25.98   2
   0  -6   0 1417.45   54.75   1
   0  -6   0 1484.57   54.82   1
   1  -6   0  194.48    8.23   1
   1  -6   0  189.03    8.20   1
  -1  -6   0  204.90    7.76   4
  -1  -6   0  201.97    8.11   1
  -1  -6   0  179.46    8.01   1
   1   6   0  206.98    7.84   3
   1   6   0  194.85    7.50   2
   2  -6   0   97.68    4.77   1
  -2  -6   0  106.25    4.40   4
  -2  -6   0   98.82    4.39   1
   2  -6   0   89.57    4.60   1
  -2  -6   0   97.18    4.36   1
   2   6   0   90.91    4.14   2
   2   6   0  101.56    4.45   3
   3  -6   0  314.51   13.00   1
  -3  -6   0  317.04   12.52   1
   3  -6   0  315.04   12.98   1
  -3  -6   0  319.06   12.55   1
  -3  -6   0  335.46   12.94   4
   3   6   0  325.16   12.82   3
   3   6   0  316.22   12.54   2
   3   6   0  319.72   12.83   4
  -4  -6   0   51.29    3.47   5
   4  -6   0   45.74    2.84   1
  -4  -6   0   43.38    2.77   1
  -4  -6   0   43.01    2.11   1
   4  -6   0   42.61    2.77   1
   4   6   0   41.64    2.82   3
   4   6   0   35.04    2.94   6
  -4   6   0   40.40    4.11   6
   4   6   0   42.34    2.72   2
   4   6   0   36.82    2.60   4
  -5  -6   0   22.55    2.69   5
   5  -6   0   18.96    5.77   4
   5  -6   0   11.76    5.23   1
   5  -6   0    9.12    1.85   1
  -5   6   0   16.61    2.08   6
   5   6   0   15.53    2.33   2
  -5   6   0   11.68    3.39   3
   5   6   0   14.61    4.21   3
   5   6   0    6.36    4.30   4
   5   6   0    8.50    7.14   6
   6  -6   0   82.43    7.64   4
  -6  -6   0  105.61    7.25   5
   6  -6   0   91.17    5.86   1
   6  -6   0   96.10    4.78   1
  -6   6   0  100.43    4.80   3
  -6   6   0   89.03    5.00   6
   6   6   0   86.47    5.81   6
   6   6   0   87.44    5.83   4
   6   6   0  103.15    5.44   2
   7  -6   0    6.53    6.67   1
   7  -6   0    3.49   13.92   4
   7  -6   0    5.62    3.82   1
   7   6   0    6.34    7.01   2
   7   6   0    4.71    7.91   4
  -7   6   0   12.52    6.73   3
   7   6   0    6.37   20.38   6
   8  -6   0   10.12    2.85   1
   8  -6   0    1.70    9.79   1
  -8   6   0    8.43    4.16   3
   8   6   0   17.62    6.24   2
   9  -6   0   -3.46    9.66   1
  -9   6   0    3.65    8.04   3
   9   6   0    1.20   13.04   2
  10   6   0  159.22   15.71   2
  11  -6   0   30.92   26.23   2
  11   6   0   16.64   22.87   2
   0  -7   0    0.31    0.56   2
   0  -7   0   -0.92    2.12   1
   0  -7   0   -2.47    1.56   1
   1  -7   0  108.25    5.21   1
  -1  -7   0  109.30    5.12   1
  -1  -7   0  113.30    4.71   4
  -1  -7   0  116.62    5.20   1
   1  -7   0  114.88    5.36   1
   1   7   0  118.13    4.86   3
  -2  -7   0 2873.08  107.23   4
  -2  -7   0 2901.00  107.06   1
   2  -7   0 2947.16  107.41   1
  -2  -7   0 2770.28  106.98   1
   2  -7   0 2800.87  107.30   1
   2   7   0 2843.71  104.36   2
   2   7   0 2875.49  105.71   3
   3  -7   0   54.88    3.38   1
  -3  -7   0   51.93    3.05   1
  -3  -7   0   55.00    3.03   4
   3  -7   0   51.03    3.33   1
  -3  -7   0   55.80    2.91   1
   3   7   0   50.19    2.86   2
   3   7   0   49.86    3.05   3
  -4  -7   0    0.64    1.69   1
  -4  -7   0    0.50    0.69   1
   4  -7   0   -0.84    1.51   1
  -4  -7   0    2.51    1.83   5
   4  -7   0   -0.45    1.67   1
   4   7   0    2.71    2.50   4
  -4   7   0    1.19    3.59   6
   4   7   0   -0.03    2.78   6
   4   7   0   -1.49    1.79   2
   4   7   0   -2.50    1.44   3
  -5  -7   0 1265.39   48.84   1
  -5  -7   0 1292.48   48.84   1
   5  -7   0 1320.36   49.73   1
  -5  -7   0 1263.54   52.90   5
   5  -7   0 1329.32   49.84   1
   5   7   0 1340.15   49.70   6
   5   7   0 1304.77   49.96   4
   5   7   0 1325.36   48.76   2
   5   7   0 1327.34   49.36   3
  -5   7   0 1301.34   49.18   6
  -5   7   0 1246.18   48.66   3
  -6  -7   0   -1.77    5.09   5
   6  -7   0    6.78    7.41   4
   6  -7   0    1.37   10.17   1
   6  -7   0   -5.81    2.99   1
   6   7   0   -5.13    2.84   6
  -6   7   0    0.10    3.68   6
  -6   7   0    3.69    1.74   3
   6   7   0   -4.56    2.31   2
   6   7   0    5.14    3.29   4
   7  -7   0   29.69    2.92   1
  -7  -7   0   24.26    3.52   5
   7  -7   0   39.80   15.97   4
   7  -7   0   17.30    4.13   1
   7   7   0   34.02   25.96   6
   7   7   0   12.02    9.56   4
  -7   7   0   32.89    7.94   3
   7   7   0   32.53    7.24   2
  -7   7   0   23.22    3.74   6
   8  -7   0   87.92   16.01   1
   8  -7   0   85.02    4.92   1
  -8   7   0   82.18    4.97   3
   8   7   0   82.98   10.23   2
   9  -7   0   38.90    6.37   1
   9   7   0   37.79    7.31   2
  -9   7   0   30.59    9.36   3
  10   7   0  -10.32   17.68   2
  11  -7   0   19.68   20.22   2
  11   7   0   48.63   17.46   2
   0  -8   0 1304.51   49.76   1
   0  -8   0 1315.18   47.78   2
   0  -8   0 1305.31   49.75   1
  -1  -8   0   48.51    2.92   1
  -1  -8   0   52.92    2.45   4
   1  -8   0   48.71    3.05   1
   1  -8   0   52.18    3.31   1
  -1  -8   0   59.41    3.22   1
   1   8   0   53.35    2.65   3
   2  -8   0  103.34    5.06   1
   2  -8   0   88.59    5.70   1
  -2  -8   0   95.06    4.58   1
  -2  -8   0   87.18    4.56   1
  -2  -8   0  101.11    4.35   4
   2   8   0   95.07    4.13   2
   2   8   0   99.86    5.15   3
   3  -8   0 2276.68   83.78   1
  -3  -8   0 2167.29   83.23   1
  -3  -8   0 2166.82   83.21   1
  -3  -8   0 2262.44   83.61   4
   3  -8   0 2166.32   83.67   1
   3   8   0 2243.69   81.35   2
   3   8   0 2231.77   82.46   3
  -4  -8   0   47.48    2.61   1
   4  -8   0   55.79    3.46   1
   4  -8   0   42.83    3.33   1
  -4  -8   0   47.56    2.68   1
  -4  -8   0   52.74    3.78   5
   4   8   0   50.37    3.25   3
   4   8   0   48.70    2.96   2
   4   8   0   34.17    5.15   6
  -4   8   0   50.25    2.86   6
  -5  -8   0   41.46    2.78   1
   5  -8   0   44.75    3.20   1
  -5  -8   0   27.73    5.23   5
  -5  -8   0   40.00    2.94   1
   5  -8   0   39.67    4.92   1
  -5   8   0   36.74    3.19   3
  -5   8   0   38.29    2.77   6
   5   8   0   36.68    3.62   2
   5   8   0   29.17    6.00   3
   6  -8   0  916.73   35.95   1
   6  -8   0  900.59   36.09   1
   6  -8   0  967.08   36.72   4
  -6  -8   0  895.63   38.63   5
  -6   8   0  911.47   35.62   6
   6   8   0  926.56   36.31   6
   6   8   0  968.36   35.53   2
  -6   8   0  927.96   35.15   3
   6   8   0  918.08   36.30   4
   7  -8   0  194.73    9.10   1
   7  -8   0  199.43   11.77   1
  -7  -8   0  206.06   10.45   5
   7  -8   0  188.22   12.97   4
  -7   8   0  190.21    9.32   6
  -7   8   0  217.69   10.75   3
   7   8   0  220.64    9.70   2
   7   8   0  177.94   12.23   4
   7   8   0  201.36   37.70   6
   8  -8   0   24.71   10.80   1
   8  -8   0   17.22    8.31   1
  -8   8   0   25.91    4.23   3
   8   8   0   14.18    7.93   2
   9  -8   0    1.12    7.02   1
   9   8   0   -7.01   12.34   2
  -9   8   0  -10.25    9.38   3
  10   8   0  183.41   22.89   2
  11  -8   0    6.48   28.01   2
  11   8   0   17.95   31.45   2
   0  -9   0    2.47    1.89   1
   0  -9   0   -1.13    1.97   1
   0  -9   0    0.57    0.84   2
  -1  -9   0    3.10    1.49   1
   1  -9   0    4.90    1.19   1
  -1  -9   0    2.50    1.25   1
   1  -9   0    5.07    1.90   1
  -1  -9   0    5.21    0.89   4
   1   9   0    0.40    1.32   3
   2  -9   0  437.31   17.21   1
  -2  -9   0  407.55   16.77   1
  -2  -9   0  437.40   16.48   4
  -2  -9   0  409.09   16.81   1
   2  -9   0  417.71   17.15   1
   2   9   0  418.65   15.96   2
   2   9   0  425.38   16.48   3
  -3  -9   0   16.48    2.63   1
   3  -9   0   11.34    4.00   1
  -3  -9   0   23.51    3.09   4
   3  -9   0   24.28    3.11   1
  -3  -9   0   15.43    1.74   1
   3   9   0   15.59    3.10   3
   3   9   0   16.31    1.58   2
   4  -9   0   27.52    2.68   1
  -4  -9   0   30.64    2.07   1
  -4  -9   0   33.64    3.00   1
   4  -9   0   24.75    5.28   1
   4   9   0   28.22    4.53   3
  -4   9   0   26.69    2.02   6
   4   9   0   31.23    2.32   2
   4   9   0   22.11    7.88   6
  -5  -9   0  112.77    5.02   1
   5  -9   0  107.19    5.78   1
   5  -9   0  105.75    6.03   1
  -5  -9   0  113.40    4.99   1
  -5  -9   0  113.53    6.43   5
   5   9   0  105.51    5.86   3
   5   9   0  100.29    6.09   6
   5   9   0  115.72    5.63   2
  -5   9   0  111.07    5.39   6
  -5   9   0  111.53    4.99   3
  -6  -9   0   52.32    2.93   1
  -6  -9   0   51.74    3.17   1
   6  -9   0   42.32    3.97   1
  -6  -9   0   55.08    4.43   5
   6  -9   0   37.61    3.83   1
   6  -9   0   44.00    8.82   4
   6   9   0   55.77    5.78   2
  -6   9   0   44.10    4.27   6
  -6   9   0   48.33    3.00   3
   6   9   0   30.73    9.05   6
   7  -9   0   14.08    3.80   1
   7  -9   0   23.37   20.52   1
   7  -9   0   25.54   12.70   4
  -7   9   0   21.44    5.62   6
  -7   9   0   26.76    7.19   3
   7   9   0   25.73    5.50   2
  -8  -9   0  205.66   19.25   5
   8  -9   0  205.28   10.53   1
   8  -9   0  195.23   15.92   1
   8   9   0  224.22   10.85   2
  -8   9   0  203.72    9.38   3
   9  -9   0   11.56   16.20   1
   9   9   0   -7.53   16.05   2
  -9   9   0   -8.76    7.85   3
  10  -9   0    1.17   26.90   2
  10   9   0   -9.77   17.54   2
  11  -9   0   -6.03   37.61   2
  11   9   0   29.68   36.44   2
   0 -10   0 1904.38   71.87   1
   0 -10   0 1900.38   71.84   1
   0 -10   0 1881.89   69.09   2
  -1 -10   0   21.94    2.32   1
  -1 -10   0   24.31    1.54   4
  -1 -10   0   25.19    5.39   1
   1 -10   0   34.82    2.87   1
   1 -10   0   22.22    3.26   1
   1  10   0   31.98    2.83   3
   2 -10   0   -5.95    2.43   1
   2 -10   0    3.29    1.88   1
  -2 -10   0    1.36    2.59   1
  -2 -10   0    0.48    1.36   1
   2  10   0    0.11    1.80   3
  -3 -10   0  462.29   18.52   1
  -3 -10   0  473.07   18.41   4
   3 -10   0  465.17   19.04   1
  -3 -10   0  455.52   18.50   1
   3 -10   0  469.74   19.10   1
   3  10   0  462.86   18.40   3
   3  10   0  475.35   17.86   2
  -4 -10   0    5.71    1.37   1
   4 -10   0   -0.07    2.11   1
   4 -10   0   15.13    5.27   1
  -4 -10   0    6.42    5.90   1
   4  10   0   11.59    7.28   3
  -4  10   0    4.54    2.19   6
   4  10   0    9.49    2.09   2
   5 -10   0   26.00    7.49   1
   5 -10   0   35.80    3.97   1
  -5 -10   0   26.48    4.03   1
  -5 -10   0   30.56    4.40   5
  -5 -10   0   36.18    3.77   1
   5  10   0   33.43    2.74   2
   5  10   0   32.64    3.84   3
  -5  10   0   36.66    3.02   3
  -5  10   0   23.90    4.98   6
   5  10   0   26.35    3.82   6
  -6 -10   0  451.98   19.56   5
  -6 -10   0  430.99   16.85   1
   6 -10   0  433.05   18.00   1
   6 -10   0  429.23   21.65   4
  -6 -10   0  432.95   17.19   1
   6 -10   0  389.39   18.05   1
   6  10   0  434.36   20.66   6
   6  10   0  446.86   17.56   2
  -6  10   0  428.76   16.94   3
  -6  10   0  440.72   17.50   6
  -7 -10   0  369.66   17.72   5
   7 -10   0  391.31   24.55   4
   7 -10   0  335.30   17.41   1
   7 -10   0  394.55   16.27   1
  -7  10   0  363.78   15.92   6
   7  10   0  414.46   16.18   2
  -7  10   0  393.10   16.14   3
   8 -10   0   18.15   12.58   1
  -8 -10   0   14.77   17.44   5
   8 -10   0   19.50    8.50   1
   8  10   0   22.60    8.02   2
  -8  10   0   26.17    4.06   3
   9 -10   0   -1.83   12.03   1
   9  10   0  -18.88   13.36   2
  -9  10   0    1.85    8.60   3
  10 -10   0   71.45   23.69   2
  10  10   0   69.60   28.53   2
  11 -10   0   13.78   22.15   2
  11  10   0    5.95   25.00   2
   0 -11   0   -3.04    2.02   1
   0 -11   0    2.63    1.69   2
   0 -11   0    8.10    3.33   1
  -1 -11   0  335.43   14.48   1
   1 -11   0  351.63   14.73   1
   1 -11   0  358.82   14.71   1
  -1 -11   0  352.04   13.60   4
  -1 -11   0  342.07   14.48   1
   1  11   0  356.79   13.76   3
   2 -11   0   52.91    4.00   1
  -2 -11   0   67.14    3.16   4
   2 -11   0   65.40    4.13   1
  -2 -11   0   67.16    3.83   1
  -2 -11   0   59.63    3.80   1
   2  11   0   64.92    3.55   3
   3 -11   0   -1.43    2.97   1
  -3 -11   0    0.93    2.07   4
   3 -11   0   -2.23    1.87   1
  -3 -11   0    0.98    1.47   1
  -3 -11   0   -3.43    4.51   1
   3  11   0    1.36    1.22   2
   3  11   0    0.25    2.75   3
  -4 -11   0    1.40    2.42   1
  -4 -11   0   -0.51    2.06   1
   4 -11   0    0.41    4.95   1
   4 -11   0    0.68    2.71   1
   4  11   0    5.52    2.52   2
  -4  11   0   -1.74    2.45   6
   4  11   0   -4.79    9.74   3
  -5 -11   0  204.00   10.04   5
  -5 -11   0  203.34    8.39   1
  -5 -11   0  196.53    9.81   1
   5 -11   0  191.50   16.92   1
   5 -11   0  192.85    9.20   1
  -5  11   0  178.56    8.33   6
   5  11   0  172.44    8.94   3
   5  11   0  175.68    9.19   6
   5  11   0  211.18    8.59   2
  -5  11   0  192.48    7.92   3
  -6 -11   0   28.06    4.91   1
   6 -11   0   38.03    6.76   4
  -6 -11   0   29.46    3.77   5
   6 -11   0   26.38   13.15   1
   6 -11   0   28.35    4.45   1
  -6 -11   0   31.67    4.67   1
   6  11   0   30.46    3.43   2
   6  11   0   42.37   26.80   6
  -6  11   0   34.65    3.55   3
  -6  11   0   31.89    2.86   6
   7 -11   0   -1.31   18.53   4
  -7 -11   0    6.84   11.35   5
   7 -11   0  -10.08    9.00   1
   7 -11   0    6.42    8.67   1
  -7  11   0    5.18    8.16   3
  -7  11   0    5.43    6.70   6
   7  11   0   -4.22    7.46   2
  -8 -11   0  187.75   11.12   5
   8 -11   0  158.48   26.73   1
   8 -11   0  188.01   10.53   1
   8  11   0  200.19   15.01   2
  -8  11   0  214.39   10.90   3
   9 -11   0   -2.90   10.69   1
   9  11   0   -2.66   24.85   2
  10 -11   0   -4.86   22.01   2
  10  11   0   11.02   16.13   2
  11 -11   0    1.15   36.20   2
  11  11   0   11.81   45.03   2
   0 -12   0  902.15   35.33   1
   0 -12   0  904.62   35.30   1
   1 -12   0   62.67    4.56   1
   1 -12   0   66.22    4.44   1
  -1 -12   0   73.41    3.27   4
  -1 -12   0   61.37    4.22   1
  -1 -12   0   71.36    4.39   1
   1  12   0   81.38    3.71   3
  -2 -12   0   14.14    1.33   4
   2 -12   0   20.73    4.13   1
  -2 -12   0   12.33    2.20   1
   2 -12   0    6.61    7.40   1
  -2 -12   0    8.45    6.60   1
   2  12   0   16.19    1.97   3
   3 -12   0  276.79   13.28   1
   3 -12   0  319.91   13.39   1
  -3 -12   0  292.69   12.29   4
  -3 -12   0  305.56   12.83   1
  -3 -12   0  310.85   12.84   1
   3  12   0  308.11   12.62   3
   3  12   0  309.24   11.97   2
   4 -12   0   52.66    3.97   1
   4 -12   0   38.97    9.49   1
  -4 -12   0   49.92    3.85   1
  -4 -12   0   54.67    4.29   1
   4  12   0   36.00    5.63   3
   4  12   0   49.73    3.08   2
  -4  12   0   53.20    5.09   6
  -5 -12   0    1.95    2.70   5
   5 -12   0    6.30    4.61   1
  -5 -12   0   -0.48    4.37   1
   5 -12   0    4.11    9.14   1
  -5 -12   0    1.52    5.82   1
   5 -12   0    6.36    7.24   4
   5  12   0    0.80    4.98   2
  -5  12   0    2.67    2.17   3
   5  12   0    8.85    6.11   6
  -5  12   0   -3.83    4.74   6
   5  12   0    0.65    5.39   3
   6 -12   0   91.58   19.71   1
   6 -12   0   99.69    7.00   1
  -6 -12   0   96.51    6.94   5
  -6 -12   0  112.37    6.14   1
  -6 -12   0  120.14   15.28   1
   6 -12   0  111.98    9.82   4
  -6  12   0  107.25    4.96   3
   6  12   0   95.66   22.74   6
   6  12   0  103.06    6.83   2
  -6  12   0  110.37    6.36   6
  -7 -12   0  303.83   18.63   5
   7 -12   0  329.95   22.89   4
   7 -12   0  278.14   14.58   1
   7 -12   0  306.65   21.46   1
  -7 -12   0  318.83   13.85   1
  -7 -12   0  329.44   13.67   1
  -7  12   0  327.39   13.59   6
   7  12   0  309.83   13.50   2
  -7  12   0  299.23   12.91   3
   8 -12   0   -7.09    8.32   1
  -8 -12   0    5.43    8.28   5
   8 -12   0  -15.28   26.56   1
  -8  12   0    4.85    7.83   3
   8  12   0    1.64    8.42   2
  -9 -12   0   10.29   20.09   5
   9 -12   0   10.49   14.10   1
   9  12   0    5.69   22.01   2
  10 -12   0   45.31   20.38   2
  10  12   0   50.67   26.72   2
  11 -12   0    1.82   32.31   2
  11  12   0   -2.51   44.67   2
   0 -13   0    6.50    2.41   1
   0 -13   0   -5.17    3.03   1
   0  13   0    2.84    2.12   3
  -1 -13   0  323.14   13.83   1
   1 -13   0  329.09   14.06   1
   1 -13   0  291.29   13.93   1
  -1 -13   0  316.91   13.80   1
  -1 -13   0  335.13   12.65   4
   1  13   0  334.89   12.95   3
  -2 -13   0  108.17    6.85   1
   2 -13   0  129.70    6.71   1
   2 -13   0  113.38    6.91   1
  -2 -13   0  124.89    5.38   4
  -2 -13   0  122.96    8.43   1
   2  13   0  128.79    5.90   3
   3 -13   0    2.66    2.41   1
  -3 -13   0    4.18    1.96   1
   3 -13   0   11.09    8.26   1
  -3 -13   0   12.17    5.08   1
  -3 -13   0    7.46    3.19   4
   3  13   0    7.28    8.65   3
  -4 -13   0    0.07    5.86   1
  -4 -13   0    2.52    6.97   1
   4 -13   0   -3.79   13.11   1
   4 -13   0   -6.57    4.01   1
   4  13   0   -1.39    3.97   2
   4  13   0   -7.59    5.39   3
  -4  13   0    0.55    4.22   6
  -5 -13   0  460.53   20.32   1
   5 -13   0  504.10   20.30   1
  -5 -13   0  460.12   19.21   1
   5 -13   0  464.75   20.32   1
   5 -13   0  491.79   20.87   4
   5  13   0  482.75   23.79   3
   5  13   0  476.50   18.86   2
   5  13   0  458.07   19.81   6
  -5  13   0  497.26   18.28   3
  -5  13   0  475.77   18.89   6
   6 -13   0   15.90    7.15   1
   6 -13   0   13.75   19.30   4
  -6 -13   0   14.13   10.06   1
  -6 -13   0   10.03    9.70   5
  -6 -13   0   12.53    4.20   1
   6 -13   0    9.99   10.96   1
  -6  13   0   23.85    9.54   6
   6  13   0    1.03   21.83   6
  -6  13   0    7.30    4.30   3
   6  13   0   14.77    5.34   2
  -7 -13   0   16.73    6.85   1
  -7 -13   0   10.32   15.09   5
   7 -13   0   30.32   24.89   4
  -7 -13   0    6.83    8.13   1
   7 -13   0    7.50    5.57   1
  -7  13   0    6.92    6.45   3
  -7  13   0    2.57    7.44   6
   7  13   0   14.00    7.65   2
  -8 -13   0   73.38    8.30   5
   8 -13   0   50.63   15.74   1
   8  13   0   75.44   20.18   2
  -8  13   0   77.83   20.72   3
   9 -13   0    9.66   18.22   1
  -9 -13   0   30.87   38.53   5
   9  13   0   17.89   26.16   2
  10 -13   0    4.03   46.90   2
  10  13   0   -1.35   22.46   2
  11 -13   0   20.98   62.87   2
   0 -14   0  131.07   12.06   1
   0 -14   0  151.93    7.75   1
   0  14   0  151.88    6.92   3
   1 -14   0  216.50   10.13   1
   1 -14   0  200.21   10.12   1
  -1 -14   0  219.49    9.95   1
  -1 -14   0  216.62    8.56   4
  -1 -14   0  209.46   10.31   1
   1  14   0  212.72    8.94   3
  -2 -14   0    4.91    6.00   1
   2 -14   0    9.65    3.27   1
  -2 -14   0   19.82    4.27   1
  -2 -14   0   16.55    2.94   4
   2 -14   0   19.42    5.61   1
   2  14   0   19.52    3.01   3
  -3 -14   0  170.07   11.71   1
   3 -14   0  158.90   10.14   1
  -3 -14   0  167.34    8.22   1
   3 -14   0  159.56    8.59   1
  -3 -14   0  187.15    7.50   4
   3  14   0  175.09   11.48   3
  -4 -14   0   12.34    7.71   1
   4 -14   0   -6.75    7.21   1
   4 -14   0    7.01    4.28   1
  -4 -14   0   13.48    5.29   1
   4  14   0    2.68    3.42   2
  -4  14   0   -3.42    1.79   6
   4  14   0    4.23   10.47   6
   4  14   0   -3.95    6.53   3
   5 -14   0   15.00    3.71   1
   5 -14   0   19.22   12.52   4
  -5 -14   0   18.99    4.63   1
  -5 -14   0    8.04    5.81   1
   5 -14   0   22.70   34.21   1
  -5  14   0    9.89    7.07   6
   5  14   0   14.15   15.44   6
  -5  14   0   15.83    4.45   3
   5  14   0   21.41   14.84   3
   5  14   0   18.37    5.23   2
   6 -14   0    5.96   11.38   1
   6 -14   0   12.23   14.51   4
  -6 -14   0   -3.41   14.72   5
  -6 -14   0    7.36    5.44   1
  -6 -14   0    2.65   15.30   1
   6  14   0   -6.49   10.66   2
  -6  14   0    7.08    5.96   3
  -6  14   0    5.85    7.22   6
  -7 -14   0   78.63    6.88   5
  -7 -14   0   69.42   11.50   1
   7 -14   0   70.00    6.68   1
  -7  14   0   79.02    5.78   3
   7  14   0   68.87    7.71   2
  -7  14   0   61.81    8.20   6
   8 -14   0   -1.30   18.85   1
  -8 -14   0    7.15    5.77   5
   8  14   0   -1.76    9.56   2
   9 -14   0   20.28   29.64   2
   9 -14   0   20.52   23.98   1
  -9 -14   0   15.97   26.34   5
   9  14   0   18.50   18.84   2
  10 -14   0    6.45   31.43   2
  10  14   0    6.32   27.40   2
   0 -15   0   -3.97    9.20   1
   0 -15   0    2.60    4.10   1
   0  15   0    1.27    8.78   3
   1 -15   0  687.06   28.71   1
  -1 -15   0  713.04   28.68   1
  -1 -15   0  701.22   28.64   1
   1 -15   0  694.19   29.13   1
  -1 -15   0  729.65   27.13   4
   1  15   0  729.85   27.32   3
  -1  15   0  722.57   26.90   3
   2 -15   0  226.73   11.12   1
  -2 -15   0  228.23   10.76   1
  -2 -15   0  247.66    9.49   4
   2 -15   0  219.76   22.68   1
  -2 -15   0  237.91   17.33   1
   2  15   0  223.85    9.92   3
   3 -15   0    9.02    8.02   1
  -3 -15   0    6.59    4.47   1
  -3 -15   0    1.66    6.63   1
   3 -15   0   -1.53    6.66   1
   3  15   0   11.58    7.05   3
   4 -15   0   69.59   12.40   1
  -4 -15   0   99.01   17.67   1
  -4 -15   0   86.82    6.84   1
   4 -15   0   77.29    5.76   1
  -4  15   0   82.96    4.14   6
   4  15   0   70.34    7.75   3
   4  15   0   64.40    7.73   6
   5 -15   0  147.72   18.06   4
  -5 -15   0  139.05   16.81   1
   5 -15   0  113.78    7.81   1
  -5 -15   0  127.39    7.67   1
  -5  15   0  122.57    9.71   6
   5  15   0  109.86   16.98   6
  -5  15   0  132.74    7.31   3
   5  15   0  132.90    6.33   2
   5  15   0  113.24   13.96   3
  -6 -15   0   13.19   15.46   1
   6 -15   0    3.57   26.58   4
  -6 -15   0    0.27    5.33   1
   6 -15   0   -4.39    8.17   1
  -6 -15   0   -0.52    6.24   5
  -6  15   0    6.46    2.94   6
  -6  15   0    0.64    3.12   3
   6  15   0   -0.37    6.26   2
   7 -15   0   -0.11   10.03   1
  -7 -15   0   -2.25    7.90   5
  -7 -15   0   -0.50   13.22   1
  -7  15   0    3.28    7.98   3
  -7  15   0   -3.37   14.18   6
   7  15   0   -0.40   12.85   2
   8 -15   0   69.10   10.68   1
  -8 -15   0   73.41   36.45   5
   8  15   0   75.67   25.62   2
  -9 -15   0   -9.54   16.57   5
   9 -15   0  -10.91   20.21   1
   9 -15   0   -4.86   30.36   2
   9  15   0   -3.78   29.83   2
  10 -15   0    3.74   25.46   2
  10  15   0   27.11   43.64   2
   0 -16   0  234.32   11.07   1
   0 -16   0  204.20   10.83   1
   0  16   0  235.26    9.93   3
  -1 -16   0   25.00   20.87   1
   1 -16   0   19.75    3.50   1
   1 -16   0   23.05   10.90   1
  -1 -16   0   21.00    4.50   1
   1  16   0   15.06    5.14   3
  -1  16   0   19.39    3.67   3
   2 -16   0   11.59    3.32   1
  -2 -16   0    1.35    3.18   4
  -2 -16   0    0.78    5.36   1
   2 -16   0   -3.12    9.03   1
  -2 -16   0    7.74    8.41   1
   2  16   0    2.24    6.74   3
  -3 -16   0  158.78    9.29   1
  -3 -16   0  177.91   17.38   1
   3 -16   0  183.82    9.49   1
   3  16   0  178.20    9.48   3
  -4 -16   0  105.98    9.35   1
  -4 -16   0  135.76    9.54   1
   4 -16   0  135.96   10.16   4
  -4  16   0  119.27    6.53   6
   4  16   0   88.58    8.04   6
   4  16   0  110.50   15.78   3
   5 -16   0   24.74   19.72   4
  -5 -16   0   17.22    9.93   1
  -5 -16   0   22.80   18.92   1
   5 -16   0   31.96   11.60   1
   5  16   0   30.41   25.26   6
  -5  16   0   26.48    8.42   6
  -6 -16   0   31.77   13.00   1
   6 -16   0   32.58   19.08   4
   6 -16   0   21.40    7.48   1
  -6 -16   0   23.69    5.01   5
  -6 -16   0   36.40   21.64   1
   6  16   0   44.74   16.99   2
  -6  16   0   13.95    4.28   6
  -7 -16   0   10.88   13.63   1
  -7 -16   0   -2.44   14.14   5
   7 -16   0   -7.98   22.28   1
   7  16   0   -0.01   18.85   2
  -7  16   0  -10.00   14.02   6
  -8 -16   0   17.02   46.44   5
   8 -16   0    8.47   13.36   2
   8 -16   0   24.79   17.13   1
   8  16   0   26.57   14.56   2
   9 -16   0   52.97   19.72   2
   9 -16   0   43.85   21.23   1
  -9 -16   0   51.18   18.29   5
   9  16   0   69.24   22.03   2
  10  16   0   39.46   40.89   2
   0 -17   0   12.34   21.94   1
   0 -17   0    8.57    4.20   1
   0  17   0    3.79    6.55   3
  -1 -17   0   43.60    6.15   1
   1 -17   0   48.63    4.82   1
  -1 -17   0   62.43    6.38   1
   1  17   0   55.10    4.70   3
  -1  17   0   54.32    5.92   3
   2 -17   0  290.90   13.96   1
  -2 -17   0  266.27   21.33   1
  -2 -17   0  298.90   13.61   1
   2  17   0  303.49   17.31   3
  -2  17   0  300.92   11.51   3
  -3 -17   0    8.24   24.09   1
  -3 -17   0    9.75    8.50   1
   3 -17   0    8.86    6.82   1
   3  17   0    3.22    5.93   3
   4 -17   0   54.54    8.46   1
   4 -17   0   75.25   11.43   4
  -4 -17   0   53.19   13.91   1
  -4 -17   0   60.03   11.18   1
   4  17   0   38.78   11.01   6
   4  17   0   55.39   23.92   3
  -4  17   0   45.72    8.72   6
  -5 -17   0   40.24   27.79   1
  -5 -17   0   25.48    9.96   1
   5 -17   0   46.56   20.40   4
   5 -17   0   27.14   10.91   1
  -5  17   0   26.35    3.82   6
  -6 -17   0    1.57    8.44   5
  -6 -17   0   18.70   17.33   1
   6 -17   0    7.39   12.51   1
  -6  17   0    2.52   15.20   6
   7 -17   0   -5.06   16.71   1
  -7 -17   0   -0.03   13.69   1
  -7 -17   0   -8.62   35.51   5
   7  17   0   -8.71   15.79   2
   8 -17   0   22.63   32.15   1
  -8 -17   0    9.51   12.21   5
   8 -17   0   26.79   15.74   2
   8  17   0   21.48   25.55   2
   9 -17   0   24.16   30.77   1
   9  17   0    8.69   48.78   2
   0 -18   0  102.62    6.93   1
   0  18   0  113.04    6.66   3
   1 -18   0   58.55    5.54   1
  -1 -18   0   69.63   12.06   1
  -1  18   0   67.53    6.80   3
   1  18   0   63.60    6.09   3
  -2 -18   0    7.92    3.69   1
   2 -18   0    0.60    8.20   1
  -2  18   0   -0.59    3.13   3
   2  18   0    4.46   16.93   3
  -3 -18   0   58.79   25.52   1
   3 -18   0   52.36    5.58   1
   3 -18   0   76.87    9.58   4
  -3 -18   0   92.23   14.95   1
   3  18   0   77.02   13.61   3
  -4 -18   0   90.09   17.05   1
   4 -18   0   74.62   19.14   1
  -4 -18   0   99.46   10.33   1
   4 -18   0   94.63   11.44   4
   4  18   0  100.46   23.62   6
   4  18   0   84.71   18.42   3
  -4  18   0  107.81   10.49   6
  -5 -18   0    8.29   12.28   1
  -5 -18   0    8.77   25.12   1
   5 -18   0   -1.41    7.86   1
  -5  18   0    4.60   10.42   6
   6 -18   0   59.65   12.35   2
   6 -18   0   45.64   19.23   1
  -6 -18   0   51.26   16.57   5
  -6 -18   0   77.91   22.49   1
  -6  18   0   58.70   17.66   6
   7 -18   0   26.03   14.68   1
  -7 -18   0    7.83   41.44   5
   8 -18   0   -4.74   21.69   1
  -8 -18   0    7.37   15.78   5
   9 -18   0   37.42   29.83   1
   0 -19   0    1.32    3.96   1
   0  19   0   -0.49    6.50   3
   1 -19   0    1.94    7.32   1
  -1 -19   0    2.41   12.66   1
   1  19   0   11.41    8.93   3
  -1  19   0    4.04    8.91   3
   2 -19   0  135.96    7.51   4
  -2 -19   0  101.72    7.46   1
   2 -19   0  102.84    9.60   1
   2  19   0  114.58   16.72   3
   3 -19   0   -1.11    4.10   1
  -3 -19   0    6.61    9.60   1
   3 -19   0   15.34   13.42   4
   3  19   0   -5.99   18.19   6
   3  19   0    4.59   17.95   3
   4 -19   0   72.02   12.91   1
  -4 -19   0   91.13   17.41   1
  -4  19   0   78.97    6.11   6
   4  19   0   68.91   30.60   6
   5 -19   0   13.61    8.73   1
  -5 -19   0   -1.03    9.77   1
  -5  19   0   -5.32    8.96   6
   6 -19   0   45.57   15.46   1
  -6 -19   0    9.03   26.69   5
  -6 -19   0   16.42   19.62   1
   7 -19   0   61.60   26.81   1
  -7 -19   0   52.91    9.79   5
  -8 -19   0    5.94   81.95   5
   8 -19   0  -10.44   38.31   1
   9 -19   0    2.82   66.73   1
   0 -20   0    8.60    9.69   1
   0  20   0    1.84    9.33   3
  -1 -20   0   39.50   10.35   1
   1 -20   0   47.58   14.31   1
   1  20   0   65.96   12.28   3
  -1  20   0   74.25   14.49   3
  -2 -20   0   77.10   10.27   1
   2 -20   0   81.43   11.04   1
   2  20   0   81.13   11.34   3
  -3 -20   0    3.73   13.97   1
   3 -20   0    0.10   12.05   1
   3  20   0   16.06   35.30   3
   4 -20   0  115.39    9.08   1
  -4 -20   0  137.94   19.83   1
   5 -20   0   13.64   23.02   1
  -5 -20   0   10.10   17.58   1
   6 -20   0   26.53   18.52   1
  -6 -20   0    8.17    9.21   5
  -6 -20   0   16.94   22.03   1
   7 -20   0   88.53   30.29   1
  -7 -20   0  113.20   21.33   5
   8 -20   0    3.99   19.31   1
   0 -21   0   -3.13   19.62   1
  -1 -21   0   19.12    7.93   1
   1 -21   0   -0.88    9.77   1
   2 -21   0   -6.24    7.45   1
  -2 -21   0   10.88   14.94   1
  -3 -21   0    2.94   21.78   1
   3 -21   0    3.18   22.72   1
  -4 -21   0   37.83   21.73   1
   4 -21   0   59.94   23.19   1
   5 -21   0    6.26   20.03   1
  -5 -21   0   21.52   33.05   1
  -6 -21   0   14.28   26.80   1
  -6 -21   0  -12.58   15.27   5
   6 -21   0    3.23   28.17   1
   7 -21   0   -7.06   36.30   1
   0 -22   0   -1.93   28.06   1
  -1 -22   0   75.70    9.37   1
   1 -22   0   78.75   12.02   1
   2 -22   0   -3.50   15.32   1
  -2 -22   0   11.08   18.29   1
   3 -22   0  -13.81   17.69   1
  -3 -22   0    3.18   20.41   1
  -4 -22   0   28.59   15.77   1
   4 -22   0   31.39   42.68   1
  -5 -22   0    2.71   35.73   1
   5 -22   0  -19.79   18.20   1
  -6 -22   0   -7.16   78.58   5
   6 -22   0    5.37   32.87   1
   0 -23   0   -2.26   13.82   1
   1 -23   0   33.11   24.59   1
  -1 -23   0   35.70   13.28   1
  -2 -23   0   27.61   33.34   1
   2 -23   0    8.86   22.35   1
   3 -23   0    4.47   21.09   1
  -3 -23   0    3.21   41.24   1
   4 -23   0   28.92   18.63   1
  -4 -23   0   27.07   24.13   1
   5 -23   0   10.37   34.15   1
  -5 -23   0    5.36   39.95   1
   0 -24   0  -11.34   13.74   1
   1 -24   0   53.62   34.64   1
  -1 -24   0    3.00   36.07   1
   2 -24   0   11.29   21.18   1
  -2 -24   0   29.35   40.31   1
  -3 -24   0  -21.35   31.98   1
   3 -24   0   -2.67   36.76   1
  -4 -24   0   52.14   33.38   1
   4 -24   0    9.16   27.81   1
  -5 -24   0    4.10   36.14   1
   0 -25   0   -4.00   20.63   1
  -1 -25   0   43.36   36.43   1
   1 -25   0   39.68   14.93   1
   2 -25   0  -12.53   28.54   1
  -2 -25   0    1.12   40.49   1
  -3 -25   0   -4.15   47.13   1
  -4 -25   0   35.97   55.68   1
  -1 -26   0   17.23   35.98   1
  -2 -26   0   46.17   60.68   1
  -3 -26   0    8.83   74.67   1
  12   0  -1  -12.36   36.00   2
  11   0  -1  -18.42   20.25   2
  10   0  -1    2.83    8.84   2
   9   0  -1    3.60    6.82   2
   8   0  -1   -8.80    6.17   2
   8   0  -1   -6.95   14.41   4
   8   0  -1   -2.62    7.07   5
  -7   0   1    3.38    3.95   3
   7   0  -1    2.06    5.99   5
   7   0  -1    3.66    8.77   4
   6   0  -1   -2.83    4.99   5
  -6   0   1    1.38    1.72   3
   6   0  -1   -1.87    4.16   4
   5   0  -1    2.38    2.53   5
   5   0  -1   -2.00    3.46   4
  -5   0   1   -0.28    1.56   6
  -5   0   1   -0.24    1.48   3
   4   0  -1   -1.83    2.22   5
  -4   0   1    0.72    1.41   6
   4   0  -1    0.48    1.63   4
  -4   0   1    2.73    1.30   3
   4   0  -1   -0.03    1.20   6
   3   0  -1    1.63    1.52   6
   3   0  -1    1.59    0.84   4
  -3   0   1    0.75    1.06   6
  -3   0   1   -1.38    1.04   3
   3   0  -1   -0.92    0.91   3
   3   0  -1    2.51    3.86   5
  -2   0   1    0.14    0.98   3
  -2   0   1    1.30    1.13   4
  -2   0  -1    1.11    0.53   1
   2   0   1    0.02    0.73   1
   2   0   1    0.12    1.72   5
   2   0   1    2.11    1.18   6
   3   0   1   -1.91    0.58   1
   3   0   1   -2.26    0.93   6
  -3   0  -1   -1.11    1.01   3
   3   0   1    4.96    5.68   5
   4   0   1   -5.70    2.20   4
   4   0   1   -1.87    0.62   1
   4   0   1    5.53    1.97   5
  -4   0  -1    0.74    1.37   3
   4   0   1    2.67    2.72   6
  -4   0  -1    0.84    0.48   1
  -5   0  -1    0.16    1.37   3
   5   0   1    1.38    2.87   5
   5   0   1   -1.65    4.36   6
   5   0   1   -2.77    3.39   4
   5   0   1   -0.95    2.42   1
  -5   0  -1    1.01    1.79   1
   6   0   1   -3.61    7.08   4
   6   0   1   -6.24    4.50   5
   6   0   1    2.01    6.73   6
  -6   0  -1    7.75    2.69   3
   7   0   1   -2.14    5.92   6
   7   0   1   -4.02    6.93   4
   7   0   1    9.08    3.98   5
  -7   0  -1    0.86    2.84   3
   8   0   1    4.67   15.88   5
  -8   0  -1   -0.35    2.27   3
  -9   0  -1    4.83   12.79   3
  10   0   1   -4.74   17.41   2
  11   0   1    2.25   19.88   2
  12  -1  -1   -6.29   26.11   2
  12   1  -1  -30.12   37.04   2
  11  -1  -1    2.96   14.32   2
  11   1  -1  -20.24   16.29   2
  10  -1  -1  -10.81   12.68   2
  10   1  -1   10.61   11.11   2
   9  -1  -1    8.84    6.65   2
   9   1  -1   -1.19    7.70   2
   8  -1  -1   92.15   10.76   5
   8  -1  -1   95.48   15.90   4
   8   1  -1   99.28    8.52   2
   8   1  -1   75.03   11.08   5
   8   1  -1   74.00   16.25   4
   7  -1  -1    6.44    7.56   4
   7  -1  -1    0.95    7.39   5
   7   1  -1   -5.95    5.36   4
  -7   1   1    2.73    4.45   3
   7   1  -1   -4.12    5.97   5
   6  -1  -1    5.66    7.20   4
   6  -1  -1    8.08    3.10   5
  -6  -1   1    4.80    2.82   3
  -6   1   1    9.04    1.81   3
   6   1  -1   17.98    4.41   4
   6   1  -1    5.81    4.61   5
  -6   1   1    0.93    2.60   6
   5  -1  -1  676.35   25.50   1
   5  -1  -1  679.13   25.49   1
  -5  -1   1  651.89   26.06   3
   5  -1  -1  696.21   26.78   4
   5  -1  -1  669.89   28.00   5
  -5   1   1  696.15   26.33   6
   5   1  -1  680.99   26.32   6
   5   1  -1  677.56   28.02   5
  -5   1   1  664.26   25.97   3
   5   1  -1  668.86   26.67   4
   4  -1  -1   18.91    2.23   4
   4  -1  -1   17.16    2.14   5
  -4  -1   1   26.00    2.18   6
   4  -1  -1   22.50    1.18   1
  -4  -1   1   17.89    1.88   3
   4  -1  -1   19.49    1.12   1
  -4   1   1   24.41    2.05   6
   4   1  -1   17.18    1.77   5
   4   1  -1   17.15    1.62   6
  -4   1   1   19.22    1.75   3
   4   1  -1   17.29    1.77   3
   4   1  -1   19.52    1.77   4
   3  -1  -1    3.47    1.14   4
   3  -1  -1    1.63    0.53   1
  -3  -1   1    2.60    1.40   4
  -3  -1   1    2.03    1.07   6
  -3  -1   1    1.68    1.03   3
  -3   1   1    4.57    1.34   6
   3   1  -1    2.83    1.11   5
   3   1  -1   -1.37    1.00   3
  -3   1   1    3.63    1.06   3
   3   1  -1    0.64    1.09   4
   3   1  -1    8.65    2.18   6
  -2  -1   1   12.09    1.27   6
   2  -1  -1   13.38    0.97   1
   2  -1  -1   12.08    0.99   1
  -2  -1   1   13.85    1.59   4
   2  -1  -1   17.24    1.31   3
   2  -1  -1   13.15    1.60   4
   2   1  -1   18.34    1.64   5
   2   1  -1   13.89    1.59   4
   2   1  -1   20.21    1.54   3
  -2   1   1   15.28    1.21   3
   2   1  -1   15.58    1.50   6
  -2   1   1   15.49    1.43   6
   2  -1   1   31.00    1.67   1
  -2  -1  -1   31.36    2.02   5
  -2  -1  -1   30.16    1.50   1
   2  -1   1   32.10    1.88   6
  -2  -1  -1   32.20    2.01   3
   2   1   1   32.21    1.52   1
  -2   1  -1   27.99    1.57   1
   2   1   1   33.51    2.13   5
  -3  -1  -1    3.83    0.52   1
  -3  -1  -1    6.11    1.25   3
   3  -1   1    1.18    0.95   6
   3  -1   1    2.95    0.76   1
   3   1   1    3.50    1.32   6
   3   1   1    2.24    1.18   5
  -3   1  -1    1.58    0.67   1
  -4  -1  -1  162.47    6.55   1
   4  -1   1  164.47    7.76   5
   4  -1   1  170.75    6.78   1
   4  -1   1  164.81    7.25   6
  -4  -1  -1  163.62    7.32   3
   4   1   1  170.47    7.48   4
  -4   1  -1  163.36    6.73   1
   4   1   1  180.56    7.45   6
   4   1   1  170.76    7.77   5
   4   1   1  175.18    6.61   1
  -4   1  -1  168.08    7.23   3
   5  -1   1   41.98    3.66   4
   5  -1   1   42.59    2.51   1
   5  -1   1   32.02    3.74   5
  -5  -1  -1   48.91    3.16   3
   5  -1   1   45.58    3.03   6
   5   1   1   43.83    4.34   5
   5   1   1   42.68    4.16   4
  -5   1  -1   46.87    2.98   1
  -5   1  -1   40.61    2.92   3
   5   1   1   40.26    3.82   6
   6  -1   1   -1.97    3.91   4
   6  -1   1    3.00    2.10   1
   6  -1   1    3.55    1.98   1
   6  -1   1    2.87    3.96   5
  -6  -1  -1    4.93    4.71   3
   6  -1   1   -0.74    4.63   6
   6   1   1   -7.20    3.97   5
   6   1   1   -7.36    7.58   4
   6   1   1    4.31    8.63   6
  -6   1  -1   -2.90    2.46   3
   7  -1   1    7.33    2.96   5
   7  -1   1    4.69    7.91   4
  -7   1  -1   16.42    3.91   3
   7   1   1   34.62   10.42   4
   7   1   1    8.25    3.63   5
   7   1   1   17.24    6.12   6
  -8  -1  -1   66.78    5.88   3
   8  -1   1   66.53   19.10   5
  -8   1  -1   65.85    6.42   3
   8   1   1   51.40   10.26   6
   8   1   1   61.45   20.35   5
  -9  -1  -1    0.94   16.38   3
  -9   1  -1    1.10    9.00   3
  10   1   1  -10.68   16.82   2
  11  -1   1   -2.00   16.91   2
  11   1   1    8.57   15.86   2
  12  -2  -1   -3.73   40.99   2
  12   2  -1   37.62   47.93   2
  11  -2  -1   -2.97   23.50   2
  11   2  -1  -15.28   14.50   2
  10  -2  -1   -4.77   12.88   2
  10   2  -1    0.94   10.05   2
   9  -2  -1   -6.93    4.25   2
   9   2  -1   10.26   10.22   2
   8  -2  -1   37.54    8.34   5
   8  -2  -1   28.13    7.26   4
   8   2  -1   31.86    5.12   2
   8   2  -1   38.90   13.56   4
   8   2  -1   44.72    5.63   5
   7  -2  -1    5.26    5.81   5
   7  -2  -1   -4.78   11.67   4
  -7   2   1   -0.89    4.79   3
   7   2  -1    1.74    3.44   2
   7   2  -1  -10.39    6.49   5
   7   2  -1   -2.79    8.11   4
   6  -2  -1    9.99    4.43   4
   6  -2  -1    4.85    5.92   5
   6  -2  -1   12.34    1.64   1
   6  -2  -1   12.87    2.62   1
   6   2  -1    3.96    2.18   6
   6   2  -1    8.46    3.24   4
  -6   2   1   13.46    1.84   3
   6   2  -1    1.28    4.06   5
  -6   2   1    6.45    3.39   6
   5  -2  -1  140.08    5.49   1
   5  -2  -1  112.42    6.29   4
  -5  -2   1  123.70    6.19   3
   5  -2  -1  127.40    5.47   1
  -5   2   1  135.02    6.29   6
   5   2  -1  132.09    6.46   4
   5   2  -1  144.76    6.72   5
  -5   2   1  133.08    6.03   3
   5   2  -1  140.46    7.13   6
  -4  -2   1   32.78    2.72   5
  -4  -2   1   28.69    2.18   3
   4  -2  -1   26.19    2.21   4
   4  -2  -1   28.57    1.59   1
   4  -2  -1   30.35    1.62   1
   4   2  -1   24.71    2.04   5
  -4   2   1   26.53    1.99   3
   4   2  -1   19.36    2.18   6
   4   2  -1   20.39    2.20   3
  -4   2   1   32.47    2.31   6
   4   2  -1   25.78    2.15   4
   3  -2  -1   13.75    1.04   1
  -3  -2   1   12.47    1.70   5
   3  -2  -1   12.95    1.43   4
   3  -2  -1   13.64    1.06   1
  -3  -2   1   12.52    1.70   4
  -3   2   1   15.35    1.56   6
   3   2  -1   12.59    1.23   3
   3   2  -1   12.75    1.47   4
  -3   2   1   15.12    1.27   3
   3   2  -1   12.81    2.54   6
   3   2  -1   14.04    1.58   5
  -2  -2   1    3.75    1.23   6
  -2  -2   1    4.31    1.39   4
  -2  -2   1    1.26    0.46   1
   2  -2  -1    3.18    1.00   1
   2  -2  -1    1.89    0.88   1
   2  -2  -1    4.98    1.28   4
   2   2  -1    0.58    1.16   3
  -2   2   1    3.11    0.80   3
   2   2  -1   -0.04    1.07   6
   2   2  -1    3.65    1.11   2
   2   2  -1    2.32    1.25   4
  -1  -2   1   53.90    2.44   6
   1  -2  -1   55.43    2.42   4
  -1  -2   1   58.83    2.37   1
   1   2  -1   55.28    2.44   6
   1   2  -1   54.75    2.41   2
   1   2  -1   53.93    2.32   1
  -1   2   1   54.09    2.18   3
  -1   2   1   56.45    2.54   1
   1  -2   1   -0.36    0.47   6
  -1  -2  -1   -1.98    0.64   3
   1  -2   1   -2.92    0.68   1
  -1   2  -1   -0.88    0.74   1
  -1   2  -1   -0.55    0.42   6
   1   2   1   -0.61    0.59   1
  -2  -2  -1  187.07    7.68   3
  -2  -2  -1  183.18    7.37   1
   2  -2   1  189.61    7.53   6
   2  -2   1  198.12    7.63   1
  -2  -2  -1  193.99    8.20   5
   2   2   1  195.19    7.81   4
   2   2   1  199.65    7.43   1
  -2   2  -1  181.07    7.55   1
  -2   2  -1  191.44    7.59   6
  -3  -2  -1  346.59   14.23   1
  -3  -2  -1  376.40   14.71   3
   3  -2   1  377.81   14.62   6
   3  -2   1  377.91   14.54   1
  -3  -2  -1  377.59   15.76   5
  -3   2  -1  384.61   14.54   1
   3   2   1  387.70   14.30   1
   3   2   1  383.82   14.83   6
   3   2   1  364.90   14.94   4
  -3   2  -1  379.89   14.68   6
   3   2   1  382.23   15.72   5
  -4  -2  -1  181.74    7.23   1
  -4  -2  -1  191.83    8.11   3
   4  -2   1  190.56    7.61   1
   4  -2   1  193.77    7.97   6
   4   2   1  197.66    7.29   1
  -4   2  -1  179.90    7.87   3
   4   2   1  190.72    8.60   5
   4   2   1  177.43    8.15   4
   4   2   1  181.84    8.11   6
  -4   2  -1  190.48    7.59   1
   5  -2   1   42.21    2.55   1
   5  -2   1   29.68    4.05   5
   5  -2   1   27.90    2.92   4
  -5  -2  -1   33.18    2.86   3
   5  -2   1   37.75    2.71   6
  -5   2  -1   33.59    2.10   1
   5   2   1   36.22    3.60   5
   5   2   1   38.84    3.67   6
  -5   2  -1   46.21    2.87   3
   5   2   1   36.69    4.94   4
  -6  -2  -1    1.89    3.73   3
   6  -2   1   -2.80    1.55   1
   6  -2   1    2.91    4.02   1
   6  -2   1    3.66    8.05   4
   6  -2   1   -1.94    3.99   5
  -6   2  -1    5.40    1.93   3
   6   2   1    3.59    4.95   4
   6   2   1    1.89    8.61   6
   6   2   1   -1.36    3.53   5
   7  -2   1    9.11    1.83   1
   7  -2   1    6.70    3.19   1
  -7  -2  -1    4.16    2.38   3
   7  -2   1   11.89    5.15   4
   7  -2   1    6.27    6.19   5
   7   2   1    9.50    4.53   5
   7   2   1    3.48   11.83   4
  -7   2  -1    7.42    5.79   3
   7   2   1    3.97    5.82   6
  -8  -2  -1   16.51    4.41   3
   8  -2   1   20.89   20.53   5
   8   2   1   14.58   10.57   6
   8   2   1   13.79   13.60   5
  -8   2  -1   16.67    4.29   3
  -9   2  -1   34.08   11.79   3
  10   2   1  -11.93    7.85   2
  11  -2   1   -6.19   17.52   2
  11   2   1   -4.49   28.62   2
  12  -3  -1   23.16   33.70   2
  11  -3  -1   -5.39   20.32   2
  11   3  -1  -14.56   26.95   2
  10  -3  -1   13.66   11.41   2
  10   3  -1   -0.57   15.67   2
   9  -3  -1   -0.23    4.86   2
   9   3  -1    3.86    5.62   2
   8  -3  -1  113.24    9.49   5
   8  -3  -1  105.45   11.73   4
   8   3  -1   96.80   15.59   4
  -8   3   1  112.27    6.21   3
   8   3  -1  132.56    7.34   2
   7  -3  -1   -7.97    9.65   4
   7  -3  -1    3.27    2.11   1
   7  -3  -1   -2.72    2.99   5
   7  -3  -1    0.50    2.75   1
   7   3  -1    8.64    4.39   2
   7   3  -1    2.56   11.17   4
   7   3  -1   11.68   10.18   6
  -7   3   1   12.97    6.05   3
   6  -3  -1   75.83    3.42   1
   6  -3  -1   59.46    5.23   4
   6  -3  -1   76.61    4.75   1
   6   3  -1   70.32    4.27   2
   6   3  -1   67.16    5.24   5
  -6   3   1   74.78    4.32   6
   6   3  -1   68.70    4.64   6
   6   3  -1   64.45    5.74   4
  -6   3   1   75.17    4.05   3
   5  -3  -1  690.30   26.38   1
   5  -3  -1  703.99   26.35   1
   5  -3  -1  693.67   27.31   4
  -5   3   1  662.03   26.31   3
  -5   3   1  701.26   26.77   6
   5   3  -1  683.00   27.18   4
   5   3  -1  679.12   28.62   5
   5   3  -1  678.04   26.64   3
   5   3  -1  689.45   26.88   6
   5   3  -1  713.48   26.60   2
   4  -3  -1   12.40    1.77   4
   4  -3  -1   13.04    1.14   1
  -4  -3   1   19.87    2.14   5
   4  -3  -1   16.02    1.39   1
  -4   3   1   12.13    1.73   6
   4   3  -1    9.84    1.55   4
   4   3  -1   16.80    1.86   2
   4   3  -1   12.93    1.56   3
  -4   3   1   12.86    1.43   3
   4   3  -1    8.69    1.57   6
   3  -3  -1   40.92    2.14   1
  -3  -3   1   39.80    2.58   4
   3  -3  -1   39.19    2.38   4
  -3  -3   1   38.78    2.70   5
   3  -3  -1   42.85    2.16   1
   3   3  -1   41.64    2.41   4
  -3   3   1   35.36    2.07   3
   3   3  -1   39.68    2.34   6
   3   3  -1   44.25    2.51   2
   3   3  -1   36.30    2.33   3
  -3   3   1   37.12    2.38   6
  -2  -3   1  219.16    8.75   4
   2  -3  -1  210.40    8.69   4
  -2  -3   1  213.52    8.32   1
   2  -3  -1  216.16    8.61   1
  -2  -3   1  205.94    9.26   5
   2  -3  -1  219.01    8.66   1
  -2  -3   1  205.93    8.30   1
   2   3  -1  210.14    8.48   2
   2   3  -1  218.20    8.66   6
  -2   3   1  197.28    8.23   3
   2   3  -1  213.81    8.71   4
   2   3  -1  215.79    8.63   3
  -1  -3   1   25.72    1.48   2
  -1  -3   1   26.74    1.50   1
   1  -3  -1   22.78    1.57   1
   1   3  -1   24.54    1.47   1
   1   3  -1   23.32    1.44   2
  -1   3   1   31.56    1.90   1
   1   3  -1   27.31    1.55   6
   0  -3  -1    1.14    0.39   3
   0  -3   1    1.84    0.81   1
   0  -3  -1    1.92    0.75   1
   0   3   1    2.12    0.85   1
   0   3  -1    2.70    0.77   1
   1  -3   1    8.43    1.28   1
  -1  -3  -1    3.11    1.06   1
  -1  -3  -1    8.80    1.20   3
   1   3   1    4.40    0.93   3
   1   3   1    2.23    0.75   4
  -1   3  -1    3.84    0.61   6
   1   3   1    7.96    1.21   1
  -2  -3  -1   83.79    3.81   3
   2  -3   1   80.53    3.83   1
  -2  -3  -1   84.81    4.20   5
  -2  -3  -1   81.32    3.53   1
   2   3   1   85.18    3.84   4
   2   3   1   88.49    3.61   1
  -2   3  -1   86.78    3.80   1
  -2   3  -1   88.15    3.68   6
   3  -3   1    0.70    0.93   1
  -3  -3  -1    2.52    1.17   3
  -3  -3  -1    3.61    0.76   1
   3   3   1    5.66    1.34   4
  -3   3  -1    5.85    1.10   6
   3   3   1    3.04    0.66   1
  -3   3  -1    3.64    0.81   1
  -4  -3  -1  529.55   21.35   3
  -4  -3  -1  529.44   20.70   1
  -4  -3  -1  559.56   22.92   5
   4  -3   1  567.01   21.21   1
  -4   3  -1  544.20   21.28   6
   4   3   1  573.96   21.76   4
   4   3   1  555.20   21.55   6
   4   3   1  567.86   20.77   1
  -4   3  -1  521.95   21.10   1
   5  -3   1   29.07    1.85   1
  -5  -3  -1   28.00    2.35   3
   5   3   1   24.88    3.73   6
  -5   3  -1   29.36    2.34   3
  -5   3  -1   28.91    1.82   1
   5   3   1   21.81    4.09   4
  -6  -3  -1    4.09    2.27   3
   6  -3   1    2.98    2.94   1
   6  -3   1   -5.88    7.99   5
   6  -3   1   -0.45    5.93   4
   6  -3   1    1.89    0.85   1
   6   3   1   13.10    7.21   4
   6   3   1   -2.83    7.82   6
  -6   3  -1   -0.25    1.78   3
   7  -3   1    8.87   10.45   4
   7  -3   1    0.63    4.38   1
   7  -3   1    2.12    5.24   5
  -7  -3  -1   -0.26    2.97   3
   7  -3   1    3.63    2.58   1
  -7   3  -1    3.91    6.89   3
   7   3   1   -2.93    9.39   4
   7   3   1    1.39    6.61   6
   8  -3   1  241.58   10.68   1
  -8  -3  -1  212.16   10.96   3
   8  -3   1  249.56    9.79   1
   8  -3   1  222.88   15.71   5
  -8   3  -1  248.86   10.88   3
   9   3   1    8.42    3.99   2
  -9   3  -1   -1.98    6.15   3
 -10   3  -1  -12.83    5.87   3
  10   3   1   -5.76   17.61   2
  11  -3   1  -20.39   29.82   2
  11   3   1    8.84   28.09   2
  12  -4  -1   12.95   39.09   2
  11  -4  -1    5.66   23.56   2
  11   4  -1   -4.72   16.40   2
  10  -4  -1    5.65    8.76   2
  10   4  -1   22.66   19.33   2
   9  -4  -1  -17.91   10.88   2
   9   4  -1    4.96    4.29   2
   8  -4  -1   -1.70    5.31   1
   8  -4  -1   -1.35   10.73   4
   8  -4  -1    5.92    3.46   1
  -8   4   1    6.21    5.62   3
   8   4  -1  -18.65   11.88   4
   8   4  -1    0.00    8.70   2
   7  -4  -1   34.38    3.67   1
   7  -4  -1   28.13    5.76   1
   7  -4  -1   25.61    5.38   5
   7  -4  -1   34.98    7.21   4
   7   4  -1   30.20   13.32   4
   7   4  -1   37.49    3.44   2
  -7   4   1   34.26    6.69   6
   7   4  -1   36.61   15.75   6
  -7   4   1   29.69    6.46   3
   6  -4  -1    7.79    7.20   4
   6  -4  -1    1.73    1.72   1
   6  -4  -1    4.22    1.04   1
   6   4  -1    1.83    2.12   6
   6   4  -1    9.70    1.97   2
  -6   4   1    8.37    1.77   6
  -6   4   1    4.94    2.07   3
   6   4  -1   17.84    6.62   4
   5  -4  -1  318.72   12.81   1
   5  -4  -1  325.60   13.57   4
  -5  -4   1  314.05   14.23   5
   5  -4  -1  331.83   12.84   1
  -5   4   1  311.17   13.15   6
  -5   4   1  311.32   12.79   3
   5   4  -1  324.96   13.46   4
   5   4  -1  309.26   13.45   6
   5   4  -1  339.85   13.23   2
   5   4  -1  320.19   13.18   3
   4  -4  -1   50.56    2.63   1
   4  -4  -1   42.21    2.49   1
   4  -4  -1   42.77    2.88   4
  -4  -4   1   49.15    3.51   5
  -4  -4   1   43.97    2.99   4
  -4   4   1   46.37    2.47   3
   4   4  -1   39.92    3.27   3
   4   4  -1   48.76    2.91   2
   4   4  -1   42.48    2.83   6
   4   4  -1   45.95    2.85   4
  -4   4   1   48.59    2.89   6
  -3  -4   1    2.16    1.42   4
   3  -4  -1    8.76    1.84   1
  -3  -4   1    7.94    0.96   1
   3  -4  -1    4.75    1.07   4
   3  -4  -1    8.87    1.23   1
  -3  -4   1    6.40    0.62   1
   3   4  -1   10.76    2.26   6
  -3   4   1    7.80    0.90   3
   3   4  -1    9.48    1.14   3
   3   4  -1    7.89    1.32   2
   3   4  -1    4.51    1.13   4
   2  -4  -1    4.09    1.15   1
  -2  -4   1    5.22    0.93   1
   2  -4  -1    1.27    1.13   1
  -2  -4   1    4.54    1.22   4
  -2  -4   1    1.75    0.69   1
   2   4  -1    3.74    1.06   2
   2   4  -1    2.11    1.06   6
   2   4  -1    0.62    1.11   3
  -2   4   1    3.18    0.56   3
  -1  -4   1   35.68    1.80   2
  -1  -4   1   41.89    2.02   1
   1  -4  -1   31.09    2.13   1
   1   4  -1   37.36    1.96   1
  -1   4   1   33.28    2.21   1
   1   4  -1   35.02    1.83   2
   0  -4  -1  314.93   12.42   1
   0  -4   1  312.74   12.40   1
   0   4  -1  321.82   12.38   1
   0   4   1  327.32   12.50   1
   0   4   1  309.79   11.88   3
  -1  -4  -1    6.32    1.02   3
   1  -4   1    6.83    1.41   1
  -1  -4  -1    8.32    1.09   1
   1   4   1    3.53    0.91   3
   1   4   1    7.28    1.31   1
  -2  -4  -1  201.14    8.10   3
  -2  -4  -1  194.79    7.92   1
   2  -4   1  198.36    8.19   1
   2   4   1  205.34    7.99   1
  -2   4  -1  192.71    8.12   1
  -2   4  -1  205.16    7.85   6
   2   4   1  198.57    8.07   3
   2   4   1  204.29    8.07   4
  -3  -4  -1  333.73   13.95   3
  -3  -4  -1  336.75   13.59   1
  -3  -4  -1  360.38   15.06   5
   3  -4   1  366.68   14.04   1
   3   4   1  367.70   13.68   1
  -3   4  -1  354.52   13.95   1
   3   4   1  357.44   14.11   4
  -3   4  -1  357.61   13.81   6
   4  -4   1  184.29    7.71   1
  -4  -4  -1  194.70    8.67   5
  -4  -4  -1  177.22    8.03   3
  -4  -4  -1  175.78    7.14   1
   4   4   1  170.38    8.03   6
   4   4   1  188.18    8.01   4
  -4   4  -1  180.18    7.60   1
  -4   4  -1  184.04    7.79   6
   4   4   1  187.70    7.23   1
   5  -4   1    6.20    1.34   1
  -5  -4  -1    5.33    2.79   3
  -5  -4  -1    1.17    1.58   5
   5   4   1    2.37    3.97   4
   5   4   1    3.69    8.07   6
  -5   4  -1    7.92    1.53   3
  -5   4  -1    4.50    1.06   1
   6  -4   1   29.64    3.23   1
   6  -4   1   17.49    5.74   4
   6  -4   1   33.97    2.21   1
  -6  -4  -1   40.14    3.29   3
  -6   4  -1   33.42    2.84   3
   6   4   1   28.34    5.09   4
   6   4   1   33.19    4.89   6
  -7  -4  -1   15.93    3.98   3
   7  -4   1   19.37    5.63   5
   7  -4   1    9.30    4.71   1
   7  -4   1   12.50    3.19   1
   7  -4   1   13.79    8.06   4
  -7   4  -1    6.39    7.08   3
   7   4   1   12.26   12.73   4
   7   4   1   10.00    6.20   6
   8  -4   1   24.08    4.63   1
   8  -4   1   21.92    6.37   1
  -8   4  -1   26.38    4.16   3
   9  -4   1    5.87    8.77   1
   9  -4   1    4.34    8.62   1
  -9   4  -1   -0.78   12.58   3
   9   4   1    3.89    9.67   2
  10   4   1  -19.59   15.28   2
 -10   4  -1   -7.00   11.47   3
  11  -4   1    1.18   13.68   2
  11   4   1   -3.85   20.00   2
  11  -5  -1   -5.93   21.99   2
  11   5  -1   -5.41   19.45   2
  10  -5  -1  -15.54   11.49   2
  10   5  -1   -6.58   10.57   2
   9  -5  -1    4.19    7.45   1
   9  -5  -1    5.20   11.13   1
   9   5  -1    5.87    9.46   2
   8  -5  -1    0.78    2.86   1
   8  -5  -1    6.63    8.70   1
   8   5  -1    0.95   13.60   4
  -8   5   1    9.12    2.52   3
   8   5  -1   -2.52    6.91   2
   7  -5  -1   29.95   10.92   4
   7  -5  -1   -5.12    4.94   1
   7  -5  -1    6.29    3.04   1
  -7   5   1    3.87    7.66   3
   7   5  -1   17.98   10.72   4
  -7   5   1    8.94    9.76   6
   7   5  -1   18.45   12.26   6
   7   5  -1    9.04    3.11   2
   6  -5  -1   50.90    7.20   4
   6  -5  -1   49.17    3.87   1
   6  -5  -1   37.86    2.67   1
  -6  -5   1   48.87    3.95   5
  -6   5   1   46.70    3.36   6
   6   5  -1   47.98    4.19   6
  -6   5   1   55.04    3.16   3
   6   5  -1   52.01    3.68   2
   6   5  -1   42.68    5.48   4
   5  -5  -1  571.67   22.02   1
  -5  -5   1  554.79   23.88   5
   5  -5  -1  566.75   22.08   1
   5  -5  -1  581.00   22.70   4
   5   5  -1  569.15   22.42   6
  -5   5   1  556.32   21.67   3
   5   5  -1  583.45   22.24   3
   5   5  -1  549.55   22.50   4
   5   5  -1  572.85   22.00   2
  -5   5   1  538.07   22.06   6
  -4  -5   1  101.87    4.23   1
   4  -5  -1  103.20    4.88   1
  -4  -5   1  103.59    5.19   4
  -4  -5   1   98.64    5.55   5
   4  -5  -1  110.33    4.96   1
  -4  -5   1  102.77    4.23   1
   4  -5  -1  111.90    5.28   4
   4   5  -1  109.25    5.11   3
  -4   5   1  103.82    5.02   6
   4   5  -1  103.87    5.00   2
   4   5  -1  107.65    5.31   6
  -4   5   1  108.33    4.63   3
   4   5  -1  101.12    5.05   4
   3  -5  -1  372.44   14.76   1
  -3  -5   1  355.01   15.75   5
  -3  -5   1  375.73   14.29   1
   3  -5  -1  383.34   14.87   4
   3  -5  -1  369.46   14.75   1
  -3  -5   1  364.83   14.27   1
  -3  -5   1  370.09   14.85   4
   3   5  -1  375.38   14.42   2
   3   5  -1  370.54   14.65   3
  -3   5   1  363.32   14.12   3
   3   5  -1  393.00   14.78   6
   2  -5  -1  401.00   15.67   1
  -2  -5   1  396.41   15.38   1
   2  -5  -1  400.31   15.69   1
  -2  -5   1  394.56   15.37   1
  -2  -5   1  400.55   15.58   4
   2   5  -1  394.04   15.40   3
   2   5  -1  398.90   15.12   2
   1  -5  -1   -0.77    1.12   1
  -1  -5   1   -4.14    1.08   1
  -1  -5   1    1.60    0.63   2
   1  -5  -1   -1.36    1.27   1
  -1   5   1   -1.00    1.20   1
   1   5  -1   -1.48    0.87   1
   0  -5  -1   78.32    3.50   1
   0  -5   1   68.11    3.42   1
   0   5   1   60.91    3.46   1
   0   5  -1   73.42    3.38   1
   0   5   1   69.57    3.37   3
  -1  -5  -1    2.40    0.95   1
   1  -5   1   -0.20    0.96   1
  -1  -5  -1    2.86    0.55   4
   1   5   1    0.70    1.14   1
  -1   5  -1    0.11    1.05   1
   1   5   1    1.33    0.84   3
  -2  -5  -1    3.91    1.30   3
   2  -5   1    4.39    1.37   1
  -2  -5  -1    6.55    0.87   1
   2   5   1    6.46    1.02   1
  -2   5  -1    5.40    1.46   1
  -2   5  -1    3.11    0.79   6
   2   5   1    4.44    1.06   3
   2   5   1    6.33    0.90   4
  -3  -5  -1    5.08    0.77   1
   3  -5   1    1.28    1.29   1
  -3  -5  -1   -0.12    1.50   3
  -3  -5  -1    1.53    1.62   5
  -3   5  -1    6.22    1.09   1
   3   5   1    2.85   10.21   3
   3   5   1    7.34    1.15   4
  -3   5  -1    5.54    1.00   6
   3   5   1    6.15    1.01   1
  -4  -5  -1  332.01   13.05   1
   4  -5   1  347.02   13.64   1
  -4  -5  -1  340.06   14.74   5
  -4  -5  -1  329.94   13.72   3
   4   5   1  324.56   13.88   6
   4   5   1  337.86   13.76   4
   4   5   1  374.07   13.18   1
  -4   5  -1  330.72   13.51   1
  -4   5  -1  328.31   13.44   6
  -5  -5  -1   51.41    3.43   3
   5  -5   1   43.16    2.79   1
  -5  -5  -1   41.12    2.06   1
   5  -5   1   39.58    2.80   1
  -5  -5  -1   58.84    3.90   5
  -5  -5  -1   44.51    2.03   1
   5   5   1   46.91    8.09   6
  -5   5  -1   51.13    3.03   6
  -5   5  -1   43.41    2.80   3
  -5   5  -1   37.82    2.65   1
   5   5   1   36.31    5.53   4
   6  -5   1   36.58    4.68   1
   6  -5   1   40.72    6.99   4
  -6  -5  -1   32.35    3.11   3
  -6  -5  -1   45.34    7.22   5
   6  -5   1   37.63    2.95   1
   6   5   1   21.04    5.03   6
  -6   5  -1   36.10    2.81   3
   6   5   1   38.73    4.87   4
   7  -5   1    2.11    2.77   1
   7  -5   1    0.53    9.97   4
   7  -5   1    3.89    5.20   1
  -7  -5  -1   -0.88    2.92   3
  -7   5  -1   -2.95    6.71   3
   7   5   1    5.89    8.44   4
   7   5   1   -4.25    7.12   6
   8  -5   1   43.59    3.61   1
   8  -5   1   49.11    9.15   1
  -8   5  -1   49.96    4.96   3
   8   5   1   52.26    5.39   2
   9  -5   1    8.16   10.65   1
   9   5   1   12.67   11.32   2
  -9   5  -1    6.36   12.94   3
 -10   5  -1   -3.10   12.50   3
  10   5   1    9.35   15.25   2
  11  -5   1   -9.13   22.35   2
  11   5   1  -22.40   20.81   2
  11  -6  -1   16.55   22.26   2
  11   6  -1   -7.36   24.10   2
  10  -6  -1   24.08   17.28   2
  10   6  -1    1.46   13.25   2
   9  -6  -1    6.44    9.74   1
   9  -6  -1   -4.95   23.05   1
   9   6  -1   -0.58   13.23   2
   8  -6  -1   39.61    2.84   1
   8  -6  -1   25.32    5.49   1
   8   6  -1   23.32    5.64   2
  -8   6   1   36.66    3.39   3
   7  -6  -1   -1.38    5.73   1
   7  -6  -1    8.70    8.24   4
   7  -6  -1    6.49    3.17   1
   7   6  -1   -0.66    6.96   4
  -7   6   1    7.71    6.05   3
  -7   6   1    2.37    6.65   6
   7   6  -1   10.69    3.98   2
   7   6  -1   17.65   19.51   6
   6  -6  -1   23.22    4.70   1
   6  -6  -1   27.63    8.30   4
   6  -6  -1   31.25    2.35   1
  -6  -6   1   15.78    3.22   5
  -6   6   1   31.66    2.35   3
   6   6  -1   12.47    7.03   3
   6   6  -1   30.43    4.41   2
   6   6  -1   16.02    6.28   6
   6   6  -1   28.27    3.63   4
  -6   6   1   21.55    2.46   6
   5  -6  -1  240.01   10.14   1
   5  -6  -1  238.72   11.02   1
  -5  -6   1  243.74   11.27   5
   5  -6  -1  248.01   10.66   4
   5   6  -1  219.77   10.36   4
   5   6  -1  247.98   10.29   2
  -5   6   1  247.94   10.28   6
  -5   6   1  242.46    9.77   3
   5   6  -1  237.89   10.56   6
   5   6  -1  237.37   10.34   3
  -4  -6   1   63.47    4.11   5
   4  -6  -1   50.82    3.38   4
  -4  -6   1   55.49    2.60   1
  -4  -6   1   57.37    3.41   4
   4  -6  -1   61.59    3.35   1
   4  -6  -1   55.78    3.24   1
  -4  -6   1   56.53    2.66   1
  -4   6   1   58.27    4.23   6
  -4   6   1   62.81    2.85   3
   4   6  -1   55.89    3.23   2
   4   6  -1   50.33    3.28   3
   4   6  -1   43.87    4.70   6
   3  -6  -1  368.75   15.25   1
  -3  -6   1  380.66   14.81   1
  -3  -6   1  391.33   15.27   4
   3  -6  -1  375.00   15.27   1
  -3  -6   1  380.03   14.82   1
   3   6  -1  405.88   15.25   6
  -3   6   1  371.25   14.46   3
   3   6  -1  376.80   15.06   3
   3   6  -1  391.47   14.81   2
   2  -6  -1   29.85    2.10   1
  -2  -6   1   31.68    2.04   4
   2  -6  -1   29.28    2.35   1
  -2  -6   1   30.09    1.97   1
  -2  -6   1   27.78    1.81   1
   2   6  -1   31.04    2.02   3
   2   6  -1   31.14    1.89   2
   1  -6  -1   30.88    2.21   1
  -1  -6   1   30.81    1.58   2
  -1  -6   1   26.67    1.95   1
   1  -6  -1   32.30    2.11   1
  -1  -6   1   29.92    2.01   1
   1   6  -1   32.25    1.90   1
   0  -6   1 3193.34  121.21   1
   0  -6  -1 3254.20  121.24   1
   0   6  -1 3210.75  121.15   1
   0   6   1 3236.20  119.17   3
   0   6   1 3307.09  121.29   1
   1  -6   1    1.91    1.35   1
  -1  -6  -1   -0.52    0.50   4
  -1  -6  -1   -0.20    1.49   1
   1   6   1    0.50    0.51   2
  -1   6  -1    1.67    0.84   1
   1   6   1   -6.28    1.37   1
   2  -6   1  116.91    5.56   1
  -2  -6  -1  116.76    5.18   1
  -2   6  -1  116.09    5.34   1
   2   6   1  128.17    4.98   2
   2   6   1  119.69    5.04   4
   2   6   1  121.72    5.22   3
   2   6   1  114.55    5.27   1
  -3  -6  -1 1031.00   39.99   1
  -3  -6  -1 1035.38   39.91   3
   3  -6   1 1050.45   40.42   1
  -3   6  -1 1032.06   40.31   1
   3   6   1 1025.84   40.29   4
   3   6   1 1083.40   39.92   3
   3   6   1 1128.17   40.14   1
  -3   6  -1 1081.64   39.68   6
  -4  -6  -1   36.59    2.48   1
  -4  -6  -1   34.71    2.72   3
   4  -6   1   27.26    2.35   1
  -4  -6  -1   34.84    2.82   5
   4   6   1   31.99    1.84   1
   4   6   1   28.39    3.06   4
  -4   6  -1   27.77    3.33   6
  -4   6  -1   28.53    3.12   1
   5  -6   1    1.34    1.39   1
  -5  -6  -1    0.66    1.10   1
   5  -6   1   -2.38    4.77   1
  -5  -6  -1    1.36    0.64   1
  -5  -6  -1   -6.90    2.08   3
  -5  -6  -1   -4.21    2.07   5
   5   6   1    9.16    9.44   6
   5   6   1   -0.12    3.50   4
  -5   6  -1    0.52    1.28   6
   6  -6   1  594.12   23.69   4
  -6  -6  -1  593.40   23.17   3
   6  -6   1  564.47   22.65   1
   6  -6   1  579.34   22.84   1
  -6  -6  -1  584.12   24.74   5
   6   6   1  572.69   23.28   4
  -6   6  -1  581.55   22.51   3
   6   6   1  533.90   23.19   6
   7  -6   1   63.65    3.90   1
   7  -6   1   79.15   15.45   4
   7  -6   1   58.23    6.48   1
   7   6   1   74.76    8.68   4
  -7   6  -1   81.83    7.89   3
   7   6   1   77.62    7.13   2
   7   6   1   67.60   10.20   6
   8  -6   1    3.14    7.37   1
   8  -6   1    0.11    4.63   1
  -8   6  -1    5.41    4.53   3
   8   6   1    4.41    7.68   2
   9  -6   1   56.82    7.51   1
  -9   6  -1   53.39    8.70   3
   9   6   1   51.40   14.59   2
  10   6   1    0.81   17.09   2
 -10   6  -1   -8.90   12.36   3
  11  -6   1    0.63   31.55   2
  11   6   1  -12.71   24.27   2
  11  -7  -1   14.92   22.67   2
  11   7  -1   44.17   23.15   2
  10  -7  -1    3.89   16.85   2
  10   7  -1   10.39   15.57   2
   9  -7  -1   27.04    5.82   1
   9   7  -1    6.46    9.34   2
   8  -7  -1   11.37   14.88   1
   8  -7  -1   16.36    4.58   1
   8   7  -1   13.02    8.89   2
  -8   7   1   11.85    2.79   3
   7  -7  -1    2.47    3.27   1
   7  -7  -1   15.90   16.35   4
   7  -7  -1    2.87    7.79   1
  -7  -7   1   10.58    3.02   5
   7   7  -1   14.76    6.69   2
   7   7  -1   11.22   18.35   6
  -7   7   1   10.42    4.38   6
  -7   7   1    2.98    5.96   3
   7   7  -1    6.21    9.93   4
   6  -7  -1   50.56    9.28   4
   6  -7  -1   57.70    7.46   1
   6  -7  -1   47.70    3.94   1
  -6  -7   1   46.10    4.25   5
   6   7  -1   52.36    3.84   2
  -6   7   1   47.97    3.78   6
   6   7  -1   46.98    8.03   6
  -6   7   1   56.88    3.15   3
   6   7  -1   52.67    4.09   3
   5  -7  -1  322.43   12.70   1
  -5  -7   1  287.93   13.69   5
  -5  -7   1  300.21   11.71   1
  -5  -7   1  301.99   11.71   1
   5  -7  -1  290.96   13.07   1
   5  -7  -1  308.76   13.00   4
   5   7  -1  291.84   12.69   3
   5   7  -1  303.17   12.97   6
  -5   7   1  303.24   12.50   6
   5   7  -1  323.63   12.61   2
  -5   7   1  293.40   11.96   3
  -4  -7   1  145.71    6.08   1
  -4  -7   1  145.94    6.81   4
   4  -7  -1  153.32    6.82   1
  -4  -7   1  145.92    6.14   1
  -4  -7   1  136.22    7.35   5
   4  -7  -1  149.06    6.81   4
   4  -7  -1  142.18    6.77   1
   4   7  -1  141.51    8.01   6
   4   7  -1  148.28    6.54   2
  -4   7   1  143.62    6.51   6
   4   7  -1  146.11    6.75   3
  -4   7   1  157.54    6.10   3
   3  -7  -1  294.82   11.73   1
  -3  -7   1  282.90   11.47   4
  -3  -7   1  283.29   11.19   1
  -3  -7   1  271.75   11.14   1
   3  -7  -1  279.57   11.67   1
   3   7  -1  271.31   11.09   2
   3   7  -1  281.32   11.42   3
   3   7  -1  279.64   11.49   6
  -2  -7   1 1958.24   73.67   4
   2  -7  -1 1949.03   73.77   1
  -2  -7   1 1966.56   73.51   1
  -2  -7   1 1916.76   73.47   1
   2  -7  -1 1972.82   73.83   1
   2   7  -1 1966.85   71.67   2
   2   7  -1 1958.93   72.64   3
   1  -7  -1   36.14    2.47   1
  -1  -7   1   42.36    1.94   2
  -1  -7   1   36.62    2.34   1
  -1  -7   1   40.77    2.51   1
   1  -7  -1   41.36    2.64   1
   0  -7  -1  362.95   14.68   1
   0   7  -1  366.59   14.61   1
   0   7   1  364.90   14.79   1
   0   7   1  377.94   14.90   3
   1  -7   1  403.86   16.20   1
  -1  -7  -1  403.35   16.07   1
  -1  -7  -1  412.88   15.52   4
   1   7   1  412.18   15.57   3
   1   7   1  406.85   15.10   2
   1   7   1  406.55   16.15   1
  -1   7  -1  401.02   16.09   1
   2  -7   1  997.66   38.08   1
  -2  -7  -1  978.01   37.77   1
   2   7   1 1050.34   37.90   1
   2   7   1  984.75   37.27   3
   2   7   1  980.62   36.64   2
  -2   7  -1  967.42   37.92   1
  -3  -7  -1  157.48    6.55   1
   3  -7   1  155.85    7.04   1
   3   7   1  139.71    6.64   3
  -3   7  -1  163.09    6.40   6
   3   7   1  158.11    6.61   1
   3   7   1  153.71    6.45   2
   3   7   1  148.90    6.52   4
  -3   7  -1  142.61    6.74   1
  -4  -7  -1   12.01    2.17   5
  -4  -7  -1    7.17    1.12   1
  -4  -7  -1   11.35    2.30   1
   4  -7   1    8.77    2.21   1
   4  -7   1    6.42    1.65   1
  -4   7  -1    7.78    1.96   6
   4   7   1    4.99    1.50   2
   4   7   1    4.88    2.45   4
  -4   7  -1    8.73    2.09   1
  -5  -7  -1  110.55    6.13   5
  -5  -7  -1  102.64    4.50   1
  -5  -7  -1  104.77    4.51   1
   5  -7   1  107.82    5.33   1
   5  -7   1  101.74    5.47   1
   5   7   1   96.33    5.39   4
   5   7   1  108.86    5.36   2
   5   7   1   92.25   12.02   6
  -5   7  -1  103.85    5.09   6
   6  -7   1   21.49    4.81   1
   6  -7   1   27.38   14.05   1
  -6  -7  -1   43.04    8.88   5
   6   7   1   28.36    3.03   2
  -6   7  -1   34.24    2.62   3
   6   7   1   18.39    6.39   6
   6   7   1   28.39    5.76   4
   7  -7   1  142.19   21.11   4
   7  -7   1  146.66    7.24   1
   7  -7   1  152.94    8.81   1
  -7  -7  -1  151.32    8.45   5
   7   7   1  130.92   11.62   4
   7   7   1  167.10    8.75   2
  -7   7  -1  164.37    7.79   3
   7   7   1  137.95   11.39   6
   8  -7   1   13.91   15.49   1
   8  -7   1   33.11    6.21   1
  -8   7  -1   27.20    4.04   3
   8   7   1   25.64   12.88   2
   9  -7   1   41.00    8.35   1
  -9   7  -1   34.38   10.88   3
   9   7   1   43.57    8.24   2
  10   7   1    6.23   19.22   2
 -10   7  -1   10.25   13.33   3
  11  -7   1    3.29   27.45   2
  11   7   1   34.02   19.59   2
  11  -8  -1   22.53   33.05   2
  11   8  -1  -14.93   28.24   2
  10  -8  -1   78.20   20.09   2
  10   8  -1   77.03   19.31   2
   9  -8  -1    8.71    5.82   1
   9   8  -1   17.59    8.85   2
   8  -8  -1   48.36    7.12   1
   8  -8  -1   37.99   13.44   1
  -8   8   1   40.63   14.36   6
   8   8  -1   55.30    9.02   2
  -8   8   1   53.83    4.71   3
   7  -8  -1  272.37   11.02   1
   7  -8  -1  250.73   18.38   4
   7  -8  -1  238.45   12.44   1
  -7  -8   1  235.30   12.18   5
  -7   8   1  247.61   11.09   6
   7   8  -1  255.67   11.17   2
  -7   8   1  232.84   10.35   3
   7   8  -1  238.19   17.28   6
   6  -8  -1  560.65   22.60   4
   6  -8  -1  546.70   22.12   1
   6  -8  -1  554.02   22.00   1
  -6  -8   1  545.50   23.90   5
   6   8  -1  548.36   22.97   6
  -6   8   1  526.09   21.17   3
  -6   8   1  540.70   21.84   6
   6   8  -1  554.76   22.20   3
   6   8  -1  566.39   21.79   2
   5  -8  -1   25.39    2.88   1
  -5  -8   1   40.42    3.53   5
   5  -8  -1   24.39    2.45   1
  -5  -8   1   31.43    3.34   1
   5  -8  -1   39.23    5.14   4
  -5  -8   1   28.60    1.82   1
   5   8  -1   26.00    7.44   3
   5   8  -1   27.66    3.03   2
  -5   8   1   31.68    1.99   3
   5   8  -1   19.07    3.08   6
  -5   8   1   29.89    2.38   6
   4  -8  -1  264.17   11.60   1
   4  -8  -1  273.87   11.60   1
  -4  -8   1  277.33   10.94   1
  -4  -8   1  285.69   11.58   4
   4  -8  -1  279.76   11.54   4
  -4  -8   1  264.76   12.48   5
  -4  -8   1  261.11   10.91   1
   4   8  -1  281.29   11.60   6
   4   8  -1  262.48   11.37   3
  -4   8   1  276.69   10.63   3
   4   8  -1  269.28   11.12   2
  -3  -8   1  125.89    5.58   4
  -3  -8   1  120.39    5.39   1
   3  -8  -1  116.48    5.88   1
   3  -8  -1  119.95    5.96   1
  -3  -8   1  120.28    5.40   1
   3   8  -1  127.56    5.40   2
   3   8  -1  118.50    5.62   3
   3   8  -1  114.95    5.61   6
   2  -8  -1   20.64    4.68   1
   2  -8  -1   26.13    2.50   1
  -2  -8   1   24.45    2.32   4
  -2  -8   1   19.75    1.85   1
  -2  -8   1   16.14    1.67   1
   2   8  -1   19.42    3.06   3
   2   8  -1   20.20    1.57   2
   1  -8  -1   84.76    4.23   1
  -1  -8   1   80.68    4.03   1
  -1  -8   1   76.16    3.96   1
   1  -8  -1   72.63    4.03   1
  -1  -8   1   76.09    3.31   2
   0  -8  -1  432.60   17.50   1
   0  -8   1  432.83   17.53   1
   0  -8  -1  444.54   17.59   1
   0  -8   1  445.75   17.57   1
   0   8   1  450.45   16.68   3
  -1  -8  -1   40.17    2.58   1
   1  -8   1   46.58    2.83   1
  -1  -8  -1   45.51    2.79   1
  -1  -8  -1   46.49    1.95   4
   1  -8   1   33.55    2.63   1
   1   8   1   37.81    2.16   3
  -1   8  -1   32.91    2.45   1
  -2  -8  -1  489.10   19.85   1
   2  -8   1  500.95   20.15   1
  -2  -8  -1  518.57   19.57   4
  -2  -8  -1  499.94   19.84   1
   2   8   1  519.23   19.04   2
  -2   8  -1  494.33   20.02   1
   2   8   1  506.74   19.53   3
   2   8   1  532.09   20.04   1
   3  -8   1  187.95    8.31   1
   3  -8   1  186.62    8.27   1
  -3  -8  -1  187.14    7.83   1
  -3  -8  -1  180.87    7.74   1
   3   8   1  177.00    7.85   3
  -3   8  -1  185.73    8.47   1
   3   8   1  179.04    7.54   2
  -3   8  -1  180.74    7.48   6
   4  -8   1   43.59    3.32   1
   4  -8   1   42.85    3.12   1
  -4  -8  -1   53.11    2.68   1
  -4  -8  -1   42.88    3.50   5
  -4  -8  -1   43.64    2.60   1
   4   8   1   35.68    2.86   4
  -4   8  -1   43.82    2.54   6
   4   8   1   35.75    3.78   3
   4   8   1   49.73    2.89   2
  -5  -8  -1   54.76    3.41   1
  -5  -8  -1   49.21    2.75   1
   5  -8   1   50.34    3.93   1
   5  -8   1   51.96    3.40   1
  -5  -8  -1   47.76    6.53   5
   5   8   1   45.59    4.40   4
   5   8   1   42.30   12.37   6
   5   8   1   49.43    3.37   2
  -5   8  -1   48.26    3.01   6
  -6  -8  -1  120.55    5.67   1
   6  -8   1  120.80    7.25   1
  -6  -8  -1  117.43    5.15   1
   6  -8   1  107.78    7.27   1
  -6  -8  -1  128.11    7.11   5
   6   8   1  120.53    9.31   4
   6   8   1  109.56    6.46   2
  -6   8  -1  119.53    6.38   6
  -6   8  -1  125.89    5.71   3
   6   8   1   93.93    8.58   6
   7  -8   1   68.12   12.58   1
  -7  -8  -1   70.72    5.60   5
   7  -8   1   70.24    4.52   1
   7  -8   1   81.55   10.03   4
  -7   8  -1   72.37    7.76   3
   7   8   1   64.88   19.24   6
   7   8   1   97.20    5.54   2
   7   8   1   71.86   15.51   4
   8  -8   1   32.02    7.17   1
   8  -8   1   25.75   16.31   1
   8   8   1   28.62    7.13   2
  -8   8  -1   28.70    5.93   3
   9  -8   1   54.49    9.55   1
  -9   8  -1   84.29   10.01   3
   9   8   1   65.67   17.47   2
  10   8   1    9.92   25.73   2
 -10   8  -1    7.61   11.66   3
  11  -8   1    0.29   24.53   2
  11   8   1    1.16   36.08   2
  11  -9  -1  -20.90   32.96   2
  11   9  -1   12.76   41.53   2
  10  -9  -1   50.22   14.79   2
  10   9  -1   20.06   19.95   2
   9  -9  -1   10.59    8.69   2
   9  -9  -1   -0.45    8.15   1
   9   9  -1    9.09   17.49   2
  -8  -9   1  142.79   12.04   5
   8  -9  -1  115.87   12.81   1
   8  -9  -1  106.15   17.04   1
  -8   9   1  139.62    8.94   3
  -8   9   1  153.16   10.89   6
   8   9  -1  113.97    7.85   2
  -7  -9   1   71.64    7.36   5
   7  -9  -1   64.38   17.60   1
   7  -9  -1   67.58    4.52   1
   7  -9  -1   76.54   13.11   4
   7   9  -1   69.48    6.14   2
  -7   9   1   71.09    5.40   3
  -7   9   1   73.09    6.02   6
   7   9  -1   63.91    9.90   6
  -6  -9   1   70.10    5.36   5
   6  -9  -1   79.28   10.59   4
   6  -9  -1   77.64    4.93   1
  -6  -9   1   82.43    4.11   1
  -6  -9   1   80.51    3.68   1
   6  -9  -1   63.14    5.84   1
   6   9  -1   70.40    9.14   3
   6   9  -1   74.03   15.02   6
  -6   9   1   83.94    5.75   6
  -6   9   1   78.80    3.93   3
   6   9  -1   78.96    6.89   2
  -5  -9   1    4.57    2.25   5
   5  -9  -1   15.47    2.86   1
  -5  -9   1    7.71    2.91   1
   5  -9  -1    9.77    1.95   1
  -5  -9   1    8.14    2.24   1
   5  -9  -1   11.06    4.42   4
   5   9  -1   10.86    4.35   3
   5   9  -1    0.99    4.06   6
  -5   9   1   10.87    2.16   3
  -5   9   1    8.54    3.60   6
   5   9  -1   10.28    2.06   2
   4  -9  -1   12.95    2.08   1
  -4  -9   1    4.10    3.52   1
  -4  -9   1    4.70    1.59   4
   4  -9  -1    5.49    3.97   1
   4  -9  -1   14.81    3.13   4
  -4  -9   1    7.89    1.28   1
  -4   9   1    8.32    1.70   3
   4   9  -1    6.04    1.62   2
   4   9  -1    1.89    8.18   6
   4   9  -1    3.15    4.73   3
  -3  -9   1   64.73    3.44   1
  -3  -9   1   59.06    3.42   4
   3  -9  -1   63.11    4.01   1
   3  -9  -1   63.01    4.23   1
  -3  -9   1   68.27    3.51   1
   3   9  -1   61.87    3.65   3
   3   9  -1   73.68    3.44   2
  -2  -9   1  426.51   16.84   1
  -2  -9   1  420.48   16.57   4
   2  -9  -1  421.52   17.18   1
   2  -9  -1  418.06   17.14   1
  -2  -9   1  427.62   16.84   1
   2   9  -1  419.56   16.53   3
   1  -9  -1   36.76    2.82   1
  -1  -9   1   28.33    1.61   2
  -1  -9   1   28.68    2.37   1
   1  -9  -1   33.47    2.48   1
  -1  -9   1   34.34    2.51   1
   0  -9   1  149.79    6.70   1
   0  -9  -1  134.26    6.54   1
   0  -9  -1  143.27    6.63   1
   0  -9   1  136.64    6.57   1
   0   9   1  148.59    5.79   3
  -1  -9  -1  610.14   23.22   4
   1  -9   1  604.48   24.17   1
  -1  -9  -1  627.14   24.02   1
  -1  -9  -1  625.55   24.05   1
   1  -9   1  591.76   24.11   1
   1   9   1  619.18   23.25   3
  -2  -9  -1  367.62   14.96   1
  -2  -9  -1  381.64   14.98   1
  -2  -9  -1  378.09   14.50   4
   2  -9   1  370.17   15.31   1
   2  -9   1  353.12   15.19   1
   2   9   1  382.26   14.62   3
   2   9   1  373.88   14.09   2
  -2   9  -1  364.00   15.06   1
  -3  -9  -1  165.85    7.27   1
   3  -9   1  171.53    7.83   1
  -3  -9  -1  164.62    7.34   1
   3  -9   1  157.16    7.80   1
   3   9   1  167.56    6.96   2
   3   9   1  170.21    7.35   3
  -3   9  -1  168.21    6.89   6
  -4  -9  -1    0.12    1.04   1
   4  -9   1    2.33    5.54   1
   4  -9   1   12.07    2.01   1
  -4  -9  -1    4.11    3.29   1
   4   9   1   -0.76    1.56   2
   4   9   1   -2.79    3.54   3
  -4   9  -1    4.19    1.02   6
   5  -9   1  118.40    6.04   1
   5  -9   1  108.47    6.24   1
  -5  -9  -1  108.35    8.80   5
  -5  -9  -1  126.34    5.30   1
  -5  -9  -1  117.20    5.29   1
   5   9   1  120.54    5.80   2
   5   9   1   98.34    7.85   6
  -5   9  -1  113.33    5.46   6
   5   9   1  114.55    6.09   4
  -6  -9  -1    4.63    3.13   1
  -6  -9  -1   -3.50    2.68   5
   6  -9   1   -7.19    3.76   1
   6  -9   1   -4.76    3.97   1
  -6  -9  -1    4.21    4.53   1
   6   9   1    9.08    5.29   6
  -6   9  -1    1.82    2.66   3
  -6   9  -1    3.43    3.34   6
   6   9   1   -5.66    9.43   4
   6   9   1    4.15    3.93   2
   7  -9   1   18.92   13.47   4
   7  -9   1   38.47   17.04   1
  -7  -9  -1   32.82    4.11   5
   7  -9   1   21.62    5.80   1
   7   9   1   37.93    6.60   2
   7   9   1   26.11   14.44   4
  -7   9  -1   26.65    7.40   3
   8  -9   1   51.24    8.67   1
  -8  -9  -1   70.10   17.21   5
   8  -9   1   46.20   11.86   1
   8   9   1   73.68    6.94   2
  -8   9  -1   48.96    6.42   3
   9  -9   1   60.54   16.27   1
   9   9   1   67.47   18.34   2
  -9   9  -1   57.96    8.76   3
  10   9   1    6.43   20.78   2
 -10   9  -1   -9.08   10.99   3
  11  -9   1   17.63   51.04   2
  11   9   1   17.42   32.64   2
  11 -10  -1    1.97   25.85   2
  11  10  -1   -0.45   18.42   2
  10 -10  -1   40.18   16.98   2
  10  10  -1   10.63   21.42   2
   9 -10  -1   11.55   12.50   2
   9 -10  -1   15.60   12.90   1
   9  10  -1   13.92   16.13   2
   8 -10  -1   46.92    9.07   1
   8 -10  -1   49.06    6.98   1
  -8 -10   1   59.33    7.16   5
   8  10  -1   53.87    5.00   2
  -8  10   1   52.68    4.73   6
  -7 -10   1  152.65    9.52   5
   7 -10  -1  148.37    7.86   1
   7 -10  -1  152.77   11.76   1
   7 -10  -1  145.56   15.85   4
  -7  10   1  153.68    7.09   3
  -7  10   1  152.30   10.30   6
   7  10  -1  172.02    9.17   2
  -6 -10   1  299.50   13.87   5
   6 -10  -1  278.42   12.64   1
   6 -10  -1  289.48   12.95   1
   6 -10  -1  336.22   16.12   4
  -6 -10   1  298.68   11.51   1
  -6 -10   1  294.18   12.31   1
   6  10  -1  277.04   12.31   2
   6  10  -1  251.43   20.55   6
  -6  10   1  283.14   11.56   3
  -6  10   1  280.00   12.27   6
   6  10  -1  268.54   17.84   3
  -5 -10   1    4.81    3.81   1
  -5 -10   1    6.11    2.36   5
  -5 -10   1    4.09    3.28   1
   5 -10  -1   19.03    5.78   4
   5 -10  -1    5.72    7.49   1
   5 -10  -1    5.50    5.18   1
   5  10  -1    7.25    6.90   3
  -5  10   1    2.00    5.73   6
  -5  10   1    6.48    3.16   3
   5  10  -1   -2.90    6.44   6
   4 -10  -1   18.17    2.50   4
   4 -10  -1   13.57    2.24   1
  -4 -10   1   18.24    4.02   1
  -4 -10   1   18.45    2.10   4
   4 -10  -1   18.78    7.41   1
  -4 -10   1   15.51    1.72   1
  -4  10   1   19.71    2.39   3
   4  10  -1   18.00    2.07   2
   4  10  -1   23.75    8.36   3
   4  10  -1   17.65    5.45   6
  -3 -10   1   25.74    1.98   4
  -3 -10   1   17.08    2.01   1
  -3 -10   1   18.50    1.91   1
   3 -10  -1   23.46    2.54   1
   3 -10  -1   18.90    3.21   1
   3  10  -1   25.15    1.88   2
   3  10  -1   22.88    2.97   3
   2 -10  -1    0.26    2.00   1
  -2 -10   1    0.92    1.62   4
  -2 -10   1    0.82    1.34   1
   2 -10  -1   -1.35    1.60   1
  -2 -10   1    1.36    3.53   1
   2  10  -1   -1.38    1.68   3
  -1 -10   1   46.47    5.76   1
   1 -10  -1   58.98    3.72   1
  -1 -10   1   49.76    2.56   2
  -1 -10   1   56.99    3.46   1
   1 -10  -1   54.22    4.00   1
   0 -10   1    1.91    1.50   1
   0 -10   1   -4.91    2.14   1
   0 -10  -1    3.00    1.59   1
   0 -10   1   -0.14    1.12   2
   0 -10  -1    0.01    1.36   1
   0  10   1    3.01    0.84   3
  -1 -10  -1  121.64    6.64   1
  -1 -10  -1  108.89    5.65   1
   1 -10   1  103.35    5.73   1
   1 -10   1  116.83    5.89   1
  -1 -10  -1  116.61    4.68   4
   1  10   1  121.83    5.34   3
  -2 -10  -1   73.83    4.04   1
  -2 -10  -1   66.12    3.88   1
  -2 -10  -1   71.87    3.25   4
   2 -10   1   61.28    4.19   1
   2 -10   1   63.71    4.03   1
   2  10   1   68.82    3.56   3
   2  10   1   71.18    3.12   2
   3 -10   1  229.48   10.71   1
  -3 -10  -1  249.63   10.33   1
  -3 -10  -1  240.87   10.21   1
   3 -10   1  242.33   10.71   1
   3  10   1  255.38   10.19   3
   3  10   1  229.46    9.58   2
   4 -10   1   56.81    7.02   1
  -4 -10  -1   67.04    3.60   1
  -4 -10  -1   71.11    5.71   1
   4 -10   1   64.54    4.22   1
   4  10   1   74.87    3.68   2
   4  10   1   56.82    7.20   3
  -4  10  -1   59.92    3.31   6
  -5 -10  -1  272.40   11.28   1
   5 -10   1  256.05   14.27   1
   5 -10   1  287.20   12.21   1
  -5 -10  -1  286.54   11.43   1
  -5 -10  -1  288.44   13.27   5
   5  10   1  242.53   12.78   6
  -5  10  -1  264.28   11.34   6
   5  10   1  299.33   11.67   2
  -6 -10  -1   46.54    4.45   5
  -6 -10  -1   53.71    4.94   1
   6 -10   1   47.03    5.18   1
   6 -10   1   53.55    9.48   1
  -6 -10  -1   53.24    3.95   1
  -6  10  -1   42.91    3.32   6
   6  10   1   35.61    6.22   6
   6  10   1   52.67    3.85   2
  -6  10  -1   48.04    3.79   3
  -7 -10  -1   24.94    3.74   5
   7 -10   1   21.27   19.90   1
   7 -10   1   19.83    5.46   1
   7 -10   1   23.84   17.95   4
  -7  10  -1   23.86    6.86   3
   7  10   1   24.92    7.76   2
  -8 -10  -1   11.49   24.41   5
   8 -10   1    3.67   12.74   1
   8 -10   1    2.55    6.71   1
  -8  10  -1    5.86    5.03   3
   8  10   1   -6.20    8.54   2
   9 -10   1   -3.14    7.36   1
   9  10   1   -3.36   11.54   2
  -9  10  -1    1.09   12.78   3
  10  10   1    5.30   34.83   2
  11 -10   1  -19.59   43.36   2
  11  10   1   -9.79   42.56   2
  11 -11  -1  -35.27   39.61   2
  11  11  -1   -7.87   43.31   2
  10 -11  -1   45.05   24.84   2
  10  11  -1   28.67   23.93   2
   9 -11  -1    7.42   15.47   1
   9 -11  -1   16.63   10.89   2
  -9 -11   1    9.97   14.57   5
   9  11  -1    9.83   15.19   2
  -8 -11   1    2.69    4.70   5
   8 -11  -1  -10.84   18.58   1
   8 -11  -1    7.04    7.16   1
   8  11  -1   -5.38   10.59   2
  -8  11   1    4.60    7.25   6
  -7 -11   1    8.89   11.88   5
   7 -11  -1   10.09    6.77   1
   7 -11  -1   14.41    7.74   1
   7 -11  -1   17.20   15.12   4
  -7  11   1   13.18    3.88   3
  -7  11   1    4.04    7.48   6
   7  11  -1   11.89    8.90   2
   6 -11  -1    1.40    4.48   1
  -6 -11   1    2.06    3.99   1
  -6 -11   1   -0.68    4.18   5
   6 -11  -1    3.14    7.48   4
   6 -11  -1    2.81   10.54   1
  -6 -11   1    0.71    3.34   1
   6  11  -1   -1.18    5.47   2
  -6  11   1    4.32    2.34   6
  -6  11   1    3.06    2.69   3
   6  11  -1  -11.54   19.11   6
   6  11  -1    1.74    7.07   3
   5 -11  -1   41.73   16.00   1
   5 -11  -1   56.98    6.51   1
   5 -11  -1   56.59    8.99   4
  -5 -11   1   58.34    4.45   5
  -5 -11   1   61.58    3.69   1
  -5 -11   1   68.99    9.76   1
  -5  11   1   60.04    5.09   6
   5  11  -1   57.39   12.09   6
  -5  11   1   64.23    5.32   3
   5  11  -1   44.84    5.23   3
   5  11  -1   61.05    3.78   2
   4 -11  -1   23.32    3.37   1
  -4 -11   1   24.56    2.33   1
  -4 -11   1   28.42    3.42   4
   4 -11  -1   26.89    2.74   1
   4 -11  -1   28.42    5.17   4
  -4 -11   1   26.03    2.95   1
   4  11  -1   13.30    7.21   3
   4  11  -1   28.71    2.28   2
  -4  11   1   27.06    1.73   3
   4  11  -1   17.98    5.72   6
  -3 -11   1    4.53    5.58   1
   3 -11  -1    5.63    4.26   1
   3 -11  -1    3.33    1.81   1
  -3 -11   1    3.49    1.48   1
  -3 -11   1    5.78    1.93   4
   3  11  -1    6.41    2.13   3
   3  11  -1    8.03    1.62   2
  -2 -11   1  226.62    9.95   1
   2 -11  -1  224.29   10.31   1
   2 -11  -1  230.61   10.33   1
  -2 -11   1  239.55    9.99   1
  -2 -11   1  229.46    9.43   4
   2  11  -1  225.39    9.59   3
  -1 -11   1  462.55   19.12   1
   1 -11  -1  490.45   19.41   1
   1 -11  -1  465.88   19.37   1
  -1 -11   1  483.60   17.82   2
  -1 -11   1  471.69   19.20   1
   0 -11  -1  189.22    8.46   1
   0 -11  -1  192.11    8.46   1
   0 -11   1  169.62    8.31   1
   0 -11   1  180.14    7.13   2
   0 -11   1  176.50    8.39   1
   0  11   1  189.98    7.41   3
  -1 -11  -1 1038.85   40.89   1
  -1 -11  -1 1052.40   40.96   1
   1 -11   1 1040.57   41.08   1
  -1 -11  -1 1066.88   39.95   4
   1 -11   1 1075.55   41.16   1
   1  11   1 1090.84   39.80   3
  -2 -11  -1   39.21    2.95   1
   2 -11   1   36.29    4.72   1
   2 -11   1   47.88    3.40   1
  -2 -11  -1   39.80    2.94   1
   2  11   1   31.48    2.35   3
   3 -11   1   74.58    4.49   1
   3 -11   1   53.64    4.62   1
  -3 -11  -1   67.23    3.96   1
  -3 -11  -1   70.87    6.08   1
   3  11   1   74.03    3.96   3
   3  11   1   66.39    3.34   2
  -4 -11  -1   21.66    2.14   1
  -4 -11  -1   12.86    2.37   1
   4 -11   1   15.64    5.02   1
   4 -11   1   22.36    2.84   1
  -4  11  -1   17.70    2.86   6
   4  11   1   16.28    8.21   3
   4  11   1   23.91    2.57   2
  -5 -11  -1  201.31    8.62   1
   5 -11   1  184.98   14.75   1
  -5 -11  -1  200.17   12.40   1
   5 -11   1  197.42    9.50   1
  -5 -11  -1  217.25   10.45   5
  -5  11  -1  198.14    8.60   6
   5  11   1  173.62   10.13   6
   5  11   1  209.74    8.79   2
  -6 -11  -1   23.96    8.11   1
  -6 -11  -1   30.82    3.84   1
  -6 -11  -1   17.06    3.55   5
   6 -11   1   22.58    5.04   1
   6 -11   1   31.75   16.72   1
  -6  11  -1   21.22    3.72   3
   6  11   1   23.72   10.84   6
   6  11   1   21.01    3.92   2
  -6  11  -1   24.27    2.62   6
  -7 -11  -1    9.98    6.15   5
   7 -11   1   16.36   17.80   4
  -7 -11  -1   10.68    8.10   1
   7 -11   1   -6.55    6.25   1
  -7 -11  -1    5.71    2.76   1
   7 -11   1    5.00   11.79   1
  -7  11  -1   -6.53   13.10   3
   7  11   1    2.81    6.53   2
  -8 -11  -1   38.15   16.17   5
   8 -11   1   30.62   33.03   1
   8 -11   1   28.65    5.31   1
  -8  11  -1   42.80    5.13   3
   8  11   1   19.70   12.01   2
   9 -11   1    0.49    7.49   1
   9  11   1   11.52   26.03   2
  -9  11  -1    7.89    7.83   3
  10  11   1  -13.24   17.98   2
  11 -11   1    9.12   43.62   2
  11  11   1   40.71   25.44   2
  11 -12  -1   10.06   37.29   2
  11  12  -1    6.40   30.04   2
  10 -12  -1   66.16   19.90   2
  10  12  -1   65.58   24.51   2
   9 -12  -1   44.06   18.62   2
  -9 -12   1   64.46   23.66   5
   9 -12  -1   40.14   19.64   1
   9  12  -1   99.68   28.82   2
   8 -12  -1   48.00    6.63   1
   8 -12  -1   21.37   28.96   1
  -8 -12   1   48.49    5.82   5
   8  12  -1   41.98   12.60   2
  -8  12   1   41.16   14.97   6
  -7 -12   1  321.06   16.00   5
  -7 -12   1  336.29   13.13   1
   7 -12  -1  332.79   15.78   1
   7 -12  -1  345.72   19.92   4
   7 -12  -1  288.76   17.07   1
  -7 -12   1  336.91   13.29   1
   7  12  -1  321.68   14.13   2
  -7  12   1  333.28   13.16   3
  -7  12   1  329.13   14.11   6
  -6 -12   1  102.11    5.48   1
   6 -12  -1   89.63   19.06   1
  -6 -12   1   93.03    6.94   5
   6 -12  -1   87.47    6.68   1
   6 -12  -1  121.72   12.76   4
  -6 -12   1  124.63    9.30   1
   6  12  -1   91.42    9.59   6
   6  12  -1  112.62    7.52   2
  -6  12   1   93.12    5.79   6
   6  12  -1  101.97   11.17   3
  -6  12   1  105.92    4.67   3
   5 -12  -1   48.08    4.66   1
   5 -12  -1   53.12   11.60   4
   5 -12  -1   35.88    9.42   1
  -5 -12   1   48.74    4.53   5
  -5 -12   1   49.14    7.43   1
  -5 -12   1   43.98    5.06   1
   5  12  -1   45.63   11.37   3
  -5  12   1   51.40    3.33   6
  -5  12   1   53.44    5.02   3
   5  12  -1   46.73    4.59   2
   5  12  -1   44.39   13.52   6
  -4 -12   1   77.93    4.37   1
   4 -12  -1   75.49    7.45   1
   4 -12  -1   77.98    4.99   1
   4 -12  -1   79.46    4.85   4
  -4 -12   1   81.33    6.89   1
  -4 -12   1   77.83    4.34   4
   4  12  -1   69.57    6.81   3
   4  12  -1   65.95    7.02   6
   4  12  -1   83.10    4.16   2
  -4  12   1   75.41    3.29   3
   3 -12  -1   30.91    5.02   1
  -3 -12   1   44.28    3.55   4
  -3 -12   1   36.96    3.72   1
  -3 -12   1   41.38    3.02   1
   3 -12  -1   45.35    3.47   1
   3  12  -1   34.97    4.09   3
  -2 -12   1   -3.13    2.19   1
   2 -12  -1    0.81    3.81   1
   2 -12  -1    2.03    8.73   1
  -2 -12   1   -1.63    2.24   4
  -2 -12   1   -3.45    6.70   1
   2  12  -1   -1.22    2.94   3
  -1 -12   1   89.68    5.38   1
   1 -12  -1  104.77    5.73   1
   1 -12  -1   97.13    5.69   1
  -1 -12   1  109.97    5.49   1
  -1 -12   1   99.56    4.27   2
  -1  12   1  107.07    4.29   3
   0 -12  -1   29.32    5.19   1
   0 -12   1   27.55    2.14   2
   0 -12  -1   30.04    2.99   1
   0 -12   1   16.99    6.12   1
   0 -12   1   29.86    2.77   1
   0  12   1   27.87    1.79   3
   1 -12   1   60.61    4.53   1
  -1 -12  -1   68.91    3.70   4
   1 -12   1   61.87    4.23   1
  -1 -12  -1   63.97    4.16   1
  -1 -12  -1   60.76    4.13   1
   1  12   1   70.41    3.38   3
   2 -12   1    8.26    3.20   1
  -2 -12  -1   10.31    4.23   1
   2 -12   1   14.07    7.32   1
  -2 -12  -1    3.96    6.91   1
   2  12   1    4.59    1.69   3
  -3 -12  -1   63.89    3.81   1
   3 -12   1   55.83    4.08   1
   3 -12   1   59.06    7.06   1
  -3 -12  -1   56.20    4.34   1
   3  12   1   58.92    3.38   2
   3  12   1   49.64    3.61   3
   4 -12   1   86.14    5.52   1
   4 -12   1   75.94    9.24   1
  -4 -12  -1   99.86    6.11   1
  -4 -12  -1  106.89    5.16   1
   4  12   1   99.73    4.71   2
  -4  12  -1   89.48    5.79   6
   4  12   1   95.93    5.54   3
  -5 -12  -1  120.46    7.59   5
  -5 -12  -1  112.30    6.97   1
   5 -12   1  119.46   13.22   1
  -5 -12  -1  140.37    6.79   1
   5 -12   1  119.61    6.87   1
   5  12   1  129.21    6.33   2
  -5  12  -1  130.05    6.09   6
   5  12   1  103.42    9.54   6
  -6 -12  -1   38.91    5.21   1
   6 -12   1   33.10   17.48   4
  -6 -12  -1   48.85    8.02   1
   6 -12   1   36.10   18.37   1
   6 -12   1   39.79    4.36   1
   6  12   1   50.63   13.18   6
  -6  12  -1   46.83    2.90   3
  -6  12  -1   38.25    6.90   6
   6  12   1   41.35    7.11   2
  -7 -12  -1   55.27    9.55   1
  -7 -12  -1   44.68   20.71   5
  -7 -12  -1   45.72    6.94   1
   7 -12   1   26.04   27.23   4
   7 -12   1   23.18   18.12   1
   7 -12   1   34.83    8.93   1
   7  12   1   42.89    7.48   2
  -7  12  -1   35.70   14.31   3
  -8 -12  -1   20.75   11.01   5
   8 -12   1   17.12   10.61   1
   8  12   1    7.67   10.10   2
  -8  12  -1   11.91   11.51   3
   9 -12   1   -7.00   18.16   1
  -9 -12  -1  -15.29   13.08   5
  -9  12  -1    2.93   10.14   3
   9  12   1  -12.62   10.46   2
  10  12   1   19.68   26.32   2
  11 -12   1   47.72   42.19   2
  11  12   1   -4.30   64.12   2
  11 -13  -1   -1.79   55.66   2
  11  13  -1  -33.53   72.99   2
  10 -13  -1    2.63   27.70   2
  10  13  -1   15.77   19.82   2
   9 -13  -1   -8.47   18.91   1
   9 -13  -1  -17.41   18.29   2
  -9 -13   1  -12.41   28.58   5
   9  13  -1    3.37   18.68   2
   8 -13  -1    2.34   15.50   1
   8 -13  -1   13.49   14.29   2
  -8 -13   1    8.70    9.02   5
   8  13  -1   -2.16   18.47   2
  -8  13   1   12.20   11.53   6
   7 -13  -1   11.42    7.03   1
   7 -13  -1   15.43   39.28   1
   7 -13  -1    6.07   29.68   4
  -7 -13   1   -2.10    6.09   1
  -7 -13   1   -7.38    7.39   5
  -7 -13   1   13.51   10.39   1
  -7  13   1    1.57    5.67   6
   7  13  -1    4.32    9.23   2
  -6 -13   1    6.51    8.72   1
   6 -13  -1    0.21   11.99   1
  -6 -13   1   10.76    4.61   1
  -6 -13   1   -0.33    7.44   5
   6 -13  -1   13.09    7.56   1
   6 -13  -1    7.53   11.33   4
  -6  13   1    5.78    3.71   3
   6  13  -1    8.21   15.21   6
  -6  13   1   11.62    6.84   6
   6  13  -1   12.21    6.73   2
  -5 -13   1  161.01    8.04   1
   5 -13  -1  174.95   11.46   4
   5 -13  -1  135.14   10.23   1
   5 -13  -1  157.36    8.45   1
  -5 -13   1  162.33   10.43   1
  -5  13   1  163.72    7.40   6
  -5  13   1  176.76    7.18   3
   5  13  -1  169.30   15.23   3
   5  13  -1  165.69    7.53   2
   5  13  -1  120.66   13.42   6
  -4 -13   1   15.96    6.19   1
  -4 -13   1   17.52    5.50   1
   4 -13  -1   20.14    7.67   4
   4 -13  -1   22.78   13.28   1
   4 -13  -1   14.99    5.25   1
  -4 -13   1   11.51    4.16   4
   4  13  -1   20.14    5.07   3
   4  13  -1   18.60    3.47   2
   4  13  -1   11.91    6.71   6
  -3 -13   1    0.00    4.57   1
   3 -13  -1   21.07   11.40   1
  -3 -13   1   -1.46    1.99   1
  -3 -13   1    4.80    4.07   4
   3 -13  -1    3.17    1.88   1
   3  13  -1   12.56    8.03   3
   2 -13  -1  303.32   13.80   1
  -2 -13   1  341.92   12.84   4
   2 -13  -1  307.68   13.95   1
  -2 -13   1  307.22   14.94   1
  -2 -13   1  324.29   13.61   1
   2  13  -1  314.72   12.98   3
  -1 -13   1  284.81   12.46   1
  -1 -13   1  280.70   12.52   1
   1 -13  -1  291.41   12.66   1
   1 -13  -1  267.06   12.71   1
  -1 -13   1  286.72   10.99   2
  -1  13   1  293.00   11.09   3
   1  13  -1  296.85   11.69   3
   0 -13   1  247.58   11.36   1
   0 -13   1  250.03    9.61   2
   0 -13  -1  256.32   11.39   1
   0 -13  -1  247.18   11.30   1
   0 -13   1  248.19   11.25   1
   0  13   1  256.36   10.00   3
  -1 -13  -1  421.69   17.42   1
   1 -13   1  430.95   17.57   1
   1 -13   1  379.67   17.42   1
  -1 -13  -1  435.48   17.44   1
   1  13   1  418.16   16.30   3
  -2 -13  -1   33.86    5.09   1
   2 -13   1   19.49    3.39   1
   2 -13   1   21.45    2.92   1
  -2 -13  -1   22.97    6.29   1
   2  13   1   27.38    3.16   3
   3 -13   1   -2.52    2.13   1
   3 -13   1    4.69    9.28   1
  -3 -13  -1   -4.52    5.07   1
  -3 -13  -1    1.17    2.11   1
   3  13   1    1.42    3.86   2
   3  13   1   -2.85    8.35   3
  -4 -13  -1    7.40    5.57   1
  -4 -13  -1    2.01    8.93   1
   4 -13   1   10.87    5.71   1
   4 -13   1   12.33   15.26   1
   4  13   1    0.63    3.83   3
   4  13   1   13.27    5.29   2
  -4  13  -1   12.86    3.42   6
   5 -13   1   11.18    4.80   1
  -5 -13  -1   30.48    9.11   1
  -5 -13  -1   31.73    6.01   1
   5 -13   1   13.04   10.12   1
   5  13   1   28.70    4.84   2
  -5  13  -1   21.38    3.23   6
   5  13   1   17.33    5.95   6
  -6 -13  -1    7.27    6.18   5
   6 -13   1    1.63   15.25   4
   6 -13   1   -6.00   12.41   1
  -6 -13  -1   -0.19   12.00   1
  -6 -13  -1   -0.85    4.68   1
   6 -13   1   -4.78    6.10   1
  -6  13  -1    2.42    3.36   3
   6  13   1   -2.73    4.43   2
  -6  13  -1   -2.73   10.37   6
  -7 -13  -1   -6.60    9.05   1
  -7 -13  -1    6.04   20.63   5
  -7 -13  -1   -1.26    9.89   1
   7 -13   1   25.55    7.72   1
   7  13   1   -6.21    7.52   2
  -7  13  -1   -2.20   13.56   3
  -8 -13  -1  105.53    9.32   5
   8 -13   1   98.01   21.25   1
  -8  13  -1  119.33    9.54   3
   8  13   1  125.57   19.26   2
   9 -13   1   28.21   20.05   1
  -9 -13  -1  -10.35   32.61   5
   9  13   1   15.39   28.73   2
  -9  13  -1   -0.39   12.52   3
  10  13   1   -1.61   39.44   2
  11 -13   1   17.95   51.86   2
  10 -14  -1   25.80   22.50   2
  10  14  -1   78.69   42.76   2
  -9 -14   1    0.72   12.79   5
   9 -14  -1   10.64   28.43   1
   9 -14  -1    2.29   28.11   2
   9  14  -1    9.68   33.65   2
   8 -14  -1   42.74   19.54   1
   8 -14  -1   25.52    7.10   2
  -8 -14   1   49.40   18.50   5
   8  14  -1   56.80   15.70   2
  -8  14   1   45.74    7.46   6
   7 -14  -1  149.70   23.32   4
   7 -14  -1  132.83    8.44   1
  -7 -14   1  150.07    8.88   1
  -7 -14   1  151.49    9.49   5
   7  14  -1  154.55    7.92   2
  -7  14   1  137.44    9.57   6
  -6 -14   1    8.87    7.51   1
  -6 -14   1    2.77    9.14   5
   6 -14  -1   10.63   11.15   1
   6 -14  -1    7.20   13.25   4
  -6 -14   1    5.65    6.11   1
   6  14  -1   -2.57    8.17   2
  -6  14   1    0.59    6.03   6
   5 -14  -1  202.50   13.24   4
  -5 -14   1  197.99   10.78   1
   5 -14  -1  191.10    9.91   1
   5 -14  -1  182.81   25.80   1
  -5 -14   1  207.42   11.00   1
   5  14  -1  180.14   17.21   6
  -5  14   1  193.02    9.05   6
   5  14  -1  182.88   13.54   3
   5  14  -1  206.21   10.01   2
   4 -14  -1   25.16    7.84   4
  -4 -14   1   17.96    5.63   4
   4 -14  -1   30.66    4.66   1
  -4 -14   1   26.57    7.49   1
  -4 -14   1   29.16    6.43   1
   4 -14  -1   11.10    7.21   1
   4  14  -1   18.92    7.56   3
   4  14  -1   16.56    5.25   6
   3 -14  -1   35.72    8.93   1
  -3 -14   1   43.49    3.59   4
   3 -14  -1   40.57    5.52   4
   3 -14  -1   39.03    4.26   1
  -3 -14   1   43.49    3.74   1
  -3 -14   1   40.27    9.33   1
   3  14  -1   38.37    9.64   3
  -2 -14   1  109.93    4.91   4
   2 -14  -1   89.34    7.15   1
   2 -14  -1  115.09    6.35   1
  -2 -14   1  106.38    6.37   1
  -2 -14   1  113.64    6.98   1
   2  14  -1   94.02    5.53   3
  -1 -14   1    9.77    2.40   1
   1 -14  -1    3.64    5.35   1
  -1 -14   1    1.81    8.56   1
   1 -14  -1    1.76    4.47   1
  -1  14   1    2.09    1.16   3
   1  14  -1   -0.86    2.29   3
   0 -14   1  876.14   34.88   1
   0 -14   1  875.82   34.91   1
   0 -14   1  889.26   32.55   2
   0 -14  -1  866.35   34.85   1
   0 -14  -1  881.71   34.94   1
   0  14   1  907.67   33.22   3
   1 -14   1   14.07    4.84   1
   1 -14   1    7.57    5.89   1
  -1 -14  -1   -1.31    6.81   1
   1  14   1    5.56    1.96   3
  -2 -14  -1   53.95    6.04   1
   2 -14   1   63.29    4.51   1
   2 -14   1   47.05   10.31   1
  -2 -14  -1   72.68    5.03   1
   2  14   1   58.55    3.97   3
  -3 -14  -1  407.27   17.17   1
  -3 -14  -1  402.08   17.26   1
   3 -14   1  416.38   17.78   1
   3 -14   1  426.51   17.99   1
   3  14   1  408.21   17.62   3
  -4 -14  -1  122.94   11.29   1
   4 -14   1  108.01    7.13   1
  -4 -14  -1  133.60    6.68   1
   4 -14   1   99.12    6.77   1
   4  14   1  115.57    7.41   3
  -4  14  -1  112.39    5.26   6
   4  14   1  120.46    5.51   2
  -5 -14  -1    1.37    3.82   1
  -5 -14  -1    3.77    7.37   1
   5 -14   1    8.94   35.50   1
   5 -14   1   -0.81    3.13   1
   5  14   1    5.56    4.81   2
  -5  14  -1    2.96    4.32   6
   5  14   1   -2.49    9.78   6
  -6 -14  -1  170.26   23.20   5
   6 -14   1  157.98   16.72   4
  -6 -14  -1  162.90   14.13   1
  -6 -14  -1  155.49    8.84   1
   6 -14   1  141.83   11.72   1
  -6  14  -1  145.10    8.64   6
  -6  14  -1  155.45    6.76   3
   6  14   1  147.19   11.45   2
   7 -14   1   23.52    7.46   1
  -7 -14  -1   23.75   11.34   5
  -7 -14  -1   39.73    9.69   1
   7  14   1   32.80   10.39   2
  -7  14  -1   27.23   13.04   3
   8 -14   1    9.50   10.66   1
  -8 -14  -1   11.13   10.93   5
   8  14   1   22.96   11.78   2
  -8  14  -1   24.82   12.20   3
   9 -14   1   47.57   21.53   1
  -9 -14  -1   74.99   32.73   5
   9  14   1   44.53   13.27   2
  10 -14   1   11.29   39.48   2
  10  14   1   -8.15   26.58   2
  10 -15  -1  -18.02   20.97   2
  10  15  -1  -10.29   31.91   2
   9 -15  -1   14.29   24.02   1
  -9 -15   1   23.00    9.44   5
   9 -15  -1   11.48   15.30   2
   9  15  -1   18.28   25.24   2
   8 -15  -1    1.61   14.84   2
  -8 -15   1   22.20   41.43   5
   8 -15  -1    3.69   13.49   1
   8  15  -1    2.20   29.00   2
  -8  15   1   19.66   12.15   6
   7 -15  -1   -1.53    8.83   2
   7 -15  -1   17.77   38.16   4
  -7 -15   1   -5.99    7.80   5
  -7 -15   1   -4.43   11.27   1
   7 -15  -1    5.00    7.69   1
  -7  15   1    9.00   16.55   6
   7  15  -1    4.97   11.66   2
  -6 -15   1   28.63   19.20   1
  -6 -15   1   12.47    8.19   1
   6 -15  -1   14.06   22.26   4
  -6 -15   1   12.70    3.94   5
   6 -15  -1   16.38    8.72   1
  -6  15   1   14.41    4.20   6
   6  15  -1   20.61   12.18   2
   5 -15  -1   83.01    6.33   1
   5 -15  -1   83.49   14.95   4
  -5 -15   1   86.51   15.84   1
  -5 -15   1   89.09    6.95   1
  -5  15   1   78.99   12.39   6
   5  15  -1   87.27   14.16   6
   5  15  -1   70.29   15.22   3
   4 -15  -1  148.56   13.56   1
  -4 -15   1  152.97   15.09   1
   4 -15  -1  150.82    8.62   1
  -4 -15   1  165.85    8.09   4
   4 -15  -1  176.24   10.01   4
  -4 -15   1  158.72    8.89   1
   4  15  -1  162.27    8.06   3
   4  15  -1  152.04    8.67   6
  -3 -15   1    0.23    3.63   1
  -3 -15   1    4.19    6.22   1
   3 -15  -1    2.02    6.42   1
   3 -15  -1    4.10    6.41   4
   3 -15  -1    3.74    7.14   1
  -3 -15   1    2.13    3.16   4
   3  15  -1   -1.61    6.28   3
   3  15  -1   -6.40    7.08   6
   2 -15  -1  368.95   16.21   1
  -2 -15   1  377.28   14.68   4
  -2 -15   1  374.13   21.21   1
  -2 -15   1  366.57   15.77   1
   2 -15  -1  344.87   22.72   1
   2  15  -1  365.11   14.99   3
   1 -15  -1  716.86   30.21   1
  -1 -15   1  734.50   29.96   1
  -1 -15   1  732.39   30.00   1
   1 -15  -1  739.89   30.18   1
  -1 -15   1  766.61   28.77   4
  -1  15   1  763.92   28.13   3
   1  15  -1  784.76   28.78   3
   0 -15  -1   16.85    4.20   1
   0 -15   1    2.55    1.95   2
   0 -15   1   -3.92   10.15   1
   0 -15  -1    5.20    8.08   1
   0 -15   1    6.58    4.15   1
   0  15   1   12.23    5.08   3
   1 -15   1  290.45   13.56   1
   1 -15   1  301.60   11.43   2
  -1 -15  -1  298.20   13.48   1
   1 -15   1  279.18   16.38   1
  -1 -15  -1  318.84   13.51   1
   1  15   1  307.24   12.18   3
   2 -15   1    9.51   18.92   1
   2 -15   1    5.62    2.88   1
  -2 -15  -1   23.36   13.83   1
  -2 -15  -1   -5.44    6.24   1
   2  15   1   -4.51    4.96   3
   3 -15   1    8.71   11.08   1
  -3 -15  -1   10.84    7.69   1
  -3 -15  -1   13.09    4.80   1
   3 -15   1   11.24    6.51   1
   3  15   1    7.51    6.95   3
  -4 -15  -1   30.91    5.93   1
  -4 -15  -1   19.32   10.31   1
   4 -15   1   26.43    4.00   1
  -4  15  -1   32.76    2.37   6
   5 -15   1  -10.82    4.17   1
  -5 -15  -1   -1.66   16.34   1
  -5 -15  -1   -3.47    4.82   1
  -5  15  -1    3.28    7.69   6
   5  15   1    1.53    5.77   2
   5  15   1    6.93    9.23   6
   6 -15   1   11.77   25.01   4
  -6 -15  -1   -9.20   17.65   5
  -6 -15  -1    6.71   18.87   1
   6 -15   1   -5.23    8.46   1
  -6 -15  -1    5.65    7.46   1
  -6  15  -1    1.37    5.03   3
  -6  15  -1    7.48    4.40   6
   6  15   1    1.53    4.59   2
  -7 -15  -1    6.18    8.87   1
  -7 -15  -1  -13.19    7.28   5
   7 -15   1   -4.85   12.33   1
  -7  15  -1    5.70   10.12   3
   7  15   1    3.01    6.80   2
   8 -15   1   15.40   12.21   1
  -8 -15  -1   15.42   23.38   5
   8  15   1   12.13   24.03   2
   9 -15   1   16.81   23.02   1
  -9 -15  -1   12.35   23.16   5
   9  15   1   44.86   23.15   2
  10 -15   1    0.74   31.78   2
  10  15   1   10.74   34.84   2
  10  16  -1  131.16   54.14   2
   9 -16  -1   12.05   24.91   2
  -9 -16   1   18.73   17.37   5
   9 -16  -1   15.18   17.18   1
   9  16  -1   10.55   23.66   2
   8 -16  -1   -4.46   14.11   1
  -8 -16   1  -21.00   26.48   5
   8 -16  -1    1.61   12.14   2
  -8  16   1    2.26   20.08   6
   8  16  -1  -18.66   14.77   2
   7 -16  -1   47.28   17.10   1
   7 -16  -1   31.99   10.03   2
  -7 -16   1   35.41    9.54   1
  -7 -16   1   38.60   21.16   5
  -7  16   1   33.98   10.87   6
   7  16  -1   34.71   10.30   2
  -6 -16   1   16.97   12.98   1
  -6 -16   1   11.66    6.11   5
   6 -16  -1   12.17   11.06   2
   6 -16  -1   18.97    5.78   1
   6 -16  -1   14.66   19.00   4
  -6 -16   1   24.97   19.87   1
  -6  16   1   18.85    5.74   6
   5 -16  -1   42.82   12.14   1
  -5 -16   1   57.54   14.60   1
  -5 -16   1   53.67   11.62   1
   5 -16  -1   61.46   14.25   4
   5  16  -1   52.82   20.83   6
  -5  16   1   42.05    6.39   6
   4 -16  -1  280.98   14.21   1
   4 -16  -1  327.83   14.25   4
  -4 -16   1  302.13   14.89   1
  -4 -16   1  329.45   13.62   1
   4  16  -1  292.75   21.12   3
   4  16  -1  286.81   13.30   6
   3 -16  -1   -1.17    6.95   1
  -3 -16   1    5.00    4.67   4
  -3 -16   1    7.65   15.73   1
  -3 -16   1   -2.06    6.96   1
   3 -16  -1    3.57    6.73   4
   3  16  -1    7.66    7.18   6
   3  16  -1    3.15    6.95   3
  -2 -16   1   52.26    3.70   4
   2 -16  -1   49.42    5.23   4
  -2 -16   1   37.53    5.81   1
  -2 -16   1   46.48    7.12   1
   2 -16  -1   27.57    9.41   1
   2 -16  -1   49.01    4.21   1
   2  16  -1   52.82    9.12   3
   1 -16  -1   97.40   10.02   1
   1 -16  -1  114.74    7.20   1
  -1 -16   1  128.53    7.10   1
  -1 -16   1  118.56   19.45   1
  -1 -16   1  119.73    5.63   4
  -1  16   1  123.73    5.16   3
   1  16  -1  127.62    7.26   3
   0 -16  -1   93.70    7.64   1
   0 -16   1   92.96    6.56   1
   0 -16   1   90.52    7.47   1
   0 -16  -1  103.30    7.61   1
   0  16  -1  118.56    5.50   3
   0  16   1  113.00    6.97   3
  -1 -16  -1    0.29    5.16   1
   1 -16   1   13.95   10.74   1
  -1 -16  -1   -2.54   20.23   1
   1  16   1    4.79    3.35   3
  -2 -16  -1  127.67    9.82   1
   2 -16   1  130.68    7.57   1
  -2 -16  -1  140.10    7.32   1
   2 -16   1  109.74   11.29   1
   2  16   1  130.91    7.39   3
  -3 -16  -1  428.18   18.97   1
   3 -16   1  472.67   19.73   1
  -3 -16  -1  427.42   21.26   1
   3  16   1  476.02   19.16   3
  -4 -16  -1  190.85    9.90   1
   4 -16   1  174.33    9.88   1
  -4 -16  -1  182.22   13.92   1
  -4  16  -1  191.54    8.56   6
   5 -16   1   -8.64   10.31   1
  -5 -16  -1    5.71    8.58   1
  -5 -16  -1   12.70   16.24   1
  -5  16  -1    0.08    8.45   6
   5  16   1    1.50    6.14   2
  -6 -16  -1  279.12   13.87   1
  -6 -16  -1  280.40   15.06   5
   6 -16   1  290.19   31.02   4
  -6 -16  -1  291.56   37.76   1
   6 -16   1  281.55   14.02   1
  -6  16  -1  277.92   11.94   6
  -6  16  -1  295.12   12.53   3
   6  16   1  302.13   17.02   2
   7 -16   1   -1.85   23.20   1
  -7 -16  -1   19.19    9.64   5
  -7 -16  -1   24.32   13.11   1
   7  16   1   17.25   20.02   2
  -8 -16  -1   39.13   36.28   5
   8 -16   1    2.37   14.87   1
   8  16   1   20.30   24.27   2
   9 -16   1   21.04   40.49   1
  -9 -16  -1   35.83   22.80   5
   9  16   1   56.47   27.26   2
  10  16   1   -0.83   58.88   2
  -9 -17   1   37.59   61.51   5
   9 -17  -1   27.05   40.52   1
   9  17  -1   52.41   39.75   2
  -8 -17   1   36.08   11.75   5
   8 -17  -1   69.07   35.01   1
   8  17  -1   31.35   19.79   2
  -7 -17   1  -16.70   31.13   5
   7 -17  -1    0.73   26.47   2
   7 -17  -1   -7.33   16.28   1
  -7 -17   1    7.47   11.74   1
  -7  17   1   -4.81    6.57   6
   6 -17  -1    6.87   11.19   1
  -6 -17   1  -14.74   11.53   5
   6 -17  -1    9.37    9.75   2
  -6 -17   1    9.81   13.78   1
  -6  17   1   -3.68   13.25   6
   5 -17  -1   96.68   11.90   1
  -5 -17   1  127.76   10.88   1
  -5 -17   1  139.66   27.65   1
   5 -17  -1  126.05    9.21   2
   5 -17  -1  129.32   19.94   4
   5  17  -1   95.38   12.89   6
  -5  17   1  132.21    6.84   6
   4 -17  -1   25.91    7.05   1
   4 -17  -1   17.84   16.68   4
   4 -17  -1    8.25    5.63   2
  -4 -17   1    9.32   12.05   1
  -4 -17   1   22.07    9.30   1
   4  17  -1   19.15   17.85   6
   4  17  -1   25.09   19.79   3
  -3 -17   1   31.15   22.58   1
   3 -17  -1   34.12    7.76   1
   3 -17  -1   42.51    6.06   4
  -3 -17   1   40.91    5.73   4
  -3 -17   1   37.12    6.59   1
   3  17  -1   35.52    8.23   3
   3  17  -1   34.94   12.87   6
   2 -17  -1  362.30   16.63   1
  -2 -17   1  357.24   16.20   1
  -2 -17   1  384.96   14.76   4
  -2 -17   1  363.13   23.74   1
   2  17  -1  383.36   25.96   3
  -1 -17   1   38.94    7.97   1
  -1 -17   1   29.37    8.54   1
  -1 -17   1   43.45    4.61   4
   1 -17  -1   32.69    4.30   1
   1  17  -1   48.39    7.01   3
  -1  17   1   42.79    3.42   3
   0 -17  -1   45.85   21.12   1
   0 -17  -1   39.12    5.54   1
   0 -17   1   55.03   22.91   1
   0 -17   1   48.31    4.95   1
   0  17   1   64.51    7.15   3
   0  17  -1   53.88    4.89   3
  -1 -17  -1  188.08    9.98   1
   1 -17   1  173.24    9.71   1
  -1 -17  -1  204.53   11.82   1
   1  17   1  201.99    8.35   3
  -2 -17  -1   28.74   16.69   1
   2 -17   1   18.34    5.37   1
  -2 -17  -1   24.53    3.86   1
   2  17   1   19.70   10.17   3
  -3 -17  -1   25.16    8.85   1
   3 -17   1   28.97    7.36   1
  -3 -17  -1   28.12   19.65   1
   3  17   1   25.63    9.24   3
  -4 -17  -1   57.47   13.34   1
   4 -17   1   61.50   11.12   1
  -4 -17  -1   58.17   10.26   1
  -4  17  -1   60.23    9.09   6
  -5 -17  -1   26.97   25.08   1
   5 -17   1   28.21   20.78   4
  -5 -17  -1   29.91   10.54   1
   5 -17   1   11.08   13.51   1
  -5  17  -1   17.47    4.72   6
  -5  17  -1   27.67    7.18   3
  -6 -17  -1   60.82   13.49   1
  -6 -17  -1   53.54    6.42   5
   6 -17   1   66.26   10.26   1
   6  17   1   72.55    9.93   2
  -6  17  -1   61.32    8.70   3
   7 -17   1   -7.29   15.25   1
  -7 -17  -1    2.05   13.08   1
  -7 -17  -1    4.40   25.40   5
   7  17   1   10.97   10.93   2
  -8 -17  -1    9.65   17.46   5
   8 -17   1   15.65   34.96   1
   8  17   1   15.29   15.16   2
   9 -17   1   18.76   31.97   1
   9  17   1   28.81   38.06   2
   9 -18  -1   12.13   46.00   1
   8 -18  -1   39.58   23.39   1
  -8 -18   1    2.24   15.79   5
   7 -18  -1   65.10   11.70   1
  -7 -18   1   35.31   18.11   5
  -6 -18   1   18.99   14.18   5
  -6 -18   1   14.54   22.90   1
   6 -18  -1   -4.83   20.82   1
   6 -18  -1   13.08   12.41   2
  -6  18   1    2.00   15.98   6
   5 -18  -1   28.32    8.24   1
  -5 -18   1   34.37   23.39   1
  -5 -18   1   40.31   11.12   1
   5 -18  -1   26.33    9.90   2
  -5  18   1   15.56    8.75   6
   4 -18  -1  222.25   16.05   1
   4 -18  -1  260.35   12.86   4
  -4 -18   1  220.42   11.46   1
  -4 -18   1  221.95   22.79   1
   4  18  -1  187.50   17.07   3
   4  18  -1  203.27   33.71   6
   3 -18  -1   -5.16    4.76   1
   3 -18  -1    9.27    8.48   4
  -3 -18   1    5.16   18.05   1
  -3 -18   1   20.34   13.67   1
   3  18  -1    8.63    6.88   6
   3  18  -1    3.83    9.04   3
  -2 -18   1   89.45    8.66   4
   2 -18  -1   72.28   11.33   1
  -2 -18   1   70.74    5.69   1
   2  18  -1   68.31   15.10   3
  -1 -18   1   34.55   11.84   1
  -1 -18   1   26.14    6.69   4
   1 -18  -1   26.55    4.81   1
  -1  18   1   22.65    4.14   3
   1  18  -1   21.58    7.14   3
   0 -18  -1   32.03    4.55   1
   0 -18   1   41.04    4.67   1
   0  18  -1   51.46    5.54   3
   0  18   1   43.66    6.43   3
   1 -18   1   27.36    4.89   1
  -1 -18  -1   25.82   12.28   1
  -1  18  -1   28.40   11.75   3
   1  18   1   30.79    5.05   3
   2 -18   1    8.54   10.24   1
  -2 -18  -1    6.33    3.73   1
   2  18   1   18.33   19.04   3
   3 -18   1  420.59   19.16   1
  -3 -18  -1  448.13   22.19   1
  -3 -18  -1  413.93   29.60   1
  -3  18  -1  414.84   17.24   6
  -4 -18  -1   90.53   20.96   1
  -4 -18  -1   94.54   10.20   1
   4 -18   1  104.56   19.31   1
  -4  18  -1  103.32    6.27   6
  -5 -18  -1   11.54   36.73   1
   5 -18   1    9.34   12.42   1
  -5 -18  -1    2.37   11.67   1
  -5  18  -1    7.61    6.80   6
  -6 -18  -1  144.60   13.02   5
   6 -18   1  148.18   17.73   1
  -6 -18  -1  167.87   17.16   1
  -7 -18  -1    7.21   53.14   5
   7 -18   1   -3.85   15.72   1
  -8 -18  -1  -15.44   18.09   5
   8 -18   1   -2.82   21.20   1
   9 -18   1   32.99   37.81   1
   9 -19  -1   12.66   64.31   1
  -8 -19   1   31.48   76.27   5
   8 -19  -1    8.09   28.24   1
  -7 -19   1   -6.10    9.95   5
   7 -19  -1  -10.60   25.75   1
  -6 -19   1    8.35   19.26   5
   6 -19  -1   -0.99   16.38   1
  -6 -19   1   15.83   16.10   1
   5 -19  -1  187.45   11.10   1
  -5 -19   1  180.80   14.57   1
  -5  19   1  180.45   15.52   6
  -4 -19   1   17.92   12.39   1
   4 -19  -1   20.85   14.68   1
   4  19  -1   15.70   24.40   6
   3 -19  -1   46.96    5.76   1
   3 -19  -1   69.90    7.12   4
  -3 -19   1   55.79   12.00   1
   3  19  -1   65.17   21.25   3
   3  19  -1   61.68   20.30   6
  -2 -19   1  304.97   14.32   4
   2 -19  -1  275.39   13.92   1
  -2 -19   1  277.63   13.72   1
   2  19  -1  294.21   23.19   6
   2  19  -1  300.23   16.68   3
  -1 -19   1   -4.49   13.70   1
   1 -19  -1   -3.03    9.21   1
   1  19  -1    1.72   15.08   3
   0 -19   1   39.72    6.93   1
   0 -19  -1   50.59    5.43   1
   0  19   1   51.84   11.02   3
   0  19  -1   45.22    8.08   3
   1 -19   1  215.11   11.43   1
  -1 -19  -1  215.91   13.50   1
  -1  19  -1  220.98   13.42   3
  -2 -19  -1   43.40    5.21   1
   2 -19   1   46.28    9.84   1
  -2  19  -1   63.92    8.07   3
   3 -19   1   -4.02    5.76   1
  -3 -19  -1    4.98   10.79   1
  -3  19  -1    3.61    5.71   6
  -4 -19  -1   87.18   13.66   1
   4 -19   1   88.69   11.43   1
  -4  19  -1   80.33    6.23   6
  -5 -19  -1   40.24    7.38   1
   5 -19   1   24.31    6.88   1
   6 -19   1   29.27   16.73   1
  -6 -19  -1   44.50   32.57   5
  -6 -19  -1   18.10   18.17   1
  -7 -19  -1   -0.11   15.30   5
   7 -19   1   34.66   28.16   1
   8 -19   1   64.62   35.27   1
   8 -20  -1    7.38   41.62   1
  -7 -20   1  140.00   33.91   5
   7 -20  -1  122.65   35.20   1
  -6 -20   1   80.71   13.06   5
   6 -20  -1   75.18   15.21   1
  -6 -20   1   90.78   21.68   1
  -5 -20   1    6.02   18.87   1
   5 -20  -1   15.39   20.15   1
   4 -20  -1   84.41    8.04   1
  -4 -20   1  124.43   21.25   1
   3 -20  -1  -14.28   12.90   1
  -3 -20   1    3.56   12.61   1
   3  20  -1  -12.21   28.59   3
  -2 -20   1    0.89    9.11   1
   2 -20  -1   34.45    8.90   1
   2  20  -1   15.78   13.20   3
   1 -20  -1   -2.66   11.29   1
  -1 -20   1    1.89   10.33   1
   1  20  -1   16.48   25.85   3
   0 -20   1   33.13   10.37   1
   0 -20  -1   41.66   10.00   1
   0  20  -1   37.01   15.19   3
   1 -20   1  115.05   14.37   1
  -1 -20  -1  120.87   11.14   1
  -1  20  -1  129.28   11.46   3
  -2 -20  -1   -6.66   11.41   1
   2 -20   1   11.33    9.70   1
   3 -20   1  133.16   18.99   1
  -3 -20  -1  161.13   14.30   1
   4 -20   1   43.33    6.92   1
  -4 -20  -1   72.42   21.48   1
  -5 -20  -1   21.70   15.67   1
   5 -20   1   -1.51   17.24   1
   6 -20   1   82.55   24.58   1
  -6 -20  -1   98.52   17.29   1
  -6 -20  -1   72.02   13.19   5
  -7 -20  -1   25.59   16.23   5
   7 -20   1    6.23   19.84   1
   8 -20   1  -18.18   25.96   1
   7 -21  -1   18.05   38.66   1
  -6 -21   1   46.84   28.92   5
   6 -21  -1   22.50   27.76   1
  -6 -21   1   67.15   27.52   1
  -5 -21   1  142.68   29.39   1
   5 -21  -1  173.90   20.18   1
  -4 -21   1    5.22   18.68   1
   4 -21  -1    4.89   21.56   1
   3 -21  -1  163.38   23.97   1
  -3 -21   1  158.98   24.55   1
  -2 -21   1  280.67   18.15   1
   2 -21  -1  286.18   14.69   1
   1 -21  -1    1.10    9.71   1
  -1 -21   1   11.56    6.08   1
   0 -21  -1   64.36   22.23   1
   0 -21   1   73.36   19.15   1
  -1 -21  -1  247.41   12.65   1
   1 -21   1  219.71   12.67   1
  -2 -21  -1   -2.04   17.54   1
   2 -21   1    0.86   11.46   1
   3 -21   1   48.54   21.07   1
  -3 -21  -1   55.27   23.75   1
   4 -21   1  116.87   20.71   1
  -4 -21  -1   90.09   14.62   1
   5 -21   1   47.27   24.10   1
  -5 -21  -1   64.77   31.69   1
  -6 -21  -1   49.19   36.84   1
   6 -21   1   23.34   27.10   1
  -6 -21  -1   34.33   13.27   5
   7 -21   1  -24.03   36.80   1
  -6 -22   1  -26.81   55.73   5
   6 -22  -1  -34.13   24.29   1
   5 -22  -1   29.68   21.55   1
  -5 -22   1   38.94   33.73   1
   4 -22  -1   60.04   36.94   1
  -4 -22   1   63.67   16.67   1
  -3 -22   1   14.59   21.42   1
   3 -22  -1   19.80   15.97   1
  -2 -22   1   48.65   19.52   1
   2 -22  -1   12.39   10.21   1
  -1 -22   1   16.05    6.12   1
   1 -22  -1   -6.48   14.20   1
   0 -22   1   91.89   27.93   1
   0 -22  -1   81.44   24.65   1
  -1 -22  -1    0.79    7.99   1
   1 -22   1   28.12   13.72   1
  -2 -22  -1   11.24   17.73   1
   2 -22   1   -8.41   16.81   1
   3 -22   1   84.74   13.09   1
  -3 -22  -1  110.04   21.08   1
  -4 -22  -1    9.35   18.50   1
   4 -22   1    2.92   39.38   1
   5 -22   1   32.95   16.21   1
  -5 -22  -1   12.68   37.24   1
  -6 -22  -1  165.64   64.28   5
   6 -22   1  161.89   47.56   1
   5 -23  -1   26.74   39.89   1
  -5 -23   1   -0.86   45.39   1
  -4 -23   1   -7.53   35.35   1
   4 -23  -1   -1.51   12.74   1
  -3 -23   1    0.88   39.85   1
   3 -23  -1    7.21   14.00   1
  -2 -23   1  109.81   27.47   1
   2 -23  -1   77.90   25.65   1
   1 -23  -1   19.71   26.70   1
  -1 -23   1   17.16   12.74   1
   0 -23   1   59.53   11.43   1
   0 -23  -1   62.45   10.56   1
  -1 -23  -1  213.99   13.28   1
   1 -23   1  182.50   22.14   1
  -2 -23  -1   30.66   31.42   1
   2 -23   1   -7.37   18.70   1
  -3 -23  -1    3.06   32.38   1
   3 -23   1   -3.50   15.19   1
   4 -23   1   24.09   19.19   1
  -4 -23  -1   32.48   16.25   1
   5 -23   1   34.23   54.69   1
  -5 -23  -1    0.02   38.24   1
  -5 -24   1   18.20   45.39   1
   4 -24  -1   34.44   23.15   1
  -4 -24   1   64.22   36.31   1
  -3 -24   1    5.70   30.19   1
   3 -24  -1   -4.38   40.96   1
   2 -24  -1   -0.58   17.96   1
  -2 -24   1   33.19   33.91   1
  -1 -24   1   -0.96   40.30   1
   1 -24  -1   52.82   28.70   1
   0 -24   1   70.67   12.81   1
   0 -24  -1   65.37   12.67   1
  -1 -24  -1  -15.66   36.94   1
   1 -24   1   35.63   36.88   1
  -2 -24  -1    8.67   30.88   1
   2 -24   1  -20.54   23.74   1
   3 -24   1   16.91   49.79   1
  -3 -24  -1   55.22   38.99   1
   4 -24   1   24.87   33.31   1
  -4 -24  -1   28.07   40.58   1
  -5 -24  -1  -34.96   35.70   1
  -4 -25   1   -1.59   61.68   1
  -3 -25   1  -11.62   48.79   1
  -2 -25   1   70.83   41.16   1
   2 -25  -1   61.52   44.22   1
  -1 -25   1   19.67   44.36   1
   1 -25  -1   -2.05   23.74   1
   0 -25   1   16.72   22.99   1
   0 -25  -1   31.82   30.43   1
  -1 -25  -1  106.42   31.25   1
   1 -25   1  100.41   13.33   1
  -2 -25  -1   -0.76   35.33   1
   2 -25   1    1.82   34.88   1
  -3 -25  -1  -19.44   43.99   1
  -4 -25  -1    7.69   39.62   1
  -3 -26   1    5.28   49.70   1
  -2 -26   1   27.99   54.13   1
  -1 -26   1   19.57   40.09   1
  -1 -26  -1    4.98   44.29   1
  -2 -26  -1  -21.37   55.15   1
  -3 -26  -1   27.03   68.47   1
  12   0  -2   33.61   32.22   2
  11   0  -2   49.26   22.37   2
  10   0  -2    6.92    6.04   2
   9   0  -2   36.92    9.10   2
   8   0  -2    0.20    5.40   2
   8   0  -2    6.30   12.64   5
   8   0  -2    3.67   16.17   4
   7   0  -2  328.55   13.65   2
   7   0  -2  313.07   14.38   5
   7   0  -2  298.30   14.51   4
   6   0  -2   -2.49    5.33   4
  -6   0   2   -0.21    3.61   6
   6   0  -2    0.00    2.05   2
   6   0  -2   -0.47    3.30   5
   5   0  -2  355.24   14.45   2
  -5   0   2  341.48   14.50   6
   5   0  -2  348.94   15.41   5
   5   0  -2  360.77   14.81   4
   5   0  -2  375.17   14.34   3
   4   0  -2  707.51   29.11   5
   4   0  -2  709.04   27.01   2
   4   0  -2  718.54   27.07   3
   4   0  -2  724.09   27.77   4
  -4   0   2  699.50   27.31   6
  -3   0   2    9.36    1.60   4
   3   0  -2   12.88    1.46   2
   3   0  -2   10.31    1.15   3
   3   0  -2   10.68    1.40   4
   3   0  -2   10.82    0.68   1
   3   0  -2    7.97    1.47   5
  -3   0   2   11.89    0.75   1
  -3   0   2    9.41    1.22   6
  -2   0   2  389.69   14.36   1
   2   0  -2  384.98   14.39   2
   2   0  -2  381.16   14.81   4
   2   0  -2  400.63   14.47   3
  -2   0   2  365.71   14.77   4
   2   0  -2  384.75   15.52   5
   2   0  -2  348.21   14.31   1
  -1   0  -2  419.13   16.48   1
   1   0   2  433.98   17.35   5
   1   0   2  449.15   16.54   1
  -2   0  -2 6330.40  247.01   1
   2   0   2 6949.12  247.09   1
   3   0   2 1290.37   51.47   5
   3   0   2 1316.34   48.38   1
  -3   0  -2 1230.84   48.31   1
   3   0   2 1318.04   48.30   6
   4   0   2    1.37    3.71   6
  -4   0  -2    4.84    0.73   1
  -4   0  -2    2.55    1.32   3
   4   0   2    4.36    0.81   1
   4   0   2    4.31    2.19   5
   5   0   2 2510.16   98.79   5
  -5   0  -2 2424.63   92.58   1
   5   0   2 2522.63   92.65   1
   5   0   2 2509.13   92.55   6
  -5   0  -2 2422.64   92.25   3
   6   0   2 1265.18   47.78   6
   6   0   2 1309.17   47.09   1
   6   0   2 1242.52   50.86   5
  -6   0  -2 1230.52   47.01   1
  -6   0  -2 1215.47   47.55   3
   6   0   2 1243.70   48.59   4
   7   0   2   26.90   10.68   6
   7   0   2   27.57    3.43   5
   7   0   2   20.96    8.18   4
  -7   0  -2   32.50    3.71   3
   8   0   2   19.85    9.99   6
  -8   0  -2   10.71    3.01   3
   8   0   2   27.76   23.77   5
  -9   0  -2  464.16   20.19   3
 -10   0  -2    8.90    8.34   3
  11   0   2   24.60   13.47   2
  12  -1  -2   47.54   23.59   2
  12   1  -2   42.03   33.66   2
  11  -1  -2   22.93   21.47   2
  11   1  -2   -2.07   18.28   2
  10  -1  -2   27.82   11.28   2
  10   1  -2   46.53   13.97   2
   9  -1  -2  439.12   19.39   2
   9   1  -2  462.84   19.62   2
   8  -1  -2    7.13   13.28   4
   8  -1  -2    0.61    4.95   2
   8  -1  -2   12.25   14.13   5
   8   1  -2   -0.92   11.78   4
   8   1  -2    6.57    5.01   2
   8   1  -2    5.18   12.26   5
   7  -1  -2  134.04    8.86   4
   7  -1  -2  141.67    7.12   2
   7  -1  -2  137.43    7.62   5
  -7   1   2  143.37    7.18   6
   7   1  -2  137.07    7.12   2
   7   1  -2  108.45    9.68   4
   7   1  -2  124.64    7.17   5
   6  -1  -2  516.52   22.00   5
   6  -1  -2  510.87   21.05   4
   6   1  -2  500.17   20.96   4
   6   1  -2  523.10   21.99   5
  -6   1   2  499.89   20.59   6
   6   1  -2  530.59   20.51   2
  -5  -1   2  365.79   15.49   6
   5  -1  -2  389.05   16.50   5
   5  -1  -2  392.03   14.57   1
   5  -1  -2  366.56   14.55   1
   5  -1  -2  389.06   15.78   4
   5   1  -2  391.08   16.50   5
   5   1  -2  393.52   15.31   3
   5   1  -2  374.45   15.72   4
  -5   1   2  382.82   15.49   6
   5   1  -2  378.92   15.36   2
  -4  -1   2   -1.38    1.65   4
   4  -1  -2    1.38    0.53   1
   4  -1  -2   -2.21    1.50   3
   4  -1  -2    5.29    2.33   4
   4  -1  -2    5.28    2.25   5
  -4  -1   2    3.16    1.61   6
   4   1  -2   -0.87    1.47   4
   4   1  -2    0.94    0.85   3
   4   1  -2    0.12    1.71   5
   4   1  -2   -0.07    1.47   2
  -4   1   2    1.98    1.33   6
   3  -1  -2  238.39    9.58   1
  -3  -1   2  254.59   10.21   4
   3  -1  -2  244.04   10.18   4
  -3  -1   2  253.43   10.04   6
   3  -1  -2  255.06    9.94   2
   3  -1  -2  242.75    9.77   3
  -3   1   2  252.55   10.18   4
   3   1  -2  242.27   10.17   4
   3   1  -2  242.54    9.88   3
  -3   1   2  250.50   10.02   6
   3   1  -2  260.47   10.74   5
   3   1  -2  245.01    9.91   2
  -3   1   2  249.63    9.63   1
  -2  -1   2 1049.86   37.77   1
   2  -1  -2 1006.04   38.28   4
   2  -1  -2 1029.42   37.28   2
  -2  -1   2 1028.04   38.34   4
  -2  -1   2 1008.97   37.27   2
   2  -1  -2  961.11   37.87   1
   2  -1  -2 1041.39   37.51   3
  -2  -1   2  998.55   37.76   6
  -2  -1   2 1007.85   40.31   5
   2   1  -2 1013.84   37.30   2
   2   1  -2  970.54   37.73   1
  -2   1   2  974.68   38.27   4
   2   1  -2 1034.19   40.33   5
  -2   1   2 1028.33   37.92   1
   1  -1  -2    6.31    0.70   2
  -1  -1   2    8.09    0.69   1
  -1  -1   2    7.84    0.79   5
  -1  -1   2    3.85    2.88   2
   1  -1  -2    7.32    0.72   1
  -1   1   2    6.32    0.80   4
   1   1  -2    7.91    0.63   1
  -1   1   2    6.94    0.78   1
   1   1  -2    6.11    0.84   2
   1   1  -2    7.53    0.76   5
  -1   1   2    6.53    0.68   2
  -1  -1  -2 3104.44  117.34   1
  -1  -1  -2 3127.14  123.99   5
   1  -1   2 3168.87  117.40   1
   1   1   2 3274.09  117.39   1
  -1   1  -2 3071.09  117.37   1
  -2  -1  -2  359.31   14.85   5
   2  -1   2  351.25   13.96   1
  -2  -1  -2  355.04   13.86   1
   2   1   2  369.38   14.87   5
  -2   1  -2  364.66   13.94   1
   2   1   2  373.64   13.92   1
  -3  -1  -2  594.39   23.38   1
   3  -1   2  618.33   23.55   1
   3  -1   2  663.04   23.63   6
  -3   1  -2  603.84   23.49   1
   3   1   2  611.86   23.43   1
   3   1   2  621.08   25.18   5
  -4  -1  -2 1065.46   40.65   3
   4  -1   2 1073.23   43.42   5
   4  -1   2 1115.02   40.74   6
   4  -1   2 1083.01   40.63   1
  -4  -1  -2 1016.26   40.42   1
  -4   1  -2 1055.60   40.58   1
   4   1   2 1097.72   40.50   1
   4   1   2 1093.29   43.47   5
   4   1   2 1088.43   40.83   6
   5  -1   2  272.59   11.23   6
   5  -1   2  278.56   10.61   1
   5  -1   2  270.26   11.92   5
  -5  -1  -2  261.74   11.26   3
  -5  -1  -2  267.15   10.39   1
   5   1   2  253.70   11.30   6
   5   1   2  257.63   11.47   4
  -5   1  -2  268.85   10.57   1
  -5   1  -2  256.17   11.14   3
   5   1   2  278.22   10.45   1
   5   1   2  264.49   11.93   5
   6  -1   2   92.30    6.76   6
  -6  -1  -2   85.62    5.10   3
   6  -1   2   77.21    5.08   5
   6  -1   2   91.29    5.44   4
  -6  -1  -2   85.73    3.91   1
   6  -1   2  104.03    4.12   1
   6   1   2   86.03    7.42   4
  -6   1  -2   84.26    4.31   1
   6   1   2   84.68    6.76   6
  -6   1  -2   88.22    5.07   3
   6   1   2   85.10    5.28   5
   6   1   2   95.32    3.83   1
   7  -1   2  741.88   29.77   4
   7  -1   2  705.13   27.95   1
   7  -1   2  769.32   27.95   1
   7  -1   2  735.39   30.97   5
   7  -1   2  723.62   28.98   6
  -7  -1  -2  725.73   28.95   3
   7   1   2  716.40   29.51   6
  -7   1  -2  733.94   28.82   3
   7   1   2  744.75   30.98   5
   7   1   2  739.79   29.73   4
   8  -1   2   41.48   26.60   5
  -8  -1  -2   27.90    4.51   3
   8   1   2   47.25   30.01   5
   8   1   2    8.18    7.80   6
  -8   1  -2   28.90    4.03   3
  -9  -1  -2    2.36   14.99   3
  -9   1  -2   19.23    9.70   3
 -10  -1  -2   55.20   10.09   3
 -10   1  -2   53.32    8.05   3
  11  -1   2  -16.06   17.79   2
  11   1   2   10.39   14.52   2
  12  -2  -2    9.70   39.13   2
  12   2  -2   26.83   44.65   2
  11  -2  -2   52.88   28.18   2
  11   2  -2   58.64   15.11   2
  10  -2  -2   78.32   12.65   2
  10   2  -2   85.69   10.72   2
   9  -2  -2   11.68    6.89   2
   9   2  -2    8.59    8.14   2
   8  -2  -2   13.36   13.15   4
   8  -2  -2   12.12   11.49   5
   8  -2  -2   11.16    7.28   2
   8   2  -2   19.87    5.56   2
   8   2  -2   22.80   16.80   5
   8   2  -2   10.21   15.71   4
   7  -2  -2  366.89   15.01   2
   7  -2  -2  360.09   15.55   4
   7  -2  -2  331.71   15.89   5
   7   2  -2  334.52   15.29   4
   7   2  -2  349.74   15.90   5
   7   2  -2  372.65   15.04   2
  -7   2   2  341.43   14.89   6
   6  -2  -2    4.92    1.42   1
   6  -2  -2    1.90    6.49   4
   6  -2  -2   -0.74    5.06   5
   6  -2  -2    2.47    1.92   1
   6   2  -2    0.03    3.42   5
  -6   2   2    7.17    4.50   6
   6   2  -2    0.31    5.49   4
   6   2  -2   -2.57    3.23   2
   5  -2  -2  138.71    5.74   1
   5  -2  -2  147.22    5.75   1
  -5  -2   2  137.19    6.66   6
   5  -2  -2  132.12    6.64   4
   5   2  -2  145.32    6.61   2
   5   2  -2  138.30    6.34   3
  -5   2   2  143.68    6.25   3
   5   2  -2  139.20    6.94   5
   5   2  -2  131.86    6.62   4
  -5   2   2  134.53    6.45   6
   4  -2  -2  920.85   35.23   1
  -4  -2   2  907.42   36.05   4
  -4  -2   2  949.70   35.59   6
   4  -2  -2  933.68   35.27   1
   4  -2  -2  955.85   36.06   4
   4   2  -2  936.80   35.53   6
   4   2  -2  950.34   37.93   5
   4   2  -2  942.77   35.34   3
  -4   2   2  899.28   35.07   3
   4   2  -2  955.43   35.12   2
  -4   2   2  900.50   35.45   6
   4   2  -2  942.38   36.04   4
  -3  -2   2  180.56    8.04   5
   3  -2  -2  180.75    7.58   4
  -3  -2   2  181.47    7.69   4
  -3  -2   2  176.18    7.48   6
   3  -2  -2  175.43    7.15   1
   3  -2  -2  178.67    7.18   3
   3   2  -2  166.46    7.54   4
  -3   2   2  184.12    7.20   1
   3   2  -2  187.69    7.47   3
   3   2  -2  187.97    7.51   6
   3   2  -2  174.80    7.41   2
   3   2  -2  172.55    7.95   5
  -2  -2   2  486.50   18.45   2
  -2  -2   2  500.03   19.04   4
  -2  -2   2  473.43   19.95   5
  -2  -2   2  495.48   18.52   1
   2  -2  -2  484.07   18.39   3
   2  -2  -2  479.29   18.72   1
   2  -2  -2  507.85   18.44   2
   2  -2  -2  508.92   18.96   4
  -2  -2   2  478.08   18.67   6
  -2   2   2  508.35   18.79   1
  -2   2   2  479.89   18.91   4
   2   2  -2  493.39   18.51   2
   2   2  -2  488.76   18.50   1
   2   2  -2  499.13   18.71   6
  -1  -2   2 5648.84  214.41   1
  -1  -2   2 5781.71  209.59   2
   1  -2  -2 5768.52  214.52   1
  -1  -2   2 5842.33  212.24   6
  -1   2   2 5710.39  215.14   4
   1   2  -2 5807.73  209.61   2
   0  -2  -2    4.52    0.74   1
   0  -2   2    5.41    0.66   1
   0   2   2    4.73    0.85   1
   0   2  -2    7.09    0.77   1
  -1  -2  -2  188.88    7.77   1
   1  -2   2  201.09    7.91   1
  -1   2  -2  194.66    7.86   1
   1   2   2  202.21    7.85   1
  -2  -2  -2  717.74   28.25   1
  -2  -2  -2  742.45   30.09   5
   2  -2   2  795.41   28.12   6
   2  -2   2  757.46   28.44   1
  -2   2  -2  729.68   28.39   1
   2   2   2  756.78   28.32   1
   3  -2   2 1207.38   44.34   6
  -3  -2  -2 1156.35   44.37   3
  -3  -2  -2 1163.00   47.46   5
   3  -2   2 1200.81   44.68   1
  -3  -2  -2 1159.76   44.43   1
  -3   2  -2 1196.74   44.65   1
   3   2   2 1204.37   47.46   5
   3   2   2 1188.63   44.47   1
  -4  -2  -2   25.98    1.47   1
  -4  -2  -2   29.80    2.45   3
   4  -2   2   27.11    2.17   6
   4  -2   2   30.81    1.86   1
   4   2   2   25.21    2.21   4
   4   2   2   29.31    1.56   1
   4   2   2   20.08    3.14   5
   4   2   2   26.52    2.15   6
  -4   2  -2   27.73    1.75   1
  -5  -2  -2    3.94    2.30   1
   5  -2   2    4.14    1.47   1
   5  -2   2    0.46    1.92   6
   5  -2   2    3.79    1.48   5
  -5  -2  -2    8.65    2.03   3
  -5   2  -2    2.09    1.58   3
   5   2   2    1.16    1.32   5
   5   2   2    3.75    4.56   4
   5   2   2    3.51    1.91   1
   5   2   2    4.95    2.61   6
  -5   2  -2    0.25    0.99   1
   6  -2   2  684.72   26.15   1
   6  -2   2  708.23   26.79   6
   6  -2   2  654.71   28.53   5
   6  -2   2  647.53   27.43   4
  -6  -2  -2  692.48   26.85   3
   6   2   2  702.90   27.41   4
   6   2   2  677.61   28.57   5
   6   2   2  675.46   26.96   6
  -6   2  -2  692.65   26.68   3
  -6   2  -2  686.58   26.11   1
  -7  -2  -2   31.23    3.31   3
   7  -2   2   28.18    2.62   1
   7  -2   2   21.32    3.53   5
   7  -2   2   23.49    3.31   1
   7  -2   2   31.50    5.68   4
   7   2   2   16.02    9.23   4
   7   2   2   16.00   14.64   6
  -7   2  -2   32.22    3.08   3
   7   2   2   18.85    3.43   5
   8  -2   2    1.79    7.11   1
  -8  -2  -2    2.51    5.51   3
   8  -2   2   18.48   26.91   5
   8  -2   2    6.05    3.72   1
  -8   2  -2    5.90    4.26   3
   8   2   2   20.88   30.97   5
  -9  -2  -2  249.18   11.89   3
  -9   2  -2  235.10   12.90   3
 -10   2  -2   18.73    8.95   3
  11   2   2   32.10   29.29   2
  12  -3  -2   19.31   29.57   2
  12   3  -2   38.80   41.78   2
  11  -3  -2   -0.23   28.68   2
  11   3  -2  -11.17   20.32   2
  10  -3  -2   35.28    7.46   2
  10   3  -2   16.98    9.89   2
   9  -3  -2  256.20   13.14   2
   9   3  -2  286.50   13.08   2
   8  -3  -2    8.29   18.51   4
   8  -3  -2   21.04   11.53   5
   8  -3  -2   11.46    8.11   2
   8   3  -2    1.62   13.61   4
   8   3  -2   12.23    6.39   2
   7  -3  -2  173.49    6.85   1
   7  -3  -2  155.65    8.69   5
   7  -3  -2  166.73    6.86   1
   7  -3  -2  161.12    8.70   4
  -7   3   2  166.64    8.16   6
   7   3  -2  151.49    8.52   5
   7   3  -2  151.69   12.84   4
   7   3  -2  183.35    8.43   2
   6  -3  -2  911.62   34.19   1
   6  -3  -2  912.23   34.24   1
   6  -3  -2  888.38   35.45   4
   6   3  -2  893.63   34.68   3
   6   3  -2  880.23   35.40   4
   6   3  -2  918.86   35.05   6
   6   3  -2  906.70   37.31   5
  -6   3   2  900.95   34.85   6
  -6   3   2  894.28   34.35   3
   6   3  -2  903.82   34.56   2
   5  -3  -2   49.15    2.38   1
   5  -3  -2   36.13    2.24   1
   5  -3  -2   47.00    3.28   4
   5   3  -2   38.98    3.07   5
   5   3  -2   45.96    3.05   2
   5   3  -2   31.50    5.44   6
  -5   3   2   38.65    2.52   3
   5   3  -2   46.34    5.56   3
   5   3  -2   38.17    4.65   4
  -5   3   2   44.60    3.00   6
  -4  -3   2  164.68    7.79   5
   4  -3  -2  169.76    6.79   1
  -4  -3   2  148.42    7.32   4
   4  -3  -2  159.96    7.28   4
   4  -3  -2  164.95    6.75   1
  -4   3   2  170.94    6.86   3
   4   3  -2  157.04    7.17   6
   4   3  -2  160.12    7.09   2
  -4   3   2  154.89    7.12   6
   4   3  -2  161.05    7.11   3
   4   3  -2  158.73    7.25   4
  -3  -3   2  768.38   29.25   6
  -3  -3   2  758.57   31.25   5
   3  -3  -2  757.87   29.24   1
  -3  -3   2  788.06   28.86   1
   3  -3  -2  784.31   29.64   4
   3  -3  -2  769.33   29.28   1
  -3  -3   2  763.31   29.70   4
  -3   3   2  739.55   28.76   3
   3   3  -2  764.64   29.15   3
  -3   3   2  776.13   29.30   1
   3   3  -2  771.70   28.84   1
   3   3  -2  811.19   29.32   6
   3   3  -2  765.67   28.90   2
  -2  -3   2  817.57   31.25   1
  -2  -3   2  840.12   31.25   6
   2  -3  -2  857.57   30.83   3
  -2  -3   2  814.49   30.83   2
   2  -3  -2  796.16   31.50   1
  -2  -3   2  850.69   31.78   4
   2  -3  -2  833.78   31.62   4
  -2  -3   2  798.71   33.40   5
   2  -3  -2  869.51   30.78   2
  -2   3   2  848.13   31.56   1
   2   3  -2  805.28   31.25   1
   2   3  -2  821.31   30.86   2
   2   3  -2  868.41   31.28   6
  -1  -3   2   -3.44    1.04   6
   1  -3  -2   -3.01    0.96   4
   1  -3  -2   -2.86    1.38   1
  -1  -3   2   -3.94    1.21   1
  -1  -3   2   -6.32    5.23   2
   1  -3  -2   -7.35    1.94   2
  -1   3   2   -3.18    0.99   4
   1   3  -2   -6.62    1.01   6
   1   3  -2   -3.18    1.21   1
   0  -3  -2   52.32    2.64   1
   0  -3   2   59.47    2.76   1
   0   3   2   55.89    2.67   1
   0   3  -2   50.51    2.64   1
  -1  -3  -2 2140.61   82.14   1
   1  -3   2 2228.08   82.28   1
   1  -3   2 2281.74   81.03   6
  -1   3  -2 2155.35   82.23   1
   1   3   2 2180.20   82.19   1
   2  -3   2  133.42    5.62   1
  -2  -3  -2  128.19    5.88   5
   2  -3   2  130.62    5.26   6
  -2  -3  -2  131.27    5.34   1
  -2  -3  -2  126.73    5.55   3
   2   3   2  135.23    5.39   1
  -2   3  -2  122.76    5.48   1
  -3  -3  -2  454.19   18.56   5
  -3  -3  -2  441.49   17.33   3
   3  -3   2  447.18   17.12   6
   3  -3   2  457.12   17.38   1
  -3  -3  -2  421.33   17.00   1
  -3   3  -2  446.60   17.31   1
   3   3   2  454.33   17.11   1
   4  -3   2 1564.68   58.15   1
  -4  -3  -2 1472.59   57.73   1
   4  -3   2 1587.52   57.75   6
  -4  -3  -2 1518.36   61.82   5
  -4  -3  -2 1570.67   57.86   3
  -4   3  -2 1501.61   58.09   1
   4   3   2 1564.36   57.81   1
   4   3   2 1559.19   58.75   4
  -5  -3  -2   16.74    3.81   3
  -5  -3  -2   19.35    1.84   1
   5  -3   2   18.79    1.63   1
   5  -3   2    9.93    2.71   6
  -5   3  -2   16.57    1.66   1
   5   3   2   14.48    2.53   6
   5   3   2   22.48    1.90   1
   5   3   2   19.39    2.30   4
   6  -3   2    5.49    1.43   1
   6  -3   2   -2.36   10.90   5
  -6  -3  -2    6.46    2.28   3
  -6   3  -2   11.94    2.20   3
   6   3   2    2.01    6.53   4
  -6   3  -2    3.15    2.30   1
   6   3   2    8.93    7.24   6
  -7  -3  -2  324.75   14.07   3
   7  -3   2  313.77   16.19   4
   7  -3   2  340.67   13.20   1
   7  -3   2  333.71   13.03   1
   7  -3   2  308.79   14.94   5
  -7   3  -2  315.48   13.74   3
   7   3   2  332.84   14.77   4
   7   3   2  318.71   16.06   6
   8  -3   2    9.90    7.17   1
   8  -3   2    8.63    2.66   1
  -8  -3  -2   17.07    8.89   3
  -8   3  -2    8.19    4.15   3
  -9  -3  -2   13.62    9.45   3
  -9   3  -2   17.66    9.84   3
  10   3   2  104.16   17.11   2
 -10   3  -2  101.94   11.25   3
  11   3   2   51.68   22.10   2
  12  -4  -2    5.18   29.83   2
  11  -4  -2  109.44   35.86   2
  11   4  -2   84.51   19.72   2
  10  -4  -2    0.06   11.11   2
  10   4  -2   18.83   15.91   2
   9  -4  -2   17.68   11.60   2
   9   4  -2    3.33    4.87   2
   8  -4  -2  112.46    6.39   1
   8  -4  -2  125.29    6.86   2
   8  -4  -2  110.34    6.44   1
   8  -4  -2   94.56   15.26   4
  -8   4   2  102.09    6.63   6
   8   4  -2   92.92   16.66   4
   8   4  -2  123.80    8.88   2
   7  -4  -2  248.06   10.30   1
   7  -4  -2  233.04   12.64   5
   7  -4  -2  240.25   12.94   4
   7  -4  -2  251.93    9.90   1
   7   4  -2  251.44   11.07   2
   7   4  -2  217.56   16.82   4
  -7   4   2  229.63   10.82   6
   6  -4  -2  -10.05    6.56   4
   6  -4  -2   -2.33    2.58   1
   6  -4  -2   -2.94    0.92   1
   6   4  -2    0.60    4.22   6
  -6   4   2    0.27    1.73   6
   6   4  -2   -5.75    5.41   3
  -6   4   2    0.71    1.58   3
   6   4  -2   -6.96    6.79   4
   6   4  -2    2.38    1.93   2
   5  -4  -2   -1.60    2.91   4
   5  -4  -2    1.17    1.75   1
   5  -4  -2    0.24    1.27   1
  -5  -4   2    1.25    2.11   4
   5   4  -2   -0.27    1.50   2
  -5   4   2    6.70    3.88   6
   5   4  -2   -0.35    2.05   3
   5   4  -2   -2.28    4.36   4
   5   4  -2   -7.11    3.35   6
  -5   4   2    0.78    1.11   3
  -4  -4   2 2551.05   96.52   4
   4  -4  -2 2588.23   96.48   4
   4  -4  -2 2606.47   95.80   1
  -4  -4   2 2577.11  101.73   5
   4  -4  -2 2602.96   95.77   1
  -4   4   2 2477.34   95.04   6
   4   4  -2 2529.01   96.45   4
   4   4  -2 2535.52   93.92   2
   4   4  -2 2609.60   95.23   6
  -4   4   2 2442.29   94.39   3
   4   4  -2 2589.44   94.92   3
  -3  -4   2  110.37    5.36   5
  -3  -4   2   99.65    4.37   1
   3  -4  -2  116.13    4.88   1
  -3  -4   2  109.69    4.40   1
   3  -4  -2  103.85    4.84   1
   3  -4  -2  105.66    4.93   4
  -3  -4   2  119.08    5.21   4
   3   4  -2  110.78    4.96   6
   3   4  -2  108.66    4.96   3
  -3   4   2  104.54    4.46   3
   3   4  -2  108.01    4.92   2
   2  -4  -2  596.06   23.03   1
  -2  -4   2  592.03   22.43   2
   2  -4  -2  607.28   22.96   4
  -2  -4   2  587.34   22.74   1
  -2  -4   2  611.20   23.16   4
  -2   4   2  601.93   23.07   1
   2   4  -2  588.34   22.45   2
   2   4  -2  593.67   22.73   1
   2   4  -2  621.73   22.77   6
   1  -4  -2 2270.55   80.76   2
  -1  -4   2 2199.35   81.01   2
   1  -4  -2 2185.66   82.97   4
   1  -4  -2 2187.99   83.09   1
  -1  -4   2 2156.00   82.94   1
   1   4  -2 2181.84   82.93   1
   1   4  -2 2300.68   81.98   6
  -1   4   2 2255.75   83.14   1
   0  -4  -2   24.97    1.83   1
   0  -4   2   18.54    1.72   1
   0  -4  -2   20.36    1.19   3
   0   4   2   26.76    1.97   1
   0   4  -2   21.55    1.71   1
  -1  -4  -2  185.19    7.60   3
  -1  -4  -2  194.28    7.81   1
   1  -4   2  190.29    7.96   1
   1   4   2  201.28    7.90   1
  -1   4  -2  191.58    7.92   1
   2  -4   2 2141.10   79.04   1
  -2  -4  -2 2071.00   78.78   1
  -2  -4  -2 2048.30   77.93   3
   2   4   2 2146.17   79.09   4
   2   4   2 2134.05   78.84   1
  -2   4  -2 2091.38   78.97   1
   3  -4   2  513.19   19.94   1
  -3  -4  -2  513.11   19.84   3
  -3  -4  -2  504.45   19.58   1
  -3  -4  -2  502.68   21.20   5
   3   4   2  528.18   19.66   1
  -3   4  -2  498.20   19.85   1
   3   4   2  526.45   20.05   4
   4  -4   2   15.35    1.69   1
  -4  -4  -2   12.66    1.40   1
  -4  -4  -2   13.37    2.20   3
  -4  -4  -2   17.52    2.22   5
  -4   4  -2   10.47    2.92   1
   4   4   2   13.10    1.11   1
   4   4   2    6.50    1.73   4
  -5  -4  -2   46.00    3.04   3
  -5  -4  -2   34.38    2.38   1
  -5  -4  -2   36.98    3.21   5
   5  -4   2   39.15    2.45   1
   5   4   2   33.86    5.02   4
   5   4   2   38.07    2.62   1
   5   4   2   40.76    5.62   6
  -5   4  -2   41.02    2.54   1
   6  -4   2  171.02    7.26   1
  -6  -4  -2  159.26    7.97   3
  -6   4  -2  172.12    7.72   3
   6   4   2  153.01    8.08   4
  -6   4  -2  171.19    7.23   1
   6   4   2  166.27   11.11   6
  -7  -4  -2   19.99    3.55   3
   7  -4   2    9.80    4.32   1
   7  -4   2   10.58    3.64   1
   7  -4   2    6.13    4.51   5
   7  -4   2   13.90    8.94   4
   7   4   2   -2.13    5.19   6
  -7   4  -2   16.42    5.16   3
   7   4   2    5.79    9.25   4
   8  -4   2   23.32    3.17   1
  -8  -4  -2   42.14    5.93   3
   8  -4   2   14.63    4.36   1
  -8   4  -2   24.19    5.40   3
   9  -4   2   83.47    8.92   1
  -9   4  -2   73.48    8.82   3
  10   4   2   16.53   15.97   2
 -10   4  -2   16.22    6.81   3
  11   4   2   -2.07   15.43   2
  12  -5  -2   26.09   46.65   2
  11  -5  -2   -7.92   24.56   2
  11   5  -2    0.88   29.56   2
  10  -5  -2   33.46   10.50   2
  10   5  -2   43.40   18.66   2
   9  -5  -2  156.84    9.83   2
   9  -5  -2  159.07   10.35   1
   9  -5  -2  165.27   12.70   1
   9   5  -2  172.95   11.53   2
   8  -5  -2    2.22    6.58   2
   8  -5  -2    9.19    6.25   1
   8  -5  -2   -8.18   11.63   4
   8  -5  -2   -1.31    2.77   1
  -8   5   2    1.20    2.91   6
   8   5  -2  -10.31    7.89   2
   7  -5  -2  187.68    8.05   1
   7  -5  -2  176.41    8.98   1
   7  -5  -2  186.68   11.72   4
  -7   5   2  173.24   12.37   6
   7   5  -2  171.19    8.60   2
   7   5  -2  153.95   15.01   4
   7   5  -2  166.69   12.26   6
   6  -5  -2  827.92   31.23   1
  -6  -5   2  761.12   33.75   5
   6  -5  -2  827.60   31.29   1
   6  -5  -2  842.33   32.31   4
   6   5  -2  793.89   32.07   4
  -6   5   2  821.39   31.56   6
   6   5  -2  798.35   31.79   6
   6   5  -2  849.63   31.63   3
  -6   5   2  809.33   30.94   3
   6   5  -2  781.57   31.22   2
   5  -5  -2   35.02    2.16   1
   5  -5  -2   30.74    4.29   4
  -5  -5   2   28.69    3.00   5
   5  -5  -2   24.90    2.00   1
  -5  -5   2   26.39    2.62   4
   5   5  -2   20.23    2.50   2
  -5   5   2   25.26    1.99   3
   5   5  -2   31.28    3.67   4
   5   5  -2   25.47    2.67   6
  -5   5   2   26.13    4.30   6
   5   5  -2   24.51    2.43   3
  -4  -5   2  134.90    5.57   1
  -4  -5   2  136.75    6.65   4
  -4  -5   2  129.41    6.92   5
   4  -5  -2  155.20    6.67   1
   4  -5  -2  150.87    6.61   4
   4  -5  -2  139.10    6.39   1
  -4  -5   2  146.30    5.59   1
   4   5  -2  140.55    6.35   2
   4   5  -2  133.07    7.70   6
   4   5  -2  146.98    6.81   3
  -4   5   2  136.85    5.87   3
  -3  -5   2  845.05   35.03   5
  -3  -5   2  871.54   32.53   1
  -3  -5   2  833.50   32.52   1
  -3  -5   2  872.96   33.21   4
   3  -5  -2  853.17   32.95   1
   3  -5  -2  878.63   33.02   1
   3  -5  -2  898.28   33.10   4
   3   5  -2  843.58   32.23   2
   3   5  -2  868.39   32.68   3
   3   5  -2  907.80   32.78   6
  -3   5   2  817.18   32.02   3
  -2  -5   2 1003.15   38.11   1
  -2  -5   2 1002.86   37.35   2
   2  -5  -2 1011.31   38.43   1
  -2  -5   2  994.67   38.44   4
   2  -5  -2 1011.81   38.25   4
   2   5  -2  984.88   37.36   2
   2   5  -2 1020.59   38.09   1
   2   5  -2 1076.76   37.93   6
  -2   5   2  985.45   38.42   1
   1  -5  -2   -0.12    0.50   4
  -1  -5   2   -3.82    1.06   1
   1  -5  -2    0.11    1.11   1
   1  -5  -2    4.66    2.47   2
   1   5  -2   -1.98    0.94   1
   1   5  -2   -1.60    0.71   6
  -1   5   2   -2.98    1.44   1
   0  -5   2   -2.79    1.20   1
   0  -5  -2   -0.35    1.17   1
   0  -5  -2   -1.06    0.56   3
   0   5   2   -4.53    1.51   1
   0   5  -2   -1.66    1.13   1
  -1  -5  -2 1690.14   63.27   3
   1  -5   2 1719.18   64.41   1
  -1  -5  -2 1680.14   64.26   1
  -1   5  -2 1738.06   64.38   1
   1   5   2 1710.73   64.05   4
   1   5   2 1721.88   64.32   1
  -2  -5  -2  224.68    8.80   1
   2  -5   2  208.86    9.05   1
  -2  -5  -2  212.72    8.82   3
   2   5   2  216.94    8.72   4
  -2   5  -2  226.89    8.48   6
   2   5   2  218.49    8.87   1
  -2   5  -2  216.95    8.98   1
  -3  -5  -2  103.33    5.43   5
  -3  -5  -2   98.26    4.56   1
   3  -5   2  111.68    5.06   1
  -3  -5  -2  102.72    5.04   3
  -3   5  -2  108.90    4.67   6
   3   5   2  107.47    4.87   4
   3   5   2  117.67    4.79   1
  -3   5  -2   98.92    4.83   1
  -4  -5  -2 2022.40   83.12   5
  -4  -5  -2 1978.34   77.91   1
  -4  -5  -2 2058.75   77.71   3
   4  -5   2 2120.19   78.52   1
  -4   5  -2 2089.84   78.39   1
   4   5   2 2124.59   78.85   4
   4   5   2 2184.18   78.06   1
   5  -5   2   13.87    1.80   1
  -5  -5  -2   10.52    1.18   1
  -5  -5  -2   23.57    2.63   3
  -5  -5  -2   17.83    2.59   5
   5   5   2    6.33    4.01   4
   5   5   2   14.07    7.76   6
  -5   5  -2   17.23    2.10   1
   5   5   2   14.60    2.30   1
  -6  -5  -2   13.99    7.56   5
  -6  -5  -2   13.82    2.60   3
   6  -5   2   13.11    2.19   1
   6   5   2   14.66    9.71   6
  -6   5  -2   21.99    3.33   3
  -6   5  -2    7.45    5.36   1
   6   5   2   11.33    5.01   4
   7  -5   2  125.53    6.83   1
  -7  -5  -2  134.20    7.06   3
   7  -5   2  141.87    6.43   1
   7  -5   2  122.39   11.03   4
   7   5   2  113.44    7.79   6
   7   5   2  111.09   11.20   4
  -7   5  -2  128.09    6.49   3
   8  -5   2   26.92    7.43   1
   8  -5   2   28.07    2.95   1
  -8  -5  -2   28.85    7.30   3
  -8   5  -2   34.22    5.56   3
   9  -5   2    1.55    6.17   1
  -9   5  -2   12.53   11.69   3
   9   5   2    3.91   12.45   2
  10   5   2  109.81    9.10   2
 -10   5  -2   88.27   12.08   3
  11   5   2  165.09   25.39   2
  11  -6  -2  149.31   23.64   2
  11   6  -2  180.45   29.98   2
  10  -6  -2   83.43   18.51   2
  10   6  -2   82.79   12.79   2
   9  -6  -2    5.24   19.86   1
   9  -6  -2    7.85   10.28   2
   9  -6  -2   11.99    8.10   1
   9   6  -2   11.09   15.56   2
   8  -6  -2   66.81    5.78   1
   8  -6  -2   64.35    3.79   1
   8  -6  -2   70.55    7.76   2
   8   6  -2   68.52    5.81   2
  -8   6   2   62.77    5.04   6
   7  -6  -2  921.24   36.85   1
   7  -6  -2  965.20   36.80   1
   7  -6  -2  955.39   38.03   4
  -7   6   2  972.90   37.25   6
   7   6  -2  954.05   36.93   2
   7   6  -2  972.71   37.64   6
   6  -6  -2    2.22    3.29   1
   6  -6  -2    0.87    1.56   1
  -6  -6   2    1.68    2.35   5
   6  -6  -2    6.44    5.59   4
   6   6  -2   -0.97   13.21   6
   6   6  -2   -4.15    3.79   2
  -6   6   2    1.96    1.89   3
  -6   6   2    2.40    4.89   6
   6   6  -2    7.51    9.51   3
   5  -6  -2    5.66    3.44   4
  -5  -6   2    3.90    1.82   4
   5  -6  -2    1.61    1.21   1
   5  -6  -2   -1.34    3.85   1
  -5  -6   2    3.12    1.88   5
   5   6  -2    2.69    2.79   6
  -5   6   2   -0.06    1.30   3
  -5   6   2   -2.18    2.53   6
   5   6  -2   -1.22    2.71   3
   5   6  -2    2.78    1.75   2
  -4  -6   2 2619.58  101.32   1
   4  -6  -2 2800.01  102.05   1
   4  -6  -2 2703.81  101.98   1
  -4  -6   2 2725.52  101.33   1
  -4  -6   2 2590.15  108.03   5
  -4  -6   2 2664.56  102.48   4
   4  -6  -2 2817.75  102.48   4
   4   6  -2 2741.20   99.77   2
   4   6  -2 2783.80  100.91   3
   4   6  -2 2772.57  101.19   6
  -4   6   2 2641.81  100.13   3
   3  -6  -2   -3.37    2.42   4
  -3  -6   2   -4.63    1.56   4
  -3  -6   2   -1.13    0.92   1
   3  -6  -2   -1.94   12.87   1
   3  -6  -2    2.98    2.13   1
   3   6  -2    0.70    1.21   2
   3   6  -2    1.15    1.14   6
   3   6  -2    0.73    2.96   3
  -3   6   2    0.30    1.23   3
   2  -6  -2  418.79   16.55   1
  -2  -6   2  418.19   16.27   1
   2  -6  -2  412.09   16.17   4
  -2  -6   2  407.86   15.87   2
   2   6  -2  440.06   16.18   6
  -2   6   2  407.00   16.58   1
   2   6  -2  409.13   15.89   2
   2   6  -2  428.63   16.23   1
   1  -6  -2  249.99    9.43   4
   1  -6  -2  248.13   10.09   1
  -1  -6   2  235.61    9.45   2
  -1  -6   2  239.13    9.94   1
   1  -6  -2  252.65    9.11   2
  -1   6   2  238.79   10.09   1
   1   6  -2  239.97    9.89   1
   1   6  -2  254.10    9.54   6
   0  -6   2   53.95    2.94   1
   0  -6  -2   51.38    2.84   1
   0   6  -2   42.74    2.65   1
   0   6   2   52.23    3.01   1
  -1  -6  -2  188.01    7.43   3
  -1  -6  -2  179.58    7.72   1
   1  -6   2  189.37    7.93   1
  -1   6  -2  187.94    7.80   1
   1   6   2  185.51    7.82   1
   1   6   2  177.49    7.14   4
   2  -6   2 1660.05   62.22   1
  -2  -6  -2 1621.26   61.19   3
  -2  -6  -2 1665.19   61.93   1
  -2   6  -2 1567.83   62.06   1
   2   6   2 1686.54   62.03   1
  -2   6  -2 1679.64   60.93   6
   2   6   2 1637.66   61.90   4
  -3  -6  -2   89.06    4.33   3
  -3  -6  -2   81.99    3.81   1
   3  -6   2   87.14    4.30   1
  -3   6  -2   79.78    3.72   6
   3   6   2   84.19    3.98   1
  -3   6  -2   78.76    4.07   1
   3   6   2   76.29    3.86   4
  -4  -6  -2   -1.12    2.34   1
   4  -6   2   -2.19    1.69   1
  -4  -6  -2    3.08    1.90   3
   4   6   2    1.41    2.47   4
  -4   6  -2    0.42    3.06   1
   4   6   2    7.16    1.54   1
  -5  -6  -2    2.41    2.03   3
  -5  -6  -2    0.83    2.27   5
   5  -6   2    1.66    1.37   1
  -5  -6  -2    1.36    0.85   1
   5   6   2    2.63    3.62   6
  -5   6  -2    3.56    2.46   1
   5   6   2    1.37    1.85   1
   5   6   2    1.61    3.69   4
  -6  -6  -2  259.23   11.43   3
  -6  -6  -2  247.09   12.99   5
  -6  -6  -2  271.64   10.06   1
  -6  -6  -2  259.67   10.03   1
   6  -6   2  248.28   11.09   1
   6  -6   2  254.40   10.92   1
   6   6   2  251.07   11.51   4
  -6   6  -2  244.92   10.79   1
  -6   6  -2  271.43   11.02   3
   6   6   2  265.45   12.92   6
  -7  -6  -2   53.17    8.35   3
   7  -6   2   39.14    7.08   1
   7  -6   2   49.94    3.60   1
   7  -6   2   44.12   10.31   4
   7   6   2   36.94   11.77   4
  -7   6  -2   50.56    4.08   3
   7   6   2   29.52    7.68   6
   8  -6   2   44.96    3.88   1
   8  -6   2   42.11   12.56   1
  -8   6  -2   48.37    6.06   3
   9  -6   2   83.06    8.15   1
  -9   6  -2   99.40   16.99   3
   9   6   2   84.03   11.40   2
 -10   6  -2   23.97   13.40   3
  10   6   2  -13.90   20.26   2
  11   6   2   60.12   26.35   2
  11  -7  -2   18.26   18.94   2
  11   7  -2   -3.62   18.81   2
  10  -7  -2    3.49   16.82   2
  10   7  -2    1.01   12.76   2
   9  -7  -2  210.53   10.95   1
   9  -7  -2  197.53   12.48   2
   9   7  -2  217.33   14.39   2
   8  -7  -2    3.77    7.72   2
   8  -7  -2   -2.49   10.11   1
   8  -7  -2    0.94    3.79   1
  -8   7   2   -5.51    7.44   6
   8   7  -2   -6.41    4.41   2
  -7  -7   2   25.31    3.60   5
   7  -7  -2   24.20   12.47   4
   7  -7  -2   14.61    5.94   1
   7  -7  -2   19.76    4.73   1
   7   7  -2   21.17    6.40   6
   7   7  -2   24.35    6.20   3
  -7   7   2   29.12    3.92   6
   7   7  -2   26.24    6.38   2
   6  -7  -2  147.13    7.61   4
  -6  -7   2  135.22    7.75   5
   6  -7  -2  142.60    6.73   1
   6  -7  -2  143.07    9.43   1
   6   7  -2  143.84   13.04   6
  -6   7   2  148.07    7.02   6
  -6   7   2  140.81    6.33   3
   6   7  -2  141.60    7.22   3
   6   7  -2  150.15    7.16   2
   5  -7  -2   73.31    4.31   4
  -5  -7   2   86.81    4.47   4
  -5  -7   2   68.76    3.11   1
   5  -7  -2   64.19    5.21   1
  -5  -7   2   75.63    3.14   1
  -5  -7   2   63.60    4.62   5
   5  -7  -2   74.85    4.02   1
  -5   7   2   77.69    4.13   6
   5   7  -2   64.83    4.42   6
  -5   7   2   73.12    3.47   3
   5   7  -2   56.60    4.66   3
   5   7  -2   66.15    4.08   2
  -4  -7   2   29.98    3.42   1
   4  -7  -2   46.95    4.07   1
   4  -7  -2   35.13    2.90   1
  -4  -7   2   34.75    1.97   1
  -4  -7   2   37.94    3.26   4
   4  -7  -2   42.58    4.77   4
  -4  -7   2   35.21    3.23   5
  -4   7   2   29.99    4.76   3
   4   7  -2   28.86    4.13   3
   4   7  -2   23.02    6.63   6
   4   7  -2   26.91    2.39   2
   3  -7  -2 1164.53   44.27   4
  -3  -7   2 1172.10   43.97   1
   3  -7  -2 1158.12   44.48   1
  -3  -7   2 1139.54   44.43   4
  -3  -7   2 1123.80   43.95   1
   3  -7  -2 1195.83   44.46   1
  -3   7   2 1126.28   42.94   3
   3   7  -2 1168.09   43.20   2
   3   7  -2 1203.40   43.91   6
   3   7  -2 1179.12   43.83   3
  -2  -7   2  593.92   23.50   1
  -2  -7   2  612.01   22.88   2
   2  -7  -2  619.87   23.85   1
   2  -7  -2  605.68   23.32   4
   2  -7  -2  611.44   23.80   1
   2   7  -2  640.76   23.29   6
  -2   7   2  592.99   23.85   1
   2   7  -2  593.59   22.88   2
   2   7  -2  615.93   23.47   1
  -1  -7   2   22.87    2.11   1
   1  -7  -2   28.30    1.91   4
   1  -7  -2   26.30    2.74   1
  -1  -7   2   18.98    1.42   2
   1   7  -2   23.66    1.82   1
  -1   7   2   29.14    2.33   1
   0  -7  -2  206.41    8.72   1
   0  -7   2  198.85    8.75   1
   0   7   2  201.96    8.83   1
   0   7   2  208.79    7.99   3
   0   7  -2  216.47    8.70   1
  -1  -7  -2   66.34    3.39   1
   1  -7   2   60.84    3.57   1
   1   7   2   58.39    2.91   3
   1   7   2   63.13    3.54   1
  -1   7  -2   60.63    3.35   1
   1   7   2   64.60    2.62   2
   2  -7   2  161.16    7.37   1
  -2  -7  -2  160.73    6.97   3
  -2  -7  -2  162.71    7.02   1
   2   7   2  158.30    6.68   4
   2   7   2  172.06    7.21   1
  -2   7  -2  172.60    6.49   6
  -2   7  -2  162.95    7.22   1
  -3  -7  -2    2.90    2.61   1
  -3  -7  -2   -5.39    1.64   3
   3   7   2   -0.10    1.33   4
  -3   7  -2    0.09    2.82   1
  -3   7  -2    0.39    1.19   6
   3   7   2    1.32    1.58   1
  -4  -7  -2 1071.54   42.45   1
  -4  -7  -2 1105.15   45.66   5
   4  -7   2 1125.82   43.09   1
  -4  -7  -2 1126.45   42.62   3
  -4   7  -2 1128.64   42.23   6
  -4   7  -2 1120.42   42.94   1
   4   7   2 1141.68   42.61   1
   4   7   2 1156.51   43.03   4
  -5  -7  -2   73.05    4.65   5
  -5  -7  -2   66.69    4.13   3
  -5  -7  -2   61.68    3.31   1
   5  -7   2   61.84    3.82   1
   5   7   2   60.89    3.15   1
   5   7   2   52.41    5.24   4
  -5   7  -2   60.45    7.27   1
  -6  -7  -2   87.89    5.88   3
   6  -7   2   73.66   11.49   1
  -6  -7  -2   88.40    4.77   1
  -6  -7  -2   94.64    4.12   1
   6  -7   2  101.31    5.71   1
  -6  -7  -2  102.66    8.99   5
   6   7   2   67.38    5.76   6
  -6   7  -2   86.97    5.06   3
   6   7   2   98.58    6.66   4
   7  -7   2  614.56   26.91   4
   7  -7   2  661.04   25.13   1
  -7  -7  -2  651.34   27.35   5
   7  -7   2  622.48   25.17   1
   7   7   2  612.87   28.11   4
  -7   7  -2  621.27   24.83   3
   7   7   2  622.56   25.90   6
   8  -7   2   10.13    5.04   1
   8  -7   2   -4.77   13.40   1
  -8   7  -2   -4.49    4.21   3
   8   7   2    6.12    7.04   2
   9  -7   2    7.00    8.53   1
   9   7   2    7.82   11.26   2
  -9   7  -2   10.73   15.38   3
 -10   7  -2   25.58   11.70   3
  10   7   2   15.73   24.70   2
  11   7   2   70.44   24.31   2
  11  -8  -2   53.97   28.61   2
  11   8  -2   58.56   16.03   2
  10  -8  -2   25.04   19.95   2
  10   8  -2   12.99   15.21   2
   9  -8  -2   10.16    8.36   1
   9  -8  -2   12.14   13.48   2
   9   8  -2    2.73   10.08   2
   8  -8  -2    4.70    5.44   2
   8  -8  -2    1.84   11.46   1
   8  -8  -2    3.47    8.12   1
   8   8  -2   -4.75    6.32   2
  -8   8   2   -2.50   12.24   6
   7  -8  -2   14.55   14.99   4
   7  -8  -2   22.83    2.67   1
   7  -8  -2   13.53    6.78   1
  -7  -8   2   19.10    6.14   5
   7   8  -2   10.56   11.58   3
   7   8  -2   27.65    6.42   2
  -7   8   2   23.90    3.13   6
   7   8  -2   18.39    6.03   6
   6  -8  -2   50.78    7.19   4
   6  -8  -2   41.73    8.99   1
   6  -8  -2   42.84    3.60   1
  -6  -8   2   34.54    3.70   5
   6   8  -2   28.06   12.41   6
  -6   8   2   34.64    2.76   3
   6   8  -2   38.70    5.93   3
   6   8  -2   32.55    3.52   2
  -6   8   2   30.75    5.44   6
  -5  -8   2   10.12    2.14   4
  -5  -8   2    6.48    1.76   1
   5  -8  -2   13.51    6.85   4
   5  -8  -2    7.98    1.71   1
  -5  -8   2   12.13    2.28   1
  -5  -8   2   -4.92    3.44   5
   5  -8  -2   -2.35    2.87   1
  -5   8   2    4.51    1.64   3
   5   8  -2    6.15    6.72   3
  -5   8   2    3.74    1.83   6
   5   8  -2    0.79    2.88   6
   5   8  -2    4.78    2.67   2
  -4  -8   2 1354.67   55.43   5
  -4  -8   2 1336.22   52.26   4
  -4  -8   2 1365.38   51.56   1
   4  -8  -2 1420.03   52.26   4
   4  -8  -2 1344.85   52.19   1
  -4  -8   2 1317.97   51.51   1
   4  -8  -2 1403.88   52.30   1
   4   8  -2 1366.32   51.55   3
   4   8  -2 1380.84   50.85   2
   4   8  -2 1398.13   51.75   6
  -4   8   2 1341.04   50.59   3
  -3  -8   2    2.20    2.24   1
  -3  -8   2   -0.83    2.87   1
   3  -8  -2    0.69    1.82   1
  -3  -8   2    6.82    3.37   4
   3  -8  -2    3.53    2.20   4
   3  -8  -2    1.07    1.39   1
   3   8  -2    1.27    2.70   3
   3   8  -2   -1.89    1.79   6
   3   8  -2    1.50    1.43   2
  -2  -8   2  132.75    6.21   1
  -2  -8   2  139.09    6.26   1
   2  -8  -2  148.15    6.58   1
   2  -8  -2  141.53    6.59   1
   2  -8  -2  145.48    5.89   4
  -2  -8   2  140.19    5.87   2
   2   8  -2  138.45    6.06   6
  -1  -8   2 1963.66   72.13   2
   1  -8  -2 1958.15   74.45   1
  -1  -8   2 1964.14   74.27   1
   1  -8  -2 2014.45   73.73   4
   1   8  -2 1925.47   74.17   1
  -1   8   2 1993.68   74.50   1
   0  -8   2  163.54    7.27   1
   0  -8  -2  160.76    7.20   1
   0   8   2  165.22    7.36   1
   0   8   2  159.41    6.40   3
   0   8  -2  165.51    7.14   1
   1  -8   2  114.23    5.58   1
  -1  -8  -2  112.94    5.36   1
  -1   8  -2  107.88    5.31   1
   1   8   2  119.02    4.43   2
   1   8   2  113.16    5.47   1
   1   8   2  113.10    4.86   3
   2  -8   2  113.29    5.46   1
  -2  -8  -2  102.68    5.06   1
   2   8   2  123.46    5.01   3
  -2   8  -2  104.92    4.40   6
   2   8   2  111.86    5.25   1
  -2   8  -2   93.85    5.12   1
   2   8   2  110.70    4.54   2
  -3  -8  -2   17.38    2.59   1
  -3  -8  -2   12.12    1.89   3
   3  -8   2   20.87    2.38   1
   3   8   2    8.05    2.57   1
   3   8   2   17.36    2.03   4
  -3   8  -2   11.57    5.40   1
  -3   8  -2   16.12    2.01   6
  -4  -8  -2    8.59    2.18   5
  -4  -8  -2    9.09    1.93   3
   4  -8   2    8.60    1.94   1
  -4  -8  -2    7.22    1.49   1
   4   8   2    5.18    1.30   1
  -4   8  -2    0.91    1.96   6
   4   8   2    7.14    3.40   4
  -4   8  -2    4.70    1.73   1
  -5  -8  -2  567.34   23.34   5
   5  -8   2  522.98   21.61   1
  -5  -8  -2  535.04   21.59   3
  -5  -8  -2  542.67   20.90   1
  -5  -8  -2  527.96   20.85   1
   5   8   2  539.78   21.54   4
  -5   8  -2  539.38   21.49   1
  -6  -8  -2  288.26   11.44   1
  -6  -8  -2  286.49   11.87   1
   6  -8   2  310.28   12.79   1
   6  -8   2  295.10   12.42   1
  -6  -8  -2  284.87   13.67   5
   6   8   2  288.81   12.35   2
   6   8   2  277.46   12.62   4
   6   8   2  275.43   13.69   6
  -7  -8  -2  129.42    7.88   5
   7  -8   2  121.44   15.16   1
   7  -8   2  149.38    7.09   1
   7  -8   2  143.02   12.02   4
   7   8   2  146.92    8.10   2
   7   8   2  111.45   13.00   4
  -7   8  -2  140.51    8.54   3
   8  -8   2   36.42   19.12   1
   8  -8   2   38.55    7.86   1
   8   8   2   49.02    5.14   2
  -8   8  -2   64.06    5.82   3
   9  -8   2  329.08   18.58   1
   9   8   2  351.83   20.30   2
  -9   8  -2  296.36   20.82   3
  10   8   2    0.57   20.19   2
 -10   8  -2    1.29   13.34   3
  11   8   2    6.89   34.95   2
  11  -9  -2   10.85   27.94   2
  11   9  -2   25.02   43.45   2
  10  -9  -2  -12.35   17.21   2
  10   9  -2   22.57   19.96   2
   9  -9  -2  221.74   12.30   2
   9  -9  -2  228.17   14.39   1
   9   9  -2  240.65   17.39   2
   8  -9  -2   51.61    6.49   1
  -8  -9   2   49.56    8.42   5
   8  -9  -2   42.60   16.47   1
   8  -9  -2   41.82    6.20   2
   8   9  -2   39.40    6.21   2
  -8   9   2   42.51   13.29   6
  -7  -9   2    8.80    5.30   5
   7  -9  -2    0.52   17.59   1
   7  -9  -2    9.09    3.07   1
   7  -9  -2   11.07   11.14   4
   7   9  -2   13.27    5.06   2
   7   9  -2   10.51    6.02   6
  -7   9   2    7.95    4.58   6
   6  -9  -2  631.89   25.10   1
  -6  -9   2  624.08   23.73   1
   6  -9  -2  643.71   25.44   4
  -6  -9   2  627.89   23.73   1
  -6  -9   2  597.64   26.86   5
   6  -9  -2  641.38   25.03   1
   6   9  -2  598.98   24.88   3
   6   9  -2  640.28   24.54   2
   6   9  -2  619.51   25.87   6
  -6   9   2  610.52   24.68   6
  -6   9   2  630.95   23.84   3
  -5  -9   2    4.77    2.51   1
   5  -9  -2    6.25    2.64   1
  -5  -9   2    6.25    2.26   1
   5  -9  -2    0.92    2.84   1
  -5  -9   2    5.18    2.60   5
   5  -9  -2    0.18    4.36   4
   5   9  -2    3.29    3.70   3
   5   9  -2    5.25    2.45   2
   5   9  -2    6.67    5.50   6
  -5   9   2   12.90    3.10   6
  -5   9   2    9.16    3.53   3
   4  -9  -2   99.77    5.12   4
   4  -9  -2  108.22    5.47   1
  -4  -9   2  101.15    5.11   1
   4  -9  -2   92.50    5.89   1
  -4  -9   2   94.29    5.04   4
  -4  -9   2  103.41    4.64   1
   4   9  -2   80.67    6.99   6
   4   9  -2  100.86    4.90   2
  -4   9   2   93.44    4.03   3
   4   9  -2   94.06    6.93   3
  -3  -9   2  678.29   26.52   1
   3  -9  -2  683.99   27.05   1
   3  -9  -2  682.32   27.09   1
  -3  -9   2  668.60   26.54   1
  -3  -9   2  671.09   26.73   4
   3  -9  -2  698.39   26.55   4
   3   9  -2  712.64   26.53   3
   3   9  -2  694.35   26.47   6
   3   9  -2  686.36   25.94   2
  -2  -9   2  274.50   11.71   1
   2  -9  -2  283.41   12.09   1
   2  -9  -2  295.42   11.30   4
  -2  -9   2  284.36   11.16   2
   2  -9  -2  281.75   12.06   1
  -2  -9   2  293.52   11.81   1
   2   9  -2  284.00   11.44   6
  -1  -9   2   56.39    3.45   1
  -1  -9   2   59.81    3.85   1
   1  -9  -2   64.34    3.86   4
  -1  -9   2   55.08    3.31   2
   1  -9  -2   56.94    3.52   1
   1  -9  -2   64.84    3.86   1
   1   9  -2   53.96    3.20   1
  -1   9   2   57.62    3.78   3
   0  -9  -2   33.74    2.52   1
   0  -9   2   36.38    2.70   1
   0   9   2   34.19    1.77   3
   0   9   2   36.12    2.80   1
   0   9  -2   29.04    3.87   1
  -1  -9  -2  839.88   32.38   1
   1  -9   2  857.66   32.58   1
   1   9   2  818.97   31.43   3
  -1   9  -2  791.44   32.33   1
   1   9   2  857.70   30.68   2
   1   9   2  860.29   32.50   1
   2  -9   2   22.63    2.32   1
  -2  -9  -2   17.41    4.14   1
  -2   9  -2   14.66    2.16   1
   2   9   2   21.47    2.14   1
   2   9   2   25.76    1.47   2
  -2   9  -2   24.71    1.36   6
   2   9   2   21.63    2.44   3
   3  -9   2   40.64    3.30   1
  -3  -9  -2   50.56    3.07   1
   3   9   2   53.64    2.74   2
   3   9   2   57.02    3.18   1
  -3   9  -2   41.77    3.61   1
  -3   9  -2   49.59    2.49   6
   4  -9   2  274.14   11.79   1
  -4  -9  -2  269.19   11.12   1
  -4  -9  -2  259.04   11.12   1
  -4   9  -2  251.87   11.52   1
   4   9   2  276.96   11.07   2
  -4   9  -2  279.39   10.92   6
   4   9   2  287.68   11.32   1
   4   9   2  270.18   11.23   4
  -5  -9  -2   51.38    7.90   5
  -5  -9  -2   64.83    3.56   1
   5  -9   2   44.14    5.02   1
  -5  -9  -2   43.18    4.44   1
   5  -9   2   57.62    4.53   1
  -5   9  -2   48.10    3.76   1
   5   9   2   49.04    4.42   4
   5   9   2   63.30    3.73   2
   6  -9   2    1.87    6.66   1
  -6  -9  -2   10.76    4.77   1
  -6  -9  -2   -1.55    4.58   1
  -6  -9  -2    2.80    2.48   5
   6  -9   2   -4.69    2.94   1
   6   9   2   -8.68   10.49   4
   6   9   2    0.39    4.65   2
   6   9   2   -4.72    6.95   6
   7  -9   2  240.47   11.29   1
   7  -9   2  226.80   17.24   1
  -7  -9  -2  265.16   12.75   5
   7  -9   2  230.58   20.95   4
  -7   9  -2  250.77   12.04   3
   7   9   2  229.09   16.33   4
   7   9   2  283.38   11.73   2
  -8  -9  -2   -6.77   12.93   5
   8  -9   2    4.25    9.98   1
   8  -9   2   -2.54    8.13   1
   8   9   2  -14.61    8.54   2
  -8   9  -2    6.46    4.26   3
   9  -9   2    2.85   14.14   1
  -9   9  -2   11.28   18.54   3
   9   9   2   16.10   14.10   2
 -10   9  -2    1.26   16.66   3
  10   9   2  -31.81   21.55   2
  11   9   2   10.77   31.93   2
  11 -10  -2   33.42   13.98   2
  11  10  -2   25.41   31.07   2
  10 -10  -2    6.41   17.31   2
  10  10  -2   -1.70   19.88   2
   9 -10  -2   22.03   14.15   1
   9 -10  -2   22.48   11.91   2
   9  10  -2   23.31   19.59   2
  -9  10   2   21.13   24.23   6
  -8 -10   2   80.39    6.89   5
   8 -10  -2   75.87    9.37   2
   8 -10  -2   74.52    9.89   1
   8 -10  -2   70.59    8.64   1
  -8  10   2   80.25    7.65   6
   8  10  -2   61.13    5.41   2
   7 -10  -2   81.00   17.67   4
  -7 -10   2   90.30    6.26   5
   7 -10  -2   85.57   11.98   1
   7 -10  -2   83.37    5.39   1
  -7  10   2  110.13    8.60   6
   7  10  -2   86.06    8.55   2
   6 -10  -2   -2.40    9.17   1
  -6 -10   2    1.20    3.33   1
   6 -10  -2  -13.48    4.11   1
   6 -10  -2   13.75    7.48   4
  -6 -10   2   -2.72    5.56   1
  -6 -10   2   -0.69    5.05   5
   6  10  -2   -0.68   16.04   3
   6  10  -2   -0.30   12.77   6
   6  10  -2    5.19    4.96   2
  -6  10   2    3.12    3.07   6
  -5 -10   2   10.79    2.30   5
  -5 -10   2    6.56    2.45   1
   5 -10  -2    3.23    4.50   1
  -5 -10   2    7.05    2.06   4
   5 -10  -2    9.65    4.43   4
  -5 -10   2    8.62    3.07   1
   5 -10  -2    7.90    8.37   1
   5  10  -2    8.10    9.20   6
   5  10  -2    0.64    4.49   3
   5  10  -2    6.12    2.01   2
  -5  10   2   10.69    3.27   3
   4 -10  -2  615.57   23.74   4
  -4 -10   2  590.10   23.79   4
   4 -10  -2  637.52   24.23   1
  -4 -10   2  591.70   23.39   1
   4 -10  -2  606.36   24.20   1
  -4 -10   2  581.27   23.39   1
   4  10  -2  615.73   23.73   6
   4  10  -2  586.98   23.62   3
   4  10  -2  597.24   23.09   2
  -4  10   2  588.67   22.39   3
  -3 -10   2    4.58    1.46   1
  -3 -10   2    3.77    1.81   4
   3 -10  -2    3.04    2.38   1
   3 -10  -2    6.95    2.37   1
  -3 -10   2   -1.96    1.68   1
   3 -10  -2    0.86    2.71   4
   3  10  -2    5.01    2.43   2
   3  10  -2   -2.60    2.12   3
   3  10  -2   -0.34    3.25   6
  -2 -10   2    8.33    2.33   1
  -2 -10   2    2.41    1.49   1
   2 -10  -2    2.46    1.96   1
  -2 -10   2    3.66    2.41   2
   2 -10  -2    3.88    0.62   2
   2 -10  -2    4.74    0.82   4
   2 -10  -2    3.55    1.84   1
   2  10  -2    2.83    3.04   6
  -1 -10   2 1296.52   48.58   2
   1 -10  -2 1322.85   50.62   1
  -1 -10   2 1297.20   50.42   1
  -1 -10   2 1369.11   50.49   1
   1 -10  -2 1303.73   50.56   1
  -1  10   2 1330.91   48.71   3
   0 -10   2   -0.63    1.77   1
   0 -10   2    1.74    1.59   1
   0 -10  -2   -0.97    2.19   1
   0 -10  -2   -2.19    1.64   1
   0  10  -2   -0.14    1.95   1
   0  10   2   -1.17    0.66   3
  -1 -10  -2    7.73    5.49   1
   1 -10   2   13.04    2.22   1
  -1 -10  -2   -1.68    1.70   1
   1  10   2    5.07    1.62   3
   1  10   2   10.23    1.90   1
  -1  10  -2    3.54    2.45   1
   2 -10   2  112.19    5.91   1
  -2 -10  -2  106.69    5.70   1
  -2 -10  -2  118.59    5.72   1
   2  10   2  122.55    4.84   2
   2  10   2  122.17    5.35   3
  -2  10  -2  114.90    5.88   1
   2  10   2  119.92    5.83   1
  -3 -10  -2    2.89    2.05   1
   3 -10   2    4.81    1.82   1
  -3 -10  -2    6.78    1.48   1
  -3  10  -2    8.10    3.03   1
   3  10   2    5.13    1.51   1
   3  10   2    4.18    1.49   2
  -3  10  -2    4.13    1.17   6
   4 -10   2    2.22    5.94   1
  -4 -10  -2    8.24    3.34   1
   4 -10   2   11.92    2.18   1
  -4 -10  -2    3.13    1.77   1
  -4  10  -2    6.27    6.36   1
  -4  10  -2    6.40    1.77   6
   4  10   2   10.93    1.66   2
   5 -10   2  466.43   18.66   1
  -5 -10  -2  439.08   17.69   1
  -5 -10  -2  456.38   19.91   5
   5 -10   2  426.98   18.91   1
  -5 -10  -2  433.75   19.26   1
  -5  10  -2  452.69   17.63   6
   5  10   2  445.45   18.09   4
   5  10   2  447.18   17.71   2
   6 -10   2   94.59    9.73   1
   6 -10   2   94.51    5.76   1
  -6 -10  -2  107.67    5.39   1
  -6 -10  -2  100.17    5.55   1
  -6 -10  -2   96.77    6.36   5
   6  10   2  102.81    5.63   2
   6  10   2   81.86    7.69   6
   6  10   2   92.72    8.84   4
   7 -10   2    6.62   11.01   1
   7 -10   2   -5.02   12.96   4
  -7 -10  -2    0.09    5.33   5
   7 -10   2    0.67   10.70   1
  -7 -10  -2    2.05    5.99   1
  -7 -10  -2   12.02    8.60   1
   7  10   2    8.10   18.29   4
  -7  10  -2   11.46    7.46   3
   7  10   2    9.21    6.11   2
  -8 -10  -2    0.83   16.68   5
   8 -10   2   -7.10    7.62   1
   8 -10   2    3.06   19.54   1
   8  10   2  -11.98    9.08   2
  -8  10  -2   -0.59    4.88   3
   9 -10   2  207.94   15.29   1
   9  10   2  205.50   20.88   2
  -9  10  -2  242.08   23.49   3
  10  10   2   -3.56   24.93   2
 -10  10  -2    3.89   16.48   3
  11  10   2   -3.90   43.16   2
  11 -11  -2    5.88   35.85   2
  11  11  -2   22.54   47.07   2
  10 -11  -2   11.23   29.43   2
  10  11  -2  -10.73   32.20   2
   9 -11  -2  111.92   14.25   1
   9 -11  -2  108.11   15.53   2
  -9 -11   2  101.66   19.60   5
   9  11  -2  106.55   13.34   2
  -9  11   2  101.65   16.04   6
   8 -11  -2   11.11    8.37   1
   8 -11  -2   15.89   11.30   2
  -8 -11   2   -5.51    4.11   5
   8 -11  -2    7.31   20.01   1
   8  11  -2   -2.25    6.94   2
  -8  11   2    2.60    3.87   6
   7 -11  -2   26.08    5.53   2
   7 -11  -2   39.94   13.85   4
   7 -11  -2   37.58    7.77   1
  -7 -11   2   26.76    7.25   5
   7 -11  -2   23.96    8.06   1
   7  11  -2   37.68    9.64   2
  -7  11   2   31.80   10.53   6
   6 -11  -2  701.32   29.11   1
  -6 -11   2  705.33   30.62   5
   6 -11  -2  747.37   29.09   4
   6 -11  -2  731.67   28.62   1
  -6 -11   2  694.49   27.23   1
  -6 -11   2  713.60   27.30   1
   6  11  -2  722.10   27.68   2
   6  11  -2  688.30   28.22   3
  -6  11   2  714.98   27.88   6
   6  11  -2  682.12   28.41   6
  -5 -11   2    4.70    4.18   4
   5 -11  -2    8.25    6.41   1
   5 -11  -2   -3.44   13.30   1
   5 -11  -2   10.37    6.92   4
  -5 -11   2    0.96    2.95   5
  -5 -11   2    1.81    4.35   1
  -5 -11   2    3.94    6.54   1
   5  11  -2    1.04    2.13   2
   5  11  -2    5.38   12.40   6
   5  11  -2    3.13    5.45   3
   4 -11  -2  155.25    7.70   1
  -4 -11   2  157.34    7.08   1
  -4 -11   2  152.23    7.07   1
   4 -11  -2  150.71    7.79   1
  -4 -11   2  166.26    7.36   4
   4 -11  -2  156.73    7.24   4
   4  11  -2  147.43    7.39   3
   4  11  -2  161.30    7.04   2
   4  11  -2  145.80    7.40   6
   3 -11  -2  152.06    7.75   1
  -3 -11   2  149.68    7.52   1
   3 -11  -2  144.43    7.59   1
  -3 -11   2  159.72    7.12   4
  -3 -11   2  164.12    7.25   1
   3 -11  -2  167.04    6.92   4
   3  11  -2  157.12    7.27   6
   3  11  -2  160.65    7.25   3
  -2 -11   2  142.15    6.99   1
  -2 -11   2  138.93    6.26   2
   2 -11  -2  155.91    7.46   1
  -2 -11   2  153.32    6.67   4
  -2 -11   2  138.80    7.03   1
   2 -11  -2  148.70    7.40   1
   2 -11  -2  165.93    6.32   4
   2 -11  -2  156.82    5.86   2
   1 -11  -2   19.40    2.69   1
  -1 -11   2   23.09    2.40   2
  -1 -11   2   23.51    3.43   1
  -1 -11   2   28.25    2.58   1
   1 -11  -2   15.96    2.74   1
  -1  11   2   25.31    2.29   3
   0 -11   2   35.54    4.54   1
   0 -11  -2   38.53    4.32   1
   0 -11  -2   42.80    3.27   1
   0 -11   2   46.34    3.30   1
   0  11   2   42.40    2.15   3
  -1 -11  -2  899.91   34.95   1
   1 -11   2  909.60   35.13   1
  -1 -11  -2  881.57   34.90   1
   1 -11   2  907.85   35.12   1
   1  11   2  900.43   33.78   3
  -1  11  -2  890.40   34.88   1
  -2 -11  -2    8.01    3.06   1
   2 -11   2   10.50    3.15   1
   2 -11   2    3.20    4.90   1
   2  11   2    2.94    2.11   3
   2  11   2    1.69    1.23   2
  -2  11  -2    2.29    3.35   1
  -3 -11  -2    0.87    1.74   1
   3 -11   2   -4.38    5.37   1
  -3 -11  -2   12.93    6.19   1
   3 -11   2    0.63    1.71   1
  -3  11  -2   -0.49    0.68   6
   3  11   2    1.66    1.98   2
  -3  11  -2    1.95    2.39   1
   4 -11   2  149.43    7.43   1
  -4 -11  -2  148.90    6.85   1
   4 -11   2  153.75    7.81   1
  -4 -11  -2  147.80    6.92   1
   4  11   2  141.98    6.45   2
  -4  11  -2  141.30    6.25   6
  -5 -11  -2    7.91    7.86   1
  -5 -11  -2    1.65    3.67   5
  -5 -11  -2    6.70    3.90   1
   5 -11   2   17.03    8.24   1
   5 -11   2   13.98    3.63   1
   5  11   2   11.70    4.29   2
  -5  11  -2    8.36    4.47   6
  -6 -11  -2    6.27   11.89   1
   6 -11   2   19.27   20.30   1
   6 -11   2    4.49    3.89   1
  -6 -11  -2    2.31    4.37   1
  -6 -11  -2  -11.21    3.81   5
   6  11   2   -4.80    6.25   6
   6  11   2   -3.66    6.38   2
  -7 -11  -2   99.18    6.05   1
   7 -11   2  103.97   11.95   1
  -7 -11  -2   89.95    8.14   5
  -7 -11  -2  103.27    8.68   1
   7 -11   2   75.75   11.43   1
  -7  11  -2   96.58    9.13   3
   7  11   2   97.96    6.08   2
   8 -11   2   25.79   38.58   1
  -8 -11  -2   27.34   17.18   5
   8 -11   2    4.93    5.91   1
  -8  11  -2   20.68    8.09   3
   8  11   2    3.41   10.84   2
   9 -11   2  -15.01   12.84   1
   9  11   2    3.18   30.45   2
  -9  11  -2   -3.18   19.36   3
 -10  11  -2    4.78   16.78   3
  10  11   2    0.02   27.67   2
  11  11   2  -22.44   37.40   2
  11 -12  -2   -0.83   42.61   2
  11  12  -2   -9.47   30.35   2
  10 -12  -2  -11.45   22.27   2
  10  12  -2   -7.64   13.74   2
   9 -12  -2    0.13   15.37   2
   9 -12  -2   -4.95   15.39   1
  -9 -12   2   12.73   30.68   5
  -9  12   2    4.47   10.80   6
   9  12  -2   25.05   25.21   2
   8 -12  -2  133.57    9.50   2
  -8 -12   2  121.29    8.59   5
   8 -12  -2  135.23    8.12   1
   8 -12  -2  136.03   33.53   1
   8  12  -2  152.89   14.66   2
  -8  12   2  116.97   13.01   6
   7 -12  -2   71.57   16.03   1
   7 -12  -2   97.14   21.33   4
   7 -12  -2   96.04   12.08   1
   7 -12  -2   90.75    8.66   2
  -7 -12   2   95.88    8.17   5
  -7  12   2   71.56    5.37   6
   7  12  -2   87.84    9.15   2
   6 -12  -2   -7.59    4.16   1
  -6 -12   2    7.48    5.07   5
  -6 -12   2    5.34    5.53   1
   6 -12  -2   10.32   14.74   1
   6 -12  -2   -0.57   14.29   4
  -6 -12   2    5.77   11.23   1
   6  12  -2    6.25    7.98   6
   6  12  -2   -2.21    2.98   2
  -6  12   2    2.34    6.52   6
   6  12  -2   -3.25    9.19   3
   5 -12  -2    4.35    8.90   4
   5 -12  -2    0.87    4.11   1
  -5 -12   2    9.54    3.37   4
  -5 -12   2    1.60    5.01   5
  -5 -12   2    4.12    7.33   1
  -5 -12   2    2.36    6.33   1
   5 -12  -2    5.54   10.71   1
   5  12  -2   23.58   18.25   6
   5  12  -2    3.42   12.82   3
   5  12  -2    5.94    4.56   2
   4 -12  -2  308.10   13.62   1
  -4 -12   2  296.48   12.98   4
   4 -12  -2  317.13   12.93   4
  -4 -12   2  311.70   12.92   1
  -4 -12   2  307.64   12.99   1
   4 -12  -2  291.35   14.30   1
   4  12  -2  331.18   12.64   2
   4  12  -2  301.16   13.18   3
   4  12  -2  315.39   13.20   6
   3 -12  -2   13.01    2.54   1
  -3 -12   2    5.31    4.57   1
  -3 -12   2    7.96    1.68   4
   3 -12  -2    2.69    4.03   1
   3 -12  -2   11.50    3.54   4
   3  12  -2   14.17    5.83   3
   3  12  -2    8.97    5.16   6
   2 -12  -2    1.60    1.39   4
  -2 -12   2    0.55    2.64   1
   2 -12  -2    9.35    7.75   1
  -2 -12   2    4.14    7.93   1
   2 -12  -2    1.84    2.99   1
  -2 -12   2    0.91    2.44   4
   1 -12  -2  590.25   23.80   1
   1 -12  -2  584.00   23.83   1
  -1 -12   2  609.07   22.17   2
  -1 -12   2  591.92   23.61   1
  -1 -12   2  582.93   23.61   1
  -1  12   2  582.29   22.03   3
   0 -12   2    3.95    2.02   1
   0 -12  -2    5.59    5.62   1
   0 -12  -2   12.86    2.37   1
   0 -12   2    2.27    5.12   1
   0 -12   2    5.36    2.03   2
   0  12   2    2.54    1.32   3
  -1 -12  -2    6.05    1.96   1
   1 -12   2   -6.81    3.47   1
  -1 -12  -2    5.32    2.07   1
   1  12   2    5.78    2.06   3
   2 -12   2  314.79   13.46   1
  -2 -12  -2  308.18   13.69   1
  -2 -12  -2  295.83   13.03   1
   2 -12   2  309.95   13.41   1
   2  12   2  310.10   12.44   3
  -3 -12  -2   43.97    3.32   1
  -3 -12  -2   46.24    3.93   1
   3 -12   2   32.77    8.37   1
   3 -12   2   48.66    3.75   1
   3  12   2   49.88    3.25   2
  -3  12  -2   48.75    2.40   6
   4 -12   2    7.14    2.55   1
  -4 -12  -2   18.51    3.74   1
  -4 -12  -2   10.81    7.99   1
   4 -12   2   15.24    9.24   1
  -4  12  -2    5.44    2.91   6
   4  12   2    7.27    3.44   2
  -5 -12  -2   53.76    5.44   1
   5 -12   2   43.94    5.15   1
  -5 -12  -2   48.62    8.11   1
  -5 -12  -2   50.84    4.68   5
   5 -12   2   47.57   10.24   1
   5  12   2   51.59    4.10   2
  -5  12  -2   52.49    3.74   6
   6 -12   2  129.81   17.67   1
  -6 -12  -2  160.49    7.12   1
  -6 -12  -2  164.04    9.19   1
   6 -12   2  145.61    8.18   1
  -6 -12  -2  143.98    8.85   5
   6  12   2  158.10    8.02   2
   7 -12   2    0.38    8.24   1
  -7 -12  -2    4.96    8.28   1
  -7 -12  -2   -6.24   13.46   5
   7 -12   2   10.18   26.37   1
  -7 -12  -2   -0.24    8.04   1
  -7  12  -2   10.71    8.07   3
   7  12   2   15.57    5.94   2
  -8 -12  -2    2.91   14.86   5
   8 -12   2   -1.47   11.23   1
   8  12   2    8.76   16.88   2
  -8  12  -2    7.07    7.31   3
  -9 -12  -2   33.83   15.62   5
   9 -12   2   45.05   13.52   1
  -9  12  -2   46.85   25.78   3
   9  12   2   68.02   22.37   2
  10  12   2  -16.04   17.60   2
  11 -12   2    5.41   31.58   2
  11  12   2    5.71   75.62   2
  11 -13  -2  -20.66   39.23   2
  11  13  -2   26.79   86.93   2
  10 -13  -2    5.00   29.21   2
  10  13  -2    2.86   33.55   2
   9 -13  -2   88.73   15.61   2
  -9 -13   2   85.26   22.03   5
   9 -13  -2   68.84   18.98   1
   9  13  -2   87.47   18.54   2
  -9  13   2   77.16   22.96   6
   8 -13  -2   -5.69   11.05   2
   8 -13  -2    9.35   15.07   1
  -8 -13   2    1.28   15.08   5
   8  13  -2   -0.46    7.03   2
  -8  13   2   -0.74   14.13   6
   7 -13  -2   41.83    6.00   1
   7 -13  -2   35.37   34.44   1
  -7 -13   2   79.50   11.57   1
  -7 -13   2   54.65    5.63   1
  -7 -13   2   32.68    5.73   5
   7 -13  -2   49.79   22.91   4
   7 -13  -2   37.65    8.34   2
  -7  13   2   43.11    4.21   6
   7  13  -2   55.19    9.29   2
  -6 -13   2  201.40   10.78   1
   6 -13  -2  136.06   11.04   1
  -6 -13   2  168.69    9.87   5
   6 -13  -2  188.94    9.25   1
   6 -13  -2  189.41   10.41   2
   6 -13  -2  180.33   16.28   4
  -6 -13   2  170.57    8.15   1
  -6  13   2  175.09    9.68   6
   6  13  -2  168.04   10.05   6
   6  13  -2  189.47   11.78   2
   5 -13  -2   44.35    9.40   1
   5 -13  -2   67.09    5.08   1
  -5 -13   2   64.69    8.49   1
  -5 -13   2   63.81    5.73   4
  -5 -13   2   71.92    6.80   1
   5 -13  -2   59.60    9.90   4
   5  13  -2   78.27   17.81   3
   5  13  -2   69.21   18.33   6
   5  13  -2   71.74    7.07   2
  -4 -13   2  102.24    5.51   1
   4 -13  -2  100.16   14.50   1
  -4 -13   2  105.47    6.78   1
   4 -13  -2  120.64    6.49   1
   4 -13  -2   96.79    4.74   2
   4 -13  -2  109.63    5.61   4
  -4 -13   2  117.95    6.16   4
   4  13  -2  102.59    5.92   6
   4  13  -2   86.93    5.74   3
  -3 -13   2    4.40    3.11   4
   3 -13  -2    5.65    2.35   2
  -3 -13   2    1.37    4.85   1
   3 -13  -2    4.35    2.62   1
  -3 -13   2    2.68    1.82   1
   3 -13  -2    4.15    5.19   4
   3 -13  -2    8.98    9.63   1
   3  13  -2   11.35    7.07   3
   3  13  -2   -4.24    6.45   6
  -2 -13   2  198.30    9.21   1
   2 -13  -2  204.84    9.64   1
   2 -13  -2  191.98    9.55   1
   2 -13  -2  199.56    8.09   4
  -2 -13   2  199.79    8.54   4
  -2 -13   2  198.82   10.87   1
   2  13  -2  208.93    8.84   3
   1 -13  -2   26.82    6.53   1
  -1 -13   2   42.29    3.21   1
  -1 -13   2   25.02    6.14   1
  -1 -13   2   30.14    2.99   2
   1 -13  -2   39.60    3.84   1
  -1  13   2   29.05    1.63   3
   0 -13   2  450.79   17.00   2
   0 -13  -2  452.34   18.67   1
   0 -13   2  453.67   18.71   1
   0 -13  -2  441.77   18.66   1
   0 -13   2  444.01   18.64   1
   0  13   2  454.48   17.20   3
  -1 -13  -2  361.59   15.14   1
  -1 -13  -2  358.40   15.08   1
   1 -13   2  343.23   15.30   1
   1 -13   2  353.16   15.21   1
   1  13   2  354.28   13.95   3
   2 -13   2  102.65    6.31   1
   2 -13   2  119.90    6.31   1
  -2 -13  -2  106.92    6.17   1
  -2 -13  -2  125.42    7.57   1
   2  13   2  118.14    5.44   3
  -3 -13  -2   -1.57    5.42   1
  -3 -13  -2    1.95    1.90   1
   3 -13   2   -1.46    7.55   1
   3 -13   2    1.99    2.44   1
   3  13   2   -5.04    1.56   2
  -3  13  -2    0.17    1.46   6
   4 -13   2  301.64   17.49   1
   4 -13   2  317.54   14.30   1
  -4 -13  -2  331.85   13.71   1
  -4 -13  -2  320.63   13.71   1
  -4  13  -2  311.39   12.63   6
   4  13   2  334.65   12.89   2
   5 -13   2   59.24   10.32   1
   5 -13   2   83.04    5.76   1
  -5 -13  -2   92.16    8.65   1
  -5 -13  -2   79.41    6.56   1
   5  13   2   86.73    6.66   2
  -5  13  -2   71.17    4.04   6
  -6 -13  -2    5.04    6.14   1
  -6 -13  -2    4.49   11.22   1
   6 -13   2   -6.40   11.38   1
   6 -13   2    5.21    6.29   1
  -6 -13  -2   10.09    5.44   5
   6  13   2    4.23    9.69   2
  -7 -13  -2   87.46   13.87   1
   7 -13   2   79.38    7.50   1
  -7 -13  -2   83.12   11.81   1
  -7 -13  -2   78.65   25.50   5
  -7  13  -2   76.67   13.13   3
   7  13   2   72.44    6.90   2
  -8 -13  -2    8.11   11.35   5
   8 -13   2   48.23   21.04   1
  -8  13  -2   22.43   10.69   3
   8  13   2   24.21   16.73   2
  -9 -13  -2    8.83   18.09   5
   9 -13   2   21.52   38.75   1
   9  13   2   -0.91   18.87   2
  -9  13  -2    9.39   13.04   3
  10  13   2   61.03   35.44   2
  10 -14  -2   11.49   25.81   2
  10  14  -2   30.08   44.12   2
   9 -14  -2    4.12   28.04   2
   9 -14  -2   20.04   30.45   1
  -9 -14   2   20.56    7.15   5
   9  14  -2   23.07   26.89   2
   8 -14  -2   -1.01    7.14   2
  -8 -14   2    7.86   11.35   5
   8 -14  -2   11.06   22.90   1
  -8  14   2   -1.41   11.34   6
   8  14  -2   -9.97   21.32   2
   7 -14  -2   75.36    7.96   1
  -7 -14   2   76.17    8.37   5
   7 -14  -2   77.98   27.42   4
  -7 -14   2   96.69    8.57   1
   7 -14  -2   89.58    8.46   2
   7  14  -2   88.14    9.50   2
  -7  14   2   64.03    9.43   6
  -6 -14   2   45.64    6.50   1
  -6 -14   2   47.04    6.46   5
   6 -14  -2   59.74   10.37   1
   6 -14  -2   40.45    5.65   2
   6 -14  -2   61.61   13.20   4
  -6 -14   2   53.38   11.47   1
   6  14  -2   31.08   11.66   6
  -6  14   2   43.84    6.70   6
   6  14  -2   40.80    6.16   2
   5 -14  -2   64.40    8.55   4
  -5 -14   2   48.18    6.32   1
   5 -14  -2   55.67    4.08   2
   5 -14  -2   70.19   20.90   1
  -5 -14   2   54.65    4.71   4
   5 -14  -2   38.70    4.53   1
  -5 -14   2   47.96    6.30   1
   5  14  -2   48.14    8.04   3
   5  14  -2   47.89    9.83   6
  -4 -14   2  210.94    9.68   1
  -4 -14   2  200.86   10.33   1
   4 -14  -2  182.68   10.12   1
   4 -14  -2  209.99    9.90   4
  -4 -14   2  203.65    9.06   4
   4 -14  -2  197.02    8.89   2
   4 -14  -2  214.60   10.24   1
   4  14  -2  199.38   10.12   6
   4  14  -2  179.34   11.26   3
  -3 -14   2   54.45    4.32   4
   3 -14  -2   49.01    9.44   1
  -3 -14   2   58.08    9.35   1
  -3 -14   2   59.60    4.11   1
   3 -14  -2   55.57    3.14   2
   3 -14  -2   64.26    5.29   4
   3 -14  -2   63.16    4.43   1
   3  14  -2   58.79    7.65   3
   3  14  -2   52.53    5.27   6
   2 -14  -2    1.25    1.53   4
  -2 -14   2    0.25    2.63   4
   2 -14  -2   -1.39    3.66   1
  -2 -14   2   -4.07    6.13   1
   2 -14  -2   -2.21    8.12   1
  -2 -14   2   -1.15    5.99   1
   2  14  -2   -0.47    2.55   3
   2  14  -2   -4.12    2.94   6
  -1 -14   2  204.24   11.66   1
   1 -14  -2  207.38   10.29   1
   1 -14  -2  229.30   10.37   1
  -1 -14   2  207.48    8.60   2
  -1 -14   2  224.96   10.17   1
  -1  14   2  225.73    8.45   3
   0 -14   2  343.04   14.48   1
   0 -14  -2  323.88   15.79   1
   0 -14  -2  329.13   14.42   1
   0 -14   2  327.54   12.72   2
   0 -14   2  319.16   17.04   1
   0  14   2  332.50   12.86   3
  -1 -14  -2   89.79    5.48   1
  -1 -14  -2   80.81    8.87   1
   1 -14   2   91.00    6.88   1
   1 -14   2   88.93    5.64   1
   1  14   2   98.44    4.45   3
  -2 -14  -2  258.89   11.07   1
  -2 -14  -2  231.18   11.08   1
   2 -14   2  235.94   11.20   1
   2 -14   2  237.76   11.28   1
   3 -14   2   59.86    6.48   1
  -3 -14  -2   50.65    4.47   1
  -3 -14  -2   56.93   11.02   1
   3 -14   2   37.60    7.73   1
  -3  14  -2   57.48    4.61   6
   4 -14   2   35.96   10.50   1
  -4 -14  -2   63.70    6.90   1
  -4 -14  -2   45.27   13.48   1
   4 -14   2   53.79    4.71   1
   4  14   2   64.62    4.52   2
  -4  14  -2   50.93    3.00   6
   5 -14   2   11.62   26.47   1
  -5 -14  -2   -5.27    8.39   1
   5 -14   2    5.31    3.39   1
  -5 -14  -2    7.91    5.32   1
   5  14   2    3.62    3.62   2
  -6 -14  -2  103.06   17.14   5
  -6 -14  -2   74.18   23.46   1
   6 -14   2   74.93   10.04   1
  -6 -14  -2   82.15   10.19   1
   6  14   2   76.80   11.09   2
  -7 -14  -2   -3.17   15.22   5
  -7 -14  -2   -0.11   15.67   1
   7 -14   2  -11.12    9.26   1
   7  14   2    4.21   13.19   2
  -7  14  -2    6.92   12.35   3
  -8 -14  -2    6.71   10.62   5
   8 -14   2    3.40   12.36   1
   8  14   2    4.01   20.18   2
  -8  14  -2    5.93   12.55   3
   9 -14   2   93.97   26.11   1
  -9 -14  -2   75.14   12.54   5
   9  14   2   99.05   22.15   2
  10  14   2   -4.74   40.76   2
  10  15  -2    4.60   32.77   2
   9 -15  -2    1.47   20.79   1
   9 -15  -2   17.99   23.07   2
  -9 -15   2    1.39   11.58   5
   9  15  -2   13.66   21.89   2
   8 -15  -2   16.85   13.66   1
  -8 -15   2   15.73   23.37   5
   8 -15  -2   21.38   11.85   2
  -8  15   2    8.41    8.80   6
   8  15  -2   33.13   23.27   2
   7 -15  -2   -5.04   32.65   4
   7 -15  -2   -0.78    7.43   1
   7 -15  -2   -0.55    7.73   2
  -7 -15   2   -7.90    9.78   1
  -7 -15   2   -3.87   15.68   5
   7  15  -2   12.10   14.79   2
  -7  15   2   -8.82   17.04   6
  -6 -15   2   15.57    8.84   1
   6 -15  -2   23.89   14.85   4
  -6 -15   2    6.63    4.01   5
  -6 -15   2   19.06   20.74   1
   6 -15  -2   19.59   11.09   1
   6 -15  -2   12.76   10.09   2
  -6  15   2    7.55    3.75   6
   5 -15  -2   -2.41    5.07   2
  -5 -15   2    3.11   15.27   1
  -5 -15   2   15.78    8.67   4
   5 -15  -2    0.38   11.39   4
  -5 -15   2   20.14    6.24   1
   5 -15  -2   11.02    3.71   1
   5  15  -2    6.56   10.06   6
   5  15  -2   -3.49   15.51   3
   4 -15  -2    3.66   12.36   1
   4 -15  -2   14.86    6.48   4
  -4 -15   2    9.39    3.75   4
  -4 -15   2    4.98    5.64   1
  -4 -15   2    3.04   16.66   1
   4 -15  -2    8.37    3.51   1
   4 -15  -2    8.33    2.99   2
   4  15  -2   26.90   13.03   6
   4  15  -2   14.23    8.15   3
   3 -15  -2    8.43    3.59   4
   3 -15  -2   -5.88    7.95   1
  -3 -15   2    7.16    9.86   1
   3 -15  -2    4.81    7.75   1
  -3 -15   2    9.65    3.66   4
  -3 -15   2    0.79    3.36   1
   3  15  -2    5.95    7.47   3
   3  15  -2    4.12    6.13   6
   2 -15  -2  156.97    8.02   1
  -2 -15   2  160.73   17.81   1
  -2 -15   2  147.26    6.59   4
  -2 -15   2  138.62    7.43   1
   2 -15  -2  139.82   18.98   1
   2  15  -2  145.90   10.87   3
   2  15  -2  138.23    6.70   6
   1 -15  -2    8.98    3.63   1
   1 -15  -2    0.62    9.97   1
  -1 -15   2    4.06    4.97   1
  -1 -15   2    8.48    3.34   2
  -1 -15   2    4.02    3.03   1
   0 -15  -2    3.56    5.48   1
   0 -15   2    5.45    4.24   1
   0 -15  -2    5.02    5.79   1
   0 -15   2   -0.61    3.27   2
   0 -15   2   -2.29    7.30   1
   0  15   2    2.38    3.02   3
  -1 -15  -2  682.61   27.02   1
   1 -15   2  666.35   27.09   1
  -1 -15  -2  650.69   26.88   1
   1 -15   2  657.98   27.26   1
   1  15   2  666.05   25.44   3
   2 -15   2   10.10   15.59   1
  -2 -15  -2    1.76   14.60   1
   2 -15   2    5.34    2.57   1
  -2 -15  -2   -1.41    3.89   1
   3 -15   2   23.21   12.26   1
   3 -15   2   22.57    5.84   1
  -3 -15  -2   23.69    6.30   1
  -3 -15  -2   25.84    5.16   1
  -3  15  -2   25.93    4.06   6
  -4 -15  -2  580.27   23.34   1
   4 -15   2  559.66   23.87   1
  -4 -15  -2  552.29   23.09   1
  -4  15  -2  573.81   21.71   6
   4  15   2  578.09   21.74   2
   5 -15   2    6.45    5.41   1
  -5 -15  -2   19.94   14.24   1
  -5 -15  -2   19.75    6.15   1
   5  15   2   29.07    4.87   2
  -6 -15  -2    2.28    6.28   1
  -6 -15  -2   -9.45   11.67   1
  -6 -15  -2    5.66   28.79   5
   6 -15   2   -9.39    9.09   1
   6  15   2    3.37    9.20   2
  -6  15  -2    4.75    9.54   3
   7 -15   2   35.80   18.65   1
  -7 -15  -2   43.37    8.66   5
  -7 -15  -2   48.15   13.56   1
  -7  15  -2   52.38   15.88   3
   7  15   2   34.61    6.82   2
   8 -15   2    0.86   11.83   1
  -8 -15  -2    3.80   18.99   5
   8  15   2   -0.79   12.86   2
  -9 -15  -2   22.53   34.26   5
   9 -15   2   -5.48   17.47   1
   9  15   2   -0.34   24.45   2
  10  15   2   70.56   44.44   2
  10  16  -2   30.43   49.61   2
   9 -16  -2    5.44   17.27   1
  -9 -16   2  -18.95   33.53   5
   9  16  -2   -9.23   32.76   2
   8 -16  -2   -5.83   12.54   1
  -8 -16   2   13.73   22.70   5
   8 -16  -2   -9.94   14.61   2
   8  16  -2   26.18   21.43   2
  -8  16   2    2.86   23.71   6
  -7 -16   2   31.62   13.67   5
   7 -16  -2   35.67   10.13   2
   7 -16  -2   42.81   16.93   1
  -7 -16   2   53.10    9.97   1
  -7  16   2   36.08   10.39   6
  -6 -16   2   90.92   11.51   5
   6 -16  -2  135.03   23.55   4
  -6 -16   2  108.19   22.17   1
   6 -16  -2  108.26    9.55   1
   6 -16  -2  117.07    8.17   2
  -6 -16   2  104.84   15.92   1
  -6  16   2   96.70    7.68   6
   5 -16  -2   -6.33   15.34   4
   5 -16  -2    1.23   11.81   1
  -5 -16   2    2.76   17.59   1
   5 -16  -2   -3.27    9.27   2
  -5 -16   2    2.66   10.36   1
   5  16  -2    0.48    6.32   6
   4 -16  -2   88.30    7.56   2
   4 -16  -2  109.49   11.39   4
  -4 -16   2  104.34    7.12   4
  -4 -16   2  111.36    8.35   1
  -4 -16   2   76.14   10.11   1
   4  16  -2   98.10   18.67   3
   4  16  -2  102.34   22.11   6
  -3 -16   2   57.89   17.89   1
   3 -16  -2   60.67    4.70   4
  -3 -16   2   48.25    6.77   1
   3 -16  -2   48.83    6.79   1
  -3 -16   2   67.31    5.95   4
   3  16  -2   51.96    8.69   3
   3  16  -2   43.16    6.16   6
   2 -16  -2   24.61    3.64   1
  -2 -16   2   19.98    7.58   1
  -2 -16   2   25.43    4.87   4
   2 -16  -2    9.71    8.94   1
  -2 -16   2   10.96    4.47   1
   2  16  -2    8.28   11.14   3
   2  16  -2   15.97    5.46   6
  -1 -16   2  109.74    6.83   1
   1 -16  -2  100.32   10.98   1
   1 -16  -2  102.48    6.55   1
  -1 -16   2  104.84   19.44   1
   1  16  -2  113.45    6.62   3
   0 -16  -2  125.71    9.85   1
   0 -16   2  131.76    8.21   1
   0 -16   2  124.17    7.70   1
   0 -16   2  142.61    6.19   2
   0 -16  -2  142.39    8.23   1
  -1 -16  -2    7.77    6.24   1
   1 -16   2    6.50    2.92   1
  -1 -16  -2    1.40   16.92   1
   1 -16   2    4.30    4.13   2
   1 -16   2   19.69    9.06   1
  -2 -16  -2   69.00   10.10   1
   2 -16   2   54.69   14.44   1
  -2 -16  -2   67.51    4.98   1
   2 -16   2   81.13    5.65   1
  -3 -16  -2  206.71   15.82   1
  -3 -16  -2  233.28   10.49   1
   3 -16   2  204.62   10.87   1
  -4 -16  -2   -5.40   20.21   1
  -4 -16  -2    7.71    6.59   1
   4 -16   2    3.66    3.94   1
  -4  16  -2    1.78    2.34   6
  -5 -16  -2   10.25   17.83   1
  -5 -16  -2   -0.54    7.74   1
   5 -16   2   -6.89   11.48   1
   5  16   2    0.27    6.57   2
   6 -16   2  195.46   10.95   1
  -6 -16  -2  203.53   11.48   1
  -6 -16  -2  197.29   14.55   5
  -6  16  -2  221.89   11.28   3
   6  16   2  192.41    9.98   2
   7 -16   2    8.89   16.80   1
  -7 -16  -2    9.65   14.99   1
  -7 -16  -2   13.24    8.55   5
   7  16   2   12.40   13.26   2
  -7  16  -2    7.70   20.02   3
  -8 -16  -2    6.61   28.26   5
   8 -16   2   -7.36   29.73   1
   8  16   2   29.51   21.20   2
  -9 -16  -2   71.39   32.64   5
   9 -16   2   75.31   40.93   1
   9  16   2   60.28   22.33   2
  -9 -17   2   23.99   50.60   5
   9 -17  -2   53.46   49.70   1
  -8 -17   2   22.52   12.93   5
   8 -17  -2   52.88   33.06   1
  -8  17   2   29.39   34.56   6
  -7 -17   2   15.16   19.31   5
  -7 -17   2    7.54   14.27   1
   7 -17  -2   -6.91   23.92   1
   7 -17  -2    9.41   23.79   2
  -7  17   2  -14.93    8.99   6
  -6 -17   2   19.35   12.65   5
   6 -17  -2    0.29    8.61   2
   6 -17  -2   10.07   14.79   1
  -6 -17   2   20.77   19.94   1
  -6  17   2  -12.33   13.69   6
  -5 -17   2   32.80   10.69   1
  -5 -17   2   28.67   23.16   1
   5 -17  -2   19.12    4.04   2
   5 -17  -2    8.12   13.43   1
   5 -17  -2   35.73   13.45   4
   5  17  -2   15.95   13.04   6
  -4 -17   2    8.44    9.42   1
   4 -17  -2   13.72    8.68   1
  -4 -17   2    8.19    9.56   1
  -4 -17   2    6.03    9.15   4
   4 -17  -2    0.76    7.37   4
   4  17  -2    0.33   18.30   6
   4  17  -2    0.04   16.87   3
  -3 -17   2   51.56    7.26   1
  -3 -17   2   57.85    5.72   4
   3 -17  -2   58.55    7.34   4
   3 -17  -2   45.88    7.06   1
  -3 -17   2   52.88   18.26   1
   3  17  -2   56.43    9.80   3
   3  17  -2   38.07    5.65   6
   2 -17  -2   81.98    6.86   1
  -2 -17   2   92.88    8.44   4
  -2 -17   2  105.56   25.02   1
  -2 -17   2   91.03    6.06   1
   2  17  -2  101.13   10.99   3
   2  17  -2   82.40   11.42   6
   1 -17  -2   17.78    5.31   1
  -1 -17   2   13.78    7.67   1
  -1 -17   2   16.86    6.38   4
  -1 -17   2    8.65    6.79   1
   1  17  -2   12.60   11.06   3
   0 -17   2   12.81    4.43   2
   0 -17  -2    8.62    4.17   1
   0 -17   2   11.31   24.54   1
   0 -17   2    7.72    3.91   1
   0 -17  -2   17.02   19.31   1
   1 -17   2  104.77    6.27   2
  -1 -17  -2  114.58   10.95   1
  -1 -17  -2   81.20    9.83   1
   1 -17   2  121.84    7.13   1
  -2 -17  -2   15.17   14.94   1
   2 -17   2    4.68    6.11   1
  -2 -17  -2   -3.39    3.67   1
  -3 -17  -2   48.90    9.27   1
  -3 -17  -2   44.92   20.16   1
   3 -17   2   50.61    7.15   1
   4 -17   2  139.99   10.13   1
  -4 -17  -2  135.85   21.09   1
  -4 -17  -2  149.67    8.53   1
   5 -17   2   21.31   10.84   1
  -5 -17  -2    2.66   23.93   1
  -5 -17  -2   23.48    6.61   1
   6 -17   2   -3.01   14.47   1
  -6 -17  -2   -3.97   21.61   1
  -6 -17  -2   -6.44    6.90   5
   6  17   2   11.87   13.26   2
  -6  17  -2    6.57    6.67   3
  -7 -17  -2   14.65   22.98   5
  -7 -17  -2   50.06   17.27   1
   7 -17   2   20.40   18.11   1
   7  17   2   38.61   20.71   2
  -8 -17  -2   36.21   26.01   5
   8 -17   2   23.25   26.45   1
   8  17   2  -10.41   16.55   2
   9 -17   2   -3.78   36.40   1
   9 -18  -2   19.16   32.84   1
   8 -18  -2   21.64   27.24   1
  -8 -18   2   11.73   21.67   5
   7 -18  -2   -3.69   11.86   1
  -7 -18   2   11.65    9.68   5
  -7  18   2   19.30   16.71   6
   6 -18  -2   16.86   16.59   1
  -6 -18   2   20.16   15.78   5
  -6 -18   2   27.87   20.39   1
  -6  18   2    4.67   14.30   6
  -5 -18   2   23.29   29.84   1
   5 -18  -2    3.79    6.57   1
  -5 -18   2    1.54    9.91   1
   5 -18  -2    3.11    5.86   2
  -5  18   2    6.50    9.66   6
   5  18  -2    7.09   23.31   6
  -4 -18   2   50.19   10.59   1
   4 -18  -2   27.34   16.10   1
   4 -18  -2   61.68   11.53   4
  -4 -18   2   55.84    8.84   4
  -4 -18   2   59.15   21.36   1
   4  18  -2   35.42   22.03   6
  -3 -18   2   17.60   22.55   1
  -3 -18   2   48.65    8.39   4
   3 -18  -2   26.29    4.94   1
  -3 -18   2   60.46   13.21   1
   3  18  -2   36.98   16.82   6
   3  18  -2   45.22   14.68   3
  -2 -18   2   10.65    5.71   4
   2 -18  -2   12.31   10.97   1
  -2 -18   2   11.95    3.98   1
   2  18  -2   10.56    6.83   6
   2  18  -2    9.88    9.81   3
  -1 -18   2   85.29   11.69   1
  -1 -18   2   93.69    7.68   4
   1 -18  -2   89.11    6.63   1
   1  18  -2   93.98    5.60   6
   1  18  -2  101.28   19.51   3
   0 -18  -2    4.33    3.24   1
   0 -18   2   12.15    3.51   1
   0  18  -2    7.09    7.44   3
   1 -18   2   21.55    6.31   1
  -1 -18  -2   17.44   12.41   1
   1 -18   2   11.95    4.18   2
  -2 -18  -2    5.47    3.66   1
   2 -18   2    6.74    7.61   1
   2 -18   2    3.94    3.83   2
   3 -18   2  210.01   11.36   1
  -3 -18  -2  230.09   20.57   1
   4 -18   2   -1.62   13.02   1
  -4 -18  -2  -14.16   33.13   1
  -4 -18  -2    5.57   11.47   1
   5 -18   2   14.13    9.16   1
  -5 -18  -2   25.00   11.59   1
  -6 -18  -2   74.77    9.00   5
   6 -18   2  105.73   15.28   1
  -6 -18  -2  104.59   18.75   1
  -7 -18  -2    5.56   34.92   5
   7 -18   2   -6.31   16.08   1
   7  18   2   20.54   13.08   2
   8 -18   2   30.12   12.69   1
  -8 -18  -2    3.89   31.76   5
   9 -18   2    3.60   48.90   1
   9 -19  -2   21.27   67.53   1
  -8 -19   2   14.50   66.55   5
   8 -19  -2    4.24   29.52   1
   7 -19  -2  -17.09   28.84   1
  -7 -19   2    1.74   20.11   5
  -6 -19   2   -2.91   13.34   5
   6 -19  -2    8.59   16.98   1
  -6 -19   2   -8.50   16.01   1
  -6  19   2   -3.66   22.57   6
  -5 -19   2   99.21   16.27   1
   5 -19  -2   80.21    7.55   1
  -5  19   2   74.01   20.15   6
  -4 -19   2   17.58   13.27   1
   4 -19  -2   17.90   11.44   1
   4  19  -2   -7.53   19.25   6
  -3 -19   2   69.34    7.18   4
  -3 -19   2   69.86    9.55   1
   3 -19  -2   47.07    7.69   1
   3  19  -2   43.20   18.71   6
   3  19  -2   64.30   41.06   3
   2 -19  -2   66.97    9.29   1
  -2 -19   2   69.76    8.53   4
  -2 -19   2   62.01    5.70   1
   2  19  -2   42.70    8.44   6
   2  19  -2   69.09   13.95   3
  -1 -19   2   11.18   12.80   1
  -1 -19   2   27.50    9.62   4
   1 -19  -2    8.48    9.59   1
   1  19  -2   22.28   10.19   6
   1  19  -2   25.07   16.04   3
   0 -19   2   13.44    5.18   1
   0 -19  -2   17.16    5.11   1
   0  19  -2    6.05    8.37   6
   0  19  -2   14.03    7.51   3
  -1 -19  -2   35.67   10.65   1
   1 -19   2   39.63   11.80   1
   2 -19   2   -8.29    8.92   1
  -2 -19  -2   -2.85    4.47   1
  -3 -19  -2   17.53   10.95   1
   3 -19   2    4.41    6.08   1
  -4 -19  -2   21.46   13.75   1
   4 -19   2   15.45   11.21   1
  -5 -19  -2    9.14    9.82   1
   5 -19   2   -4.81    6.63   1
  -6 -19  -2  -10.33   20.68   1
  -6 -19  -2   20.79   30.59   5
   6 -19   2   -2.23   17.99   1
  -7 -19  -2    2.18   34.99   5
   7 -19   2  -10.66   38.74   1
   8 -19   2   41.71   60.25   1
   8 -20  -2   27.86   47.11   1
  -7 -20   2   15.79   43.90   5
   7 -20  -2   13.16   38.63   1
  -6 -20   2   16.51   21.99   5
  -6 -20   2   14.35   25.13   1
   6 -20  -2   34.88   17.50   1
  -5 -20   2   64.39   19.90   1
   5 -20  -2   61.62   21.20   1
  -5  20   2   64.68    8.79   6
   4 -20  -2   20.12    7.46   1
  -4 -20   2   39.29   17.56   1
   3 -20  -2    8.39   14.29   1
  -3 -20   2    9.94   12.29   1
  -2 -20   2  307.93   13.96   4
  -2 -20   2  297.99   14.83   1
   2 -20  -2  325.63   15.54   1
   2  20  -2  314.29   16.05   3
  -1 -20   2   32.27   11.31   4
   1 -20  -2   10.50   10.26   1
  -1 -20   2   33.66   11.66   1
   1  20  -2   24.61   17.98   3
   0 -20  -2    0.63    8.02   1
   0 -20   2    1.52    9.83   4
   0 -20   2   -2.26    8.41   1
   0  20  -2   -6.69   22.83   3
  -1 -20  -2   22.87    8.33   1
   1 -20   2   22.32   13.05   1
  -1  20  -2   37.08    6.12   3
   2 -20   2   15.98   14.91   1
  -2 -20  -2    2.79   12.31   1
  -3 -20  -2   28.67    9.92   1
   3 -20   2   11.76   18.89   1
   4 -20   2   30.54   10.04   1
  -4 -20  -2   36.03   13.25   1
  -5 -20  -2   31.73   11.75   1
   5 -20   2   18.95   20.28   1
   6 -20   2   -0.84   20.90   1
  -6 -20  -2    1.38   20.90   1
  -6 -20  -2   18.56   28.14   5
   7 -20   2  -12.35   13.96   1
  -7 -20  -2    1.05   12.69   5
   8 -20   2    1.40   35.06   1
   8 -21  -2    9.87   71.12   1
   7 -21  -2  -23.16   47.77   1
  -6 -21   2   52.60   16.55   1
  -6 -21   2   14.56   26.54   5
   6 -21  -2   24.56   29.19   1
   5 -21  -2   48.26   26.93   1
  -5 -21   2   37.47   35.25   1
   4 -21  -2   22.88   21.31   1
  -4 -21   2   13.81   16.00   1
   3 -21  -2   42.67   22.41   1
  -3 -21   2   73.17   18.73   1
   2 -21  -2    0.47    8.63   1
  -2 -21   2   15.37   14.82   1
  -1 -21   2  142.06    9.38   1
   1 -21  -2  155.60    9.83   1
   0 -21  -2   26.47   21.56   1
   0 -21   2   48.32   22.23   1
   1 -21   2   11.67    7.22   1
  -1 -21  -2   -7.13    5.39   1
  -2 -21  -2  123.86   21.24   1
   2 -21   2  107.89    8.57   1
  -3 -21  -2   29.16   22.43   1
   3 -21   2    9.61   22.36   1
   4 -21   2    4.74   16.57   1
  -4 -21  -2    5.29   20.72   1
  -5 -21  -2   35.95   36.69   1
   5 -21   2   18.21   23.12   1
  -6 -21  -2   64.36   25.23   1
   6 -21   2   49.62   27.72   1
  -6 -21  -2   29.75   15.41   5
   7 -21   2  -11.84   36.92   1
  -6 -22   2   53.10   36.63   5
   6 -22  -2   29.72   25.74   1
  -5 -22   2   -2.85   42.53   1
   5 -22  -2   -3.18   19.33   1
  -4 -22   2   10.54   21.75   1
   4 -22  -2   22.01   29.89   1
  -3 -22   2   58.59   24.05   1
   3 -22  -2   76.97   12.14   1
   2 -22  -2   45.63   20.01   1
  -2 -22   2   79.48   20.94   1
   1 -22  -2    0.44   13.81   1
  -1 -22   2    4.50    6.21   1
   0 -22   2   -3.53   24.04   1
   0 -22  -2   -1.22   21.67   1
   1 -22   2   35.68   17.78   1
  -1 -22  -2   24.88    6.07   1
   2 -22   2   29.40   16.72   1
  -2 -22  -2   28.35   19.68   1
  -3 -22  -2   47.25   25.35   1
   3 -22   2   30.83    9.91   1
  -4 -22  -2    2.66   20.75   1
   4 -22   2    7.86   36.05   1
  -5 -22  -2   49.14   39.83   1
   5 -22   2   10.24   13.55   1
   6 -22   2    2.90   33.28   1
  -5 -23   2   12.61   48.97   1
   5 -23  -2   39.85   45.21   1
  -4 -23   2    5.94   35.72   1
   4 -23  -2    3.18   18.82   1
  -3 -23   2   27.63   34.91   1
   3 -23  -2   14.74   10.51   1
   2 -23  -2   12.06   17.37   1
  -2 -23   2   49.42   26.77   1
  -1 -23   2   37.37   11.11   1
   1 -23  -2   23.41   24.72   1
   0 -23  -2   31.41   12.81   1
   0 -23   2   49.20    8.04   1
   1 -23   2   32.93   21.77   1
  -1 -23  -2    7.39   12.13   1
   2 -23   2   42.69   21.88   1
  -2 -23  -2   59.77   27.23   1
   3 -23   2   20.58    8.35   1
  -3 -23  -2   22.92   26.32   1
   4 -23   2  -10.49   20.23   1
  -4 -23  -2   -0.34   26.99   1
   5 -23   2   36.92   53.09   1
  -5 -23  -2   23.16   37.70   1
  -5 -24   2   19.16   45.50   1
  -4 -24   2   47.54   31.05   1
   4 -24  -2  -20.48   27.73   1
  -3 -24   2   64.16   32.36   1
   3 -24  -2   26.53   39.43   1
  -2 -24   2   36.76   34.72   1
   2 -24  -2   12.74   28.52   1
  -1 -24   2  -17.82   42.30   1
   1 -24  -2   19.14   40.05   1
   0 -24  -2   68.42   10.96   1
   0 -24   2   63.82   16.35   1
  -1 -24  -2    1.33   40.46   1
   1 -24   2    4.56   32.41   1
  -2 -24  -2   26.21   31.79   1
   2 -24   2   18.02   24.60   1
  -3 -24  -2   28.25   30.52   1
   3 -24   2   -8.12   45.74   1
  -4 -24  -2   17.14   39.10   1
   4 -24   2   18.58   40.29   1
  -4 -25   2    0.07   56.82   1
  -3 -25   2   -9.55   52.80   1
  -2 -25   2    6.56   46.31   1
   2 -25  -2   -9.72   33.42   1
  -1 -25   2   25.40   34.68   1
   1 -25  -2   41.75   19.00   1
   0 -25   2   -3.22   26.86   1
   0 -25  -2    2.34   29.56   1
  -1 -25  -2   24.83   42.67   1
   1 -25   2  -11.05   10.52   1
   2 -25   2   -7.36   44.24   1
  -2 -25  -2   15.59   39.00   1
  -3 -25  -2   73.80   50.53   1
  -4 -25  -2   14.32   40.96   1
  -3 -26   2  115.66   54.69   1
  -2 -26   2    1.98   69.45   1
  -1 -26   2   21.20   51.99   1
  12   0  -3   14.69   35.34   2
  11   0  -3   11.04   23.34   2
  10   0  -3   -6.11    7.57   2
   9   0  -3    9.83    7.93   2
   8   0  -3    8.00   17.71   4
   8   0  -3   -3.90   12.71   5
   8   0  -3    3.61    4.35   2
   7   0  -3    6.66    5.03   2
   7   0  -3   -6.38    2.96   5
  -7   0   3   -8.89    4.10   6
   7   0  -3   -4.22    7.26   4
   6   0  -3   -1.12    7.16   4
   6   0  -3   -2.49    1.64   2
   6   0  -3   -3.81    3.93   3
  -6   0   3    5.42    2.93   6
   6   0  -3    3.71    5.67   5
   5   0  -3    2.48    3.00   4
  -5   0   3    5.59    1.66   6
   5   0  -3   -0.08    1.38   5
   5   0  -3    2.58    1.44   2
   5   0  -3    0.34    2.60   3
   4   0  -3    0.84    1.60   5
   4   0  -3    4.03    1.42   2
   4   0  -3    0.65    1.71   3
  -4   0   3    5.03    1.68   6
   4   0  -3    0.35    0.91   1
  -4   0   3   -0.48    0.45   1
  -4   0   3   -3.52    1.74   4
   4   0  -3   -2.05    1.71   4
   3   0  -3   -3.95    2.48   5
   3   0  -3   -2.68    0.54   1
  -3   0   3   -6.79    1.35   6
   3   0  -3   -2.93    1.19   2
  -3   0   3   -5.38    1.34   4
   3   0  -3  -10.87    1.38   3
  -3   0   3   -5.23    0.57   1
   3   0  -3   -6.71    1.10   4
  -2   0   3   -1.24    0.89   2
   2   0  -3   -0.74    0.65   1
   2   0  -3   -0.20    1.14   2
  -2   0   3    2.57    0.83   1
   2   0  -3   -0.55    2.68   5
  -2   0   3   -5.59    1.31   4
   1   0  -3   -0.94    0.57   5
   1   0  -3    0.97    0.90   1
   0   0   3   -0.25    0.81   1
   0   0  -3   -0.81    0.66   1
  -1   0  -3   12.14    2.78   1
   1   0   3    4.46    2.60   1
   2   0   3   -1.10    0.92   1
   2   0   3   -0.64    6.01   5
  -2   0  -3   -0.50    0.85   1
   3   0   3   -3.04    1.05   5
  -3   0  -3    0.39    0.76   1
   3   0   3   -2.69    0.84   1
   4   0   3   -3.35    2.70   6
  -4   0  -3   -2.55    0.98   1
   4   0   3    0.37    1.47   5
   4   0   3    1.15    0.92   1
  -5   0  -3    1.67    3.42   3
   5   0   3   -0.68    2.15   6
   5   0   3   -5.29    2.62   5
   5   0   3   -1.89    4.77   1
  -5   0  -3    2.29    1.28   1
   6   0   3   -2.13    3.58   4
   6   0   3   -3.98    8.67   6
  -6   0  -3    0.88    2.63   1
   6   0   3   -0.50    4.25   5
   6   0   3    2.08    2.03   1
  -7   0  -3    8.09    3.22   3
  -7   0  -3    0.58    4.41   1
   7   0   3    2.41    8.83   6
   7   0   3   -6.39    8.55   4
   7   0   3   -1.37    8.21   5
   7   0   3   -2.74    2.40   1
  -8   0  -3    9.58    4.91   3
   8   0   3    7.94   19.86   6
   8   0   3   -2.04   10.91   5
  -9   0  -3   -5.64   10.86   3
 -10   0  -3    0.07   10.87   3
  12  -1  -3   18.02   34.50   2
  12   1  -3   26.49   32.23   2
  11  -1  -3   -5.88   27.19   2
  11   1  -3  -15.71   27.82   2
  10  -1  -3    2.13   14.00   2
  10   1  -3  -10.29   12.68   2
   9  -1  -3   -3.40    5.75   2
   9   1  -3    7.99    7.42   2
   8  -1  -3   -5.66    7.10   4
   8  -1  -3    2.41    6.49   2
   8  -1  -3   -4.88   11.72   5
   8   1  -3  -10.69   12.35   4
   8   1  -3    2.50    9.89   5
   8   1  -3    3.86    4.98   2
   7  -1  -3   21.14    4.80   2
   7  -1  -3   23.79   10.71   4
   7  -1  -3   22.62    4.21   5
   7   1  -3   16.04    3.21   5
  -7   1   3   10.98    2.50   6
   7   1  -3   15.14    9.06   4
   7   1  -3    8.45    4.91   2
   6  -1  -3    3.22    8.25   4
   6  -1  -3   -0.82    5.17   5
  -6  -1   3    1.31    2.67   6
   6  -1  -3    0.85    2.68   2
  -6   1   3    4.93    4.28   6
   6   1  -3    4.54    3.49   5
   6   1  -3   -4.10    4.21   4
   6   1  -3    3.90    1.72   2
   6   1  -3   -4.99    5.70   3
   5  -1  -3    1.32    0.76   1
   5  -1  -3   -3.49    1.56   3
   5  -1  -3   -1.90    1.57   5
   5  -1  -3   -1.02    1.22   1
   5  -1  -3   -4.32    2.04   4
  -5  -1   3   -3.07    1.73   6
   5  -1  -3   -0.95    1.46   2
   5   1  -3    6.02    4.53   4
   5   1  -3   -1.70    2.20   3
   5   1  -3   -4.05    1.76   5
  -5   1   3    0.79    1.54   6
   4  -1  -3  163.25    7.85   5
  -4  -1   3  175.00    7.74   4
   4  -1  -3  165.93    6.74   1
  -4  -1   3  168.02    7.46   6
   4  -1  -3  175.80    7.18   3
   4  -1  -3  168.21    7.51   4
   4  -1  -3  166.23    7.33   2
   4   1  -3  167.97    7.52   4
  -4   1   3  176.69    7.66   4
   4   1  -3  171.67    7.40   2
   4   1  -3  165.35    7.21   3
   4   1  -3  175.53    7.90   5
  -4   1   3  172.90    7.51   6
  -4   1   3  169.53    6.80   1
   3  -1  -3   87.31    4.21   4
   3  -1  -3   84.74    3.90   3
  -3  -1   3   81.83    3.54   1
  -3  -1   3   75.37    4.09   6
   3  -1  -3   78.93    3.65   1
   3  -1  -3   82.28    4.10   2
  -3  -1   3   76.13    4.18   4
   3   1  -3   90.40    4.06   3
  -3   1   3   85.48    4.26   4
  -3   1   3   87.90    3.75   1
   3   1  -3   85.26    4.41   5
   3   1  -3   83.76    4.10   2
   3   1  -3   85.57    3.52   1
   2  -1  -3   61.09    2.81   2
   2  -1  -3   50.88    2.58   1
  -2  -1   3   60.87    2.71   2
  -2  -1   3   53.09    2.95   5
  -2  -1   3   56.91    2.50   1
  -2  -1   3   55.50    2.85   4
   2   1  -3   51.25    2.42   1
   2   1  -3   57.57    2.98   5
   2   1  -3   56.10    2.85   2
  -2   1   3   55.08    2.88   4
  -2   1   3   56.10    2.68   2
  -2   1   3   53.91    2.64   1
  -1  -1   3   11.29    1.24   2
  -1  -1   3   13.18    1.24   1
  -1  -1   3    6.36    0.93   5
   1  -1  -3    7.13    1.12   1
  -1   1   3   10.05    1.13   2
  -1   1   3    9.62    1.34   1
   1   1  -3    8.30    0.98   1
   0  -1   3 1653.95   61.02   1
   0  -1  -3 1562.40   60.98   1
   0   1   3 1697.90   61.06   1
   0   1  -3 1604.97   61.00   1
   1  -1   3   79.94    3.60   1
  -1  -1  -3   76.19    3.35   5
  -1  -1  -3   78.71    3.45   1
  -1   1  -3   66.08    3.31   1
   1   1   3   77.15    3.48   1
   2  -1   3   -2.10    1.07   1
  -2  -1  -3   -2.22    0.81   1
  -2  -1  -3   -0.59    0.86   5
   2   1   3   -4.33    0.96   5
  -2   1  -3   -3.04    0.92   1
   2   1   3   -3.61    0.99   1
   3  -1   3  449.67   17.48   1
  -3  -1  -3  434.26   17.33   1
   3   1   3  461.44   18.64   5
   3   1   3  468.53   17.44   1
  -3   1  -3  444.56   17.41   1
   4  -1   3    1.91    2.53   6
   4  -1   3    2.68    1.31   1
  -4  -1  -3    1.36    1.42   1
   4  -1   3    0.54    2.71   5
   4   1   3    2.36    1.18   1
  -4   1  -3   -1.24    1.68   1
   4   1   3    2.08    1.94   5
   4   1   3    1.04    3.72   6
   5  -1   3   -0.04    0.85   1
  -5  -1  -3   -1.90    3.72   3
   5  -1   3    5.50    2.70   6
  -5  -1  -3    5.38    0.96   1
   5  -1   3    3.20    1.53   5
   5   1   3    3.39    2.27   6
  -5   1  -3   -1.22    1.05   1
   5   1   3    2.92    1.11   1
   5   1   3   -1.02    1.98   5
   6  -1   3   -3.56    4.19   5
   6  -1   3    2.55    1.28   1
  -6  -1  -3   -3.80    2.47   3
  -6  -1  -3    1.42    3.42   1
   6  -1   3    6.89    7.42   6
   6   1   3    4.93    7.89   6
  -6   1  -3    3.55    2.85   1
   6   1   3    2.99    3.88   4
  -6   1  -3    1.84    2.74   3
   6   1   3   -3.37    4.24   5
   6   1   3   -0.60    1.55   1
  -7  -1  -3   11.10    3.20   1
  -7  -1  -3   10.54    2.42   3
   7  -1   3    4.94    3.10   1
   7  -1   3   22.02    7.49   4
   7  -1   3    2.04   13.21   6
   7  -1   3    9.43    7.62   5
  -7   1  -3   11.66    5.05   1
   7   1   3    2.72    5.46   5
   7   1   3    8.98    2.20   1
   7   1   3   10.13   12.51   6
   7   1   3   13.32   10.24   4
  -7   1  -3    6.57    2.64   3
   8  -1   3   -1.56    7.36   1
   8  -1   3    1.84    1.60   1
   8  -1   3  -18.17   12.04   5
   8  -1   3    6.01   18.45   6
  -8  -1  -3    4.26    3.73   3
   8   1   3   -8.00   13.26   5
  -8   1  -3    5.86    3.19   3
  -9  -1  -3    3.57    8.06   3
  -9   1  -3    5.38   12.87   3
 -10  -1  -3   34.78    8.17   3
 -10   1  -3   39.99    7.46   3
 -11   1  -3    8.76   19.86   3
  12  -2  -3   48.65   29.95   2
  12   2  -3   -5.59   25.45   2
  11  -2  -3   -4.70   34.51   2
  11   2  -3   -0.59   17.71   2
  10  -2  -3   -9.16   13.09   2
  10   2  -3   20.31   14.82   2
   9  -2  -3   14.72    5.03   2
   9   2  -3   -4.77    9.14   2
   8  -2  -3  224.68   15.41   4
   8  -2  -3  199.00   11.07   5
   8  -2  -3  229.84   10.42   2
  -8   2   3  216.69   14.51   6
   8   2  -3  203.81   11.77   4
   8   2  -3  173.93   10.91   5
   8   2  -3  225.15   10.34   2
   7  -2  -3    6.56    7.56   5
   7  -2  -3   16.36    9.58   4
   7  -2  -3    4.37    3.86   2
   7   2  -3    1.91    7.27   4
   7   2  -3    4.00    3.90   5
   6  -2  -3    0.96    3.50   2
  -6  -2   3    0.27    1.92   6
   6  -2  -3   -1.37    1.45   1
   6  -2  -3    4.23    2.09   1
   6  -2  -3   -0.80    6.01   5
   6  -2  -3   -2.23    4.35   4
   6   2  -3    5.10    4.41   5
   6   2  -3   -0.38    6.06   4
   6   2  -3    6.10    6.72   3
  -6   2   3    3.59    4.69   6
   6   2  -3    6.04    3.18   2
   5  -2  -3    1.37    1.35   1
   5  -2  -3    7.37    3.22   4
   5  -2  -3   -2.53    1.71   2
  -5  -2   3   -2.09    1.41   6
  -5  -2   3   -1.63    2.60   4
   5  -2  -3    0.00    1.14   1
   5   2  -3    0.56    1.65   5
  -5   2   3    0.63    1.53   6
   5   2  -3   -0.71    2.66   4
   5   2  -3    1.59    1.88   2
   5   2  -3    2.37    4.35   3
   4  -2  -3  364.17   14.50   4
   4  -2  -3  358.49   13.81   1
  -4  -2   3  358.94   14.30   6
  -4  -2   3  355.42   14.59   4
   4  -2  -3  368.19   13.94   3
   4  -2  -3  363.22   14.11   2
  -4   2   3  340.20   14.49   4
  -4   2   3  346.06   14.28   6
   4   2  -3  356.16   15.20   5
   4   2  -3  365.06   14.19   2
  -4   2   3  354.92   13.86   1
   4   2  -3  362.97   14.15   3
   4   2  -3  337.13   14.45   4
   3  -2  -3    3.72    0.83   1
  -3  -2   3    2.58    1.48   4
  -3  -2   3    3.10    1.38   5
   3  -2  -3   -0.08    1.10   2
   3  -2  -3   -1.00    0.92   3
  -3  -2   3    0.44    0.45   1
   3  -2  -3   -2.12    1.75   4
  -3  -2   3    1.02    1.21   6
   3   2  -3    3.84    2.14   5
  -3   2   3    0.11    0.91   1
  -3   2   3    2.09    1.32   4
   3   2  -3   -2.41    1.26   2
   3   2  -3    1.09    0.45   1
  -2  -2   3   63.95    3.46   5
   2  -2  -3   65.38    3.15   1
  -2  -2   3   62.98    3.12   2
  -2  -2   3   69.67    2.96   1
  -2  -2   3   71.39    3.28   6
   2  -2  -3   63.70    3.12   2
  -2   2   3   64.77    3.03   2
  -2   2   3   72.09    3.24   1
  -2   2   3   62.43    3.25   4
   2   2  -3   71.40    2.95   1
   2   2  -3   71.29    3.22   2
  -1  -2   3   28.59    1.77   1
  -1  -2   3   28.48    1.82   2
   1  -2  -3   27.50    1.83   1
  -1   2   3   24.93    1.49   2
   1   2  -3   23.87    1.68   1
  -1   2   3   28.24    2.01   1
   0  -2   3  115.47    4.86   1
   0  -2  -3  104.63    4.75   1
   0   2  -3  111.05    4.78   1
   0   2   3  118.41    4.90   1
  -1  -2  -3  278.62   10.75   1
   1  -2   3  270.02   10.82   1
  -1   2  -3  273.07   10.79   1
   1   2   3  273.24   10.78   1
  -2  -2  -3    7.66    1.22   5
  -2  -2  -3   10.70    1.13   1
   2  -2   3    7.89    1.37   1
  -2   2  -3    9.57    1.24   1
   2   2   3    9.83    1.23   1
  -3  -2  -3  124.13    5.25   1
   3  -2   3  125.09    5.50   1
   3  -2   3  131.53    5.47   6
  -3  -2  -3  126.50    5.96   5
   3   2   3  126.78    5.32   1
  -3   2  -3  120.93    5.39   1
  -4  -2  -3   21.15    2.39   3
  -4  -2  -3   12.64    1.24   1
   4  -2   3   11.01    2.51   6
   4  -2   3    9.96    1.51   1
   4   2   3   16.38    1.25   1
  -4   2  -3   10.82    2.10   1
   4   2   3   12.36    2.69   5
   5  -2   3   -3.23    3.00   6
  -5  -2  -3    1.04    1.08   1
  -5  -2  -3    2.36    3.14   3
   5  -2   3   -2.01    1.80   5
   5  -2   3   -0.16    0.97   1
  -5   2  -3   -0.22    1.23   1
   5   2   3    1.30    1.90   6
   5   2   3    1.80    1.42   5
   5   2   3    4.46    1.45   1
  -6  -2  -3   68.47    4.28   3
   6  -2   3   59.59    3.20   1
   6  -2   3   52.61    5.78   6
   6  -2   3   48.64    5.64   5
  -6  -2  -3   64.14    4.01   1
  -6   2  -3   63.32    4.45   3
  -6   2  -3   59.50    3.17   1
   6   2   3   49.10    4.81   4
   6   2   3   62.62    6.98   6
   6   2   3   45.25    5.12   5
   6   2   3   59.12    2.99   1
   7  -2   3    3.14    9.19   4
  -7  -2  -3   -3.71    2.53   3
   7  -2   3    8.66    4.65   1
   7  -2   3    7.41    5.51   5
   7  -2   3   10.93    8.66   6
   7   2   3    6.09   17.09   6
   7   2   3    2.60    8.59   4
  -7   2  -3    2.92    5.86   1
   7   2   3   -6.38    8.13   5
  -7   2  -3    3.42    3.97   3
  -8  -2  -3   17.27    8.96   3
   8  -2   3   20.33    3.63   1
   8  -2   3   11.97   11.38   5
   8  -2   3   21.52    6.13   1
  -8   2  -3   17.18    4.68   3
  -9  -2  -3   16.45    6.76   3
  -9   2  -3   10.99    9.30   3
 -10  -2  -3   12.40   14.22   3
 -10   2  -3   -9.48    8.81   3
  11   2   3   28.84   26.03   2
 -11   2  -3   37.83   15.68   3
  12  -3  -3  -10.25   33.28   2
  12   3  -3   -4.71   35.00   2
  11  -3  -3    3.77   20.43   2
  11   3  -3   -9.98   28.62   2
  10  -3  -3   -4.18    7.97   2
  10   3  -3   13.65    8.59   2
   9  -3  -3   29.80    7.11   2
   9   3  -3   28.88   10.12   2
   8  -3  -3    0.80   12.10   4
   8  -3  -3   19.08    5.67   2
   8  -3  -3    2.26    7.25   5
   8   3  -3    1.84    4.22   2
   8   3  -3   -5.38   11.10   4
  -8   3   3   -5.85    9.62   6
   7  -3  -3    7.34    6.24   5
   7  -3  -3   13.09    5.79   4
   7  -3  -3   14.06    3.20   1
   7  -3  -3    8.89    3.32   2
   7  -3  -3   12.15    1.28   1
   7   3  -3   14.97    6.20   4
   7   3  -3   11.69    3.92   2
   7   3  -3    8.16    4.47   5
  -7   3   3    5.59    2.21   6
   7   3  -3   13.22    6.31   3
   6  -3  -3  162.99    6.68   1
   6  -3  -3  148.84    7.90   4
   6  -3  -3  162.41    7.60   2
   6  -3  -3  167.88    6.70   1
   6   3  -3  153.55    7.48   3
   6   3  -3  154.10    8.25   4
   6   3  -3  171.01    7.76   2
   6   3  -3  151.20    8.15   5
  -6   3   3  155.68    7.50   6
  -5  -3   3    6.44    2.07   4
  -5  -3   3    4.79    2.20   6
   5  -3  -3    7.93    1.46   1
   5  -3  -3    7.43    4.70   4
   5  -3  -3   12.45    1.98   2
   5  -3  -3    4.58    1.33   1
   5   3  -3    0.99    1.80   2
  -5   3   3    3.46    2.54   6
   5   3  -3    3.74    2.87   5
   5   3  -3   -1.07    3.92   3
   5   3  -3    4.96    4.26   4
   4  -3  -3  304.01   11.90   1
   4  -3  -3  302.69   12.44   4
   4  -3  -3  303.60   11.80   3
   4  -3  -3  304.37   11.93   1
   4  -3  -3  306.21   12.10   2
  -4  -3   3  296.34   12.25   6
  -4  -3   3  288.91   12.49   4
  -4  -3   3  283.45   13.05   5
   4   3  -3  306.74   12.16   2
   4   3  -3  307.15   12.21   3
  -4   3   3  304.56   11.95   1
  -3  -3   3   32.49    1.59   1
  -3  -3   3   35.60    2.25   6
  -3  -3   3   25.15    1.90   2
   3  -3  -3   35.22    1.81   3
  -3  -3   3   31.43    2.42   4
  -3  -3   3   24.48    2.42   5
   3  -3  -3   34.86    2.10   2
   3  -3  -3   30.24    1.88   1
   3  -3  -3   35.70    2.11   4
   3   3  -3   31.75    1.55   1
  -3   3   3   33.30    2.29   4
   3   3  -3   32.25    2.28   2
  -3   3   3   32.08    2.00   1
   2  -3  -3    6.61    1.03   4
   2  -3  -3    2.72    1.04   2
  -2  -3   3    2.01    1.06   2
  -2  -3   3    3.20    0.96   1
   2  -3  -3    4.45    0.59   3
  -2  -3   3    4.96    1.12   6
   2  -3  -3    1.87    1.04   1
  -2  -3   3    2.09    1.26   5
   2   3  -3    4.84    0.79   1
   2   3  -3    2.11    1.04   2
  -2   3   3    2.91    1.00   4
  -2   3   3   -0.01    1.15   1
  -1  -3   3   38.73    2.03   1
  -1  -3   3   28.67    1.62   6
   1  -3  -3   32.40    1.98   1
  -1  -3   3   29.50    1.78   2
  -1   3   3   29.23    1.56   2
   1   3  -3   27.82    1.83   1
  -1   3   3   33.73    2.15   1
  -1   3   3   31.70    1.70   4
   0  -3   3  131.70    5.60   1
   0  -3  -3  130.83    5.60   1
   0   3  -3  129.52    5.53   1
   0   3   3  133.75    5.66   1
  -1  -3  -3   47.66    2.58   1
   1  -3   3   48.64    2.77   1
   1   3   3   50.21    2.69   1
  -1   3  -3   52.76    2.71   1
   2  -3   3   -4.16    1.17   1
   2  -3   3   -0.93    0.65   6
  -2  -3  -3    0.91    0.81   1
  -2  -3  -3   -2.74    1.14   5
  -2   3  -3   -2.70    1.10   1
   2   3   3   -2.77    0.98   1
   3  -3   3 1116.16   41.59   1
  -3  -3  -3 1086.53   44.02   5
  -3  -3  -3 1076.15   41.30   1
   3  -3   3 1130.11   41.05   6
  -3  -3  -3 1065.53   41.18   3
   3   3   3 1109.10   41.37   1
  -3   3  -3 1084.56   41.51   1
  -4  -3  -3   18.31    2.22   3
   4  -3   3   10.61    1.60   1
   4  -3   3    9.40    1.93   6
  -4  -3  -3    6.14    1.90   1
  -4   3  -3   10.86    2.49   1
   4   3   3    8.63    1.00   1
   5  -3   3   27.01    4.29   6
  -5  -3  -3   32.97    1.84   1
   5  -3   3   27.62    2.13   1
  -5  -3  -3   34.86    2.95   3
   5   3   3   26.30    4.75   4
  -5   3  -3   30.27    2.19   1
   5   3   3   24.80    2.93   6
   5   3   3   31.36    2.10   1
  -6  -3  -3  106.87    5.08   1
   6  -3   3  109.11    5.74   6
   6  -3   3   99.42    6.07   5
   6  -3   3  114.55    5.13   1
  -6  -3  -3  106.81    5.88   3
   6   3   3  115.20    4.69   1
   6   3   3  107.52    7.58   4
  -6   3  -3  109.72    5.78   3
   6   3   3  108.03    7.43   6
  -6   3  -3  107.44    5.08   1
   7  -3   3  109.01    6.73   5
  -7  -3  -3  122.32    6.55   3
   7  -3   3  103.27   13.62   4
   7  -3   3  114.07    5.72   1
   7   3   3  105.30   16.05   6
   7   3   3   96.80   11.65   4
  -7   3  -3  113.47    6.08   3
  -7   3  -3  113.10    6.58   1
  -8  -3  -3   24.78    9.08   3
   8  -3   3    7.76    6.10   1
   8  -3   3    8.60    2.88   1
  -8   3  -3   11.05    3.07   3
  -9  -3  -3   -7.79    7.51   3
   9  -3   3    2.42    7.47   1
  -9   3  -3   -4.79   11.47   3
 -10  -3  -3   85.25   16.39   3
 -10   3  -3   70.78   10.68   3
 -11   3  -3    0.14   12.75   3
  11   3   3   15.00   23.32   2
  12  -4  -3   18.33   31.80   2
  11  -4  -3  -11.36   25.10   2
  11   4  -3   -1.24   30.08   2
  10  -4  -3   23.08   11.98   2
  10   4  -3   -4.22   21.49   2
   9  -4  -3   13.79    9.88   2
   9   4  -3   -5.39    6.76   2
   8  -4  -3   25.42   13.05   4
   8  -4  -3   29.11    4.48   2
   8  -4  -3   32.03    5.26   1
   8  -4  -3   26.65    5.65   1
   8   4  -3   32.15    6.62   2
  -8   4   3   20.17    5.40   6
   7  -4  -3   -0.42    2.83   1
   7  -4  -3   -2.75    3.29   1
   7  -4  -3  -11.01    8.18   5
   7  -4  -3   -1.76    3.17   2
   7  -4  -3   -3.01    7.54   4
   7   4  -3   -3.88   13.37   3
   7   4  -3   -1.36    4.10   2
  -7   4   3   -9.15    3.00   6
   6  -4  -3    9.62    1.55   1
   6  -4  -3    6.58    2.03   1
   6  -4  -3    4.35    6.32   4
  -6  -4   3    6.00    3.06   4
   6  -4  -3    4.18    2.53   2
  -6   4   3   11.33    2.10   6
   6   4  -3   10.17    3.19   3
   6   4  -3    7.83    2.03   2
  -5  -4   3   11.44    2.36   5
   5  -4  -3    9.78    1.62   2
  -5  -4   3   15.84    2.24   4
   5  -4  -3    8.42    1.57   1
   5  -4  -3   15.46    3.33   4
   5  -4  -3   11.92    1.66   1
  -5   4   3   13.64    3.56   6
   5   4  -3    9.89    1.86   2
   5   4  -3   11.85    2.14   3
   4  -4  -3   15.22    1.97   4
  -4  -4   3   27.38    3.00   5
  -4  -4   3   15.32    1.64   1
   4  -4  -3   17.26    1.60   1
  -4  -4   3   13.50    1.96   4
   4  -4  -3   14.50    2.00   1
   4  -4  -3   16.34    1.74   2
  -4  -4   3   14.88    0.90   1
  -4  -4   3   15.42    1.82   6
   4   4  -3   18.95    2.30   2
   4   4  -3   16.41    2.10   3
   4   4  -3   15.82    2.87   6
   3  -4  -3   31.33    2.14   2
  -3  -4   3   36.63    1.84   1
  -3  -4   3   35.73    2.71   5
   3  -4  -3   36.96    1.83   3
  -3  -4   3   37.32    2.26   2
  -3  -4   3   35.10    2.42   6
   3  -4  -3   35.06    2.24   4
   3  -4  -3   36.48    2.37   1
  -3  -4   3   35.18    2.62   4
   3   4  -3   37.45    1.86   1
  -3   4   3   34.63    2.32   1
   3   4  -3   39.06    2.32   6
   3   4  -3   43.02    2.55   2
  -2  -4   3  137.39    5.73   6
  -2  -4   3  137.03    5.74   2
   2  -4  -3  140.82    5.57   2
   2  -4  -3  140.09    5.28   3
  -2  -4   3  133.53    5.65   1
   2  -4  -3  139.91    5.76   4
   2  -4  -3  137.78    5.93   1
   2   4  -3  139.96    5.67   1
  -2   4   3  131.13    5.72   4
  -2   4   3  139.11    5.99   1
   2   4  -3  134.13    5.77   2
  -1  -4   3   56.27    2.91   1
  -1  -4   3   61.75    2.86   2
  -1  -4   3   62.96    2.60   6
   1  -4  -3   51.80    2.99   1
  -1   4   3   62.65    2.60   4
   1   4  -3   58.15    2.90   1
  -1   4   3   57.24    2.45   2
  -1   4   3   58.54    3.13   1
   0  -4  -3   14.63    1.48   1
   0  -4   3    8.97    1.48   1
   0   4  -3   13.40    1.43   1
   0   4   3   11.85    1.71   1
   1  -4   3  184.62    6.91   6
  -1  -4  -3  176.77    7.51   1
   1  -4   3  189.92    7.68   1
  -1   4  -3  189.00    7.63   1
   1   4   3  174.93    7.59   1
  -2  -4  -3    5.51    1.39   3
   2  -4   3    5.13    1.31   1
  -2  -4  -3    5.44    0.99   1
   2  -4   3    5.96    0.79   6
   2   4   3    3.30    1.13   1
  -2   4  -3    3.07    1.25   1
  -3  -4  -3  100.06    4.92   3
  -3  -4  -3  101.39    4.49   1
   3  -4   3  102.33    4.48   6
   3  -4   3  108.39    4.92   1
  -3  -4  -3  100.30    5.18   5
  -3   4  -3  101.51    4.73   1
   3   4   3  105.61    4.68   1
  -4  -4  -3   26.26    2.82   3
   4  -4   3   22.55    1.83   6
  -4  -4  -3   25.46    2.38   5
  -4  -4  -3   22.82    3.12   1
   4  -4   3   22.34    2.35   1
  -4   4  -3   17.78    2.80   1
   4   4   3   22.58    2.14   1
  -5  -4  -3   81.21    4.82   5
   5  -4   3   76.61    3.98   1
  -5  -4  -3   83.30    4.50   3
   5  -4   3   73.23    4.07   6
  -5  -4  -3   73.00    3.42   1
   5   4   3   61.17    4.54   6
   5   4   3   75.98    3.49   1
  -5   4  -3   72.45    3.92   1
   5   4   3   80.74    5.86   4
  -6  -4  -3   37.36    3.35   3
  -6  -4  -3   41.91    3.65   1
   6  -4   3   45.87    2.83   1
  -6   4  -3   29.07    4.48   1
   6   4   3   40.41    2.14   1
   6   4   3   35.76    6.76   4
   6   4   3   35.81    6.16   6
  -6   4  -3   37.74    4.46   3
  -7  -4  -3    7.28    2.75   3
   7  -4   3   12.85    3.41   1
   7  -4   3   11.78    6.62   5
   7   4   3    8.72    7.36   4
   7   4   3   26.58   17.84   6
  -7   4  -3   10.76    2.50   1
  -7   4  -3   12.00    3.43   3
  -8  -4  -3   -2.09    6.89   3
   8  -4   3   -3.03    4.20   1
   8  -4   3   -3.53    5.61   1
  -8   4  -3   -7.16    4.68   3
   9  -4   3    3.31    7.70   1
  -9  -4  -3    6.92    5.39   3
  -9   4  -3   11.13   11.88   3
 -10   4  -3    0.53   10.17   3
 -11   4  -3   51.19   16.81   3
  11   4   3   19.19   25.32   2
  12  -5  -3   11.02   36.31   2
  11  -5  -3   10.07   19.62   2
  11   5  -3   -5.76   17.89   2
  10  -5  -3    9.14   10.27   2
  10   5  -3    2.23   17.35   2
   9  -5  -3    5.92    7.57   1
   9  -5  -3   -2.85    7.09   1
   9  -5  -3    0.68   12.95   2
  -9   5   3   -0.61   13.77   6
   9   5  -3   -0.01    7.30   2
   8  -5  -3   12.63    4.09   1
   8  -5  -3   21.23    7.77   1
   8  -5  -3   17.53    6.25   2
   8  -5  -3   12.36   12.91   4
  -8   5   3    6.28    3.20   6
   8   5  -3    8.15    8.01   2
   7  -5  -3   -1.14    4.39   1
   7  -5  -3   25.92    6.14   4
   7  -5  -3    9.78    2.48   2
   7  -5  -3    8.09    3.36   1
   7   5  -3    4.88   13.45   3
   7   5  -3   11.15    3.27   2
  -7   5   3   19.91    8.55   6
   6  -5  -3   14.74    6.23   4
   6  -5  -3   13.36    2.81   1
  -6  -5   3   19.81    2.77   4
   6  -5  -3   13.64    3.16   2
   6  -5  -3   17.95    1.67   1
   6   5  -3   16.50    5.73   3
  -6   5   3   10.73    2.19   6
   6   5  -3   15.97    2.40   2
   5  -5  -3   23.99    1.93   1
   5  -5  -3   36.19    3.26   4
   5  -5  -3   18.53    2.23   1
  -5  -5   3   27.40    2.67   4
  -5  -5   3   27.69    2.68   5
   5  -5  -3   24.42    2.19   2
   5   5  -3   28.01    2.47   2
   5   5  -3   26.89    2.66   3
  -5   5   3   23.38    4.29   6
   5   5  -3   17.27    2.90   6
   4  -5  -3   16.38    1.61   2
  -4  -5   3   16.67    2.27   5
  -4  -5   3   12.48    0.92   1
   4  -5  -3    6.17    2.69   1
   4  -5  -3   13.92    1.69   4
   4  -5  -3   12.11    2.09   1
  -4  -5   3   20.61    2.17   4
  -4  -5   3   13.08    0.94   1
   4   5  -3    7.69    1.67   3
   4   5  -3   14.34    4.74   6
   4   5  -3    9.74    1.61   2
   3  -5  -3  718.01   27.50   4
   3  -5  -3  700.67   27.48   1
  -3  -5   3  683.06   27.02   1
  -3  -5   3  695.27   29.16   5
  -3  -5   3  711.25   27.71   4
  -3  -5   3  697.71   26.83   2
   3  -5  -3  714.91   26.70   2
  -3   5   3  730.06   27.53   1
   3   5  -3  730.13   27.06   1
   3   5  -3  738.22   27.27   6
   3   5  -3  722.97   26.92   2
  -2  -5   3    2.53    1.21   2
  -2  -5   3   -1.56    1.16   1
   2  -5  -3   -0.50    1.37   4
   2  -5  -3    0.57    0.98   1
   2   5  -3    2.07    1.20   6
   2   5  -3    2.87    0.80   1
  -2   5   3   -0.31    1.50   1
   2   5  -3    1.65    1.19   2
  -1  -5   3   89.90    4.19   1
  -1  -5   3   92.37    4.00   2
   1  -5  -3   89.98    4.23   1
  -1   5   3   96.58    4.41   1
   1   5  -3   89.72    4.14   1
  -1   5   3   85.77    3.67   4
   0  -5  -3   21.59    1.60   1
   0  -5  -3   17.72    1.12   3
   0  -5   3   18.56    1.80   1
   0   5  -3   20.52    1.68   1
   0   5   3   20.19    1.89   1
  -1  -5  -3   50.22    2.53   3
   1  -5   3   51.31    2.89   1
  -1  -5  -3   48.82    2.69   1
   1   5   3   49.24    2.87   1
  -1   5  -3   53.30    2.83   1
   2  -5   3   13.30    1.79   1
  -2  -5  -3   10.56    1.61   3
  -2  -5  -3   10.69    1.23   1
   2   5   3    9.82    1.48   1
  -2   5  -3    9.83    1.36   1
  -3  -5  -3   73.76    3.94   3
  -3  -5  -3   73.92    4.16   5
   3  -5   3   84.93    4.02   1
  -3  -5  -3   67.87    3.44   1
   3   5   3   73.53    3.65   4
   3   5   3   75.21    3.60   1
  -3   5  -3   62.39    3.65   1
  -4  -5  -3   49.88    3.61   1
  -4  -5  -3   49.74    3.53   5
   4  -5   3   52.29    3.22   1
  -4  -5  -3   51.74    3.38   3
  -4   5  -3   44.87    3.46   1
   4   5   3   56.72    2.77   1
   4   5   3   47.75    3.04   4
   5  -5   3  152.03    6.67   1
  -5  -5  -3  126.41    6.87   3
  -5  -5  -3  144.94    6.00   1
  -5  -5  -3  149.79    7.43   5
  -5   5  -3  139.23    6.53   1
   5   5   3  132.38    6.82   4
   5   5   3  153.19    6.13   1
   6  -5   3   -0.11    3.60   1
  -6  -5  -3   -0.11    2.91   1
  -6  -5  -3    1.00    2.81   3
  -6  -5  -3    1.00    5.24   5
  -6   5  -3   -0.89    5.04   1
   6   5   3   -1.27   10.02   6
   6   5   3    1.47    1.30   1
   6   5   3    0.49    7.31   4
  -7  -5  -3  252.90   12.56   3
   7  -5   3  257.87   10.74   1
   7  -5   3  232.00   12.12   5
   7   5   3  247.74   14.60   4
   7   5   3  226.08   14.38   6
  -7   5  -3  261.85   11.11   3
  -7   5  -3  263.07   11.21   1
   8  -5   3   40.02    7.87   1
   8  -5   3   30.58    5.71   1
  -8  -5  -3   42.21    7.10   3
  -8   5  -3   34.24    4.91   3
  -9  -5  -3   14.42    8.10   3
   9  -5   3    6.85    5.14   1
  -9   5  -3    1.53   11.53   3
 -10   5  -3   21.00   12.96   3
  10   5   3   21.85   13.39   2
  11   5   3  -19.28   43.50   2
 -11   5  -3    1.03   16.14   3
  12  -6  -3   14.19   32.50   2
  11  -6  -3   14.70   15.27   2
  11   6  -3    2.97   26.80   2
  10  -6  -3   31.35   13.51   2
  10   6  -3    6.99   13.05   2
   9  -6  -3   12.66   12.03   2
   9  -6  -3    4.75   22.33   1
   9  -6  -3    6.62    8.78   1
  -9   6   3    5.72   10.96   6
   9   6  -3   -5.25   12.23   2
   8  -6  -3   11.87    3.61   1
   8  -6  -3   20.43    6.39   2
   8  -6  -3   12.90   12.22   4
   8  -6  -3    9.30    5.39   1
  -8   6   3    8.20    3.71   6
   8   6  -3   16.95    6.53   2
   7  -6  -3   80.84   12.25   4
   7  -6  -3   88.88    6.10   2
   7  -6  -3   72.08    7.69   1
   7  -6  -3   89.26    5.26   1
   7   6  -3   58.42    6.98   3
   7   6  -3   88.38    5.32   2
  -7   6   3   77.94    9.28   6
   6  -6  -3    6.10    1.67   1
   6  -6  -3   14.23    5.47   4
  -6  -6   3    4.51    2.35   5
   6  -6  -3    8.62    3.17   1
   6  -6  -3    2.38    3.12   2
  -6  -6   3   15.92    3.07   4
   6   6  -3   18.39    9.19   6
   6   6  -3   16.22    3.91   2
   6   6  -3    6.95    8.83   3
  -6   6   3    6.64    2.08   6
   5  -6  -3   -1.50    4.87   1
   5  -6  -3    5.68    1.44   1
  -5  -6   3    2.46    3.29   5
   5  -6  -3    6.40    3.04   4
  -5  -6   3   14.58    2.85   4
   5  -6  -3   12.06    1.63   2
   5   6  -3    9.71    2.35   3
   5   6  -3    9.17    2.06   2
  -5   6   3   -0.21    2.46   6
   5   6  -3    1.21    2.52   6
  -4  -6   3   70.63    3.42   1
   4  -6  -3   86.20    4.20   1
   4  -6  -3   77.61    4.07   1
  -4  -6   3   79.76    4.32   4
  -4  -6   3   79.46    3.80   1
   4  -6  -3   78.49    4.10   4
   4  -6  -3   66.18    3.79   2
  -4  -6   3   81.43    4.73   5
   4   6  -3   73.72    5.22   6
   4   6  -3   81.03    4.16   2
   4   6  -3   85.02    4.25   3
  -3  -6   3    9.20    1.11   1
  -3  -6   3   11.40    1.87   4
   3  -6  -3   11.89    1.96   2
   3  -6  -3    8.00    2.39   4
   3  -6  -3    4.12    2.34   1
  -3  -6   3   10.28    2.19   2
   3   6  -3    7.30    1.21   6
   3   6  -3    5.59    0.90   1
   3   6  -3    5.87    1.40   2
  -3   6   3    8.93    1.62   1
   2  -6  -3 1684.85   61.89   2
   2  -6  -3 1672.95   63.92   1
   2  -6  -3 1681.61   63.62   4
  -2  -6   3 1661.44   63.61   1
  -2  -6   3 1654.48   62.21   2
  -2   6   3 1722.60   63.99   1
   2   6  -3 1680.78   63.61   1
   2   6  -3 1775.82   62.98   6
  -1  -6   3  981.74   38.23   1
  -1  -6   3 1019.62   37.24   2
   1  -6  -3  980.12   38.38   1
   1   6  -3 1022.79   37.44   6
  -1   6   3 1020.32   38.45   1
   1   6  -3 1010.73   38.23   1
   0  -6  -3   34.13    2.33   1
   0  -6  -3   39.50    1.85   3
   0  -6   3   45.34    2.62   1
   0   6   3   36.81    2.70   1
   0   6  -3   39.86    2.39   1
   1  -6   3  685.01   25.82   1
  -1  -6  -3  665.07   25.64   1
  -1  -6  -3  655.81   25.02   3
  -1   6  -3  672.05   25.73   1
   1   6   3  649.11   25.68   1
   1   6   3  666.86   25.11   4
   2  -6   3  110.14    5.21   1
  -2  -6  -3  108.06    4.96   1
  -2  -6  -3  109.83    4.97   3
   2   6   3  112.93    4.70   4
   2   6   3  105.43    5.05   1
  -2   6  -3  110.43    5.13   1
  -3  -6  -3    0.64    2.16   3
  -3  -6  -3   -1.01    1.69   1
   3  -6   3    2.12    1.69   1
  -3   6  -3   -0.08    2.26   1
   3   6   3   -0.30    1.58   4
   3   6   3    2.65    1.22   1
  -4  -6  -3  222.07    9.13   1
  -4  -6  -3  230.61    9.75   3
  -4  -6  -3  215.24   10.23   5
   4  -6   3  214.95    9.57   1
   4   6   3  229.36    9.56   4
  -4   6  -3  212.34    9.47   1
   4   6   3  236.09    9.26   1
  -5  -6  -3  642.62   26.07   3
   5  -6   3  687.87   26.14   1
  -5  -6  -3  681.32   28.03   5
  -5  -6  -3  645.72   25.45   1
  -5   6  -3  631.34   25.98   1
   5   6   3  693.70   25.62   1
   5   6   3  675.39   26.35   4
  -6  -6  -3   -1.05    2.27   3
  -6  -6  -3   11.04    4.91   5
   6  -6   3    4.45    3.98   1
  -6  -6  -3    6.36    2.72   1
   6   6   3   -2.08    2.44   1
   6   6   3    3.30   17.73   6
  -6   6  -3    3.71    5.45   1
   6   6   3    3.39    6.17   4
   7  -6   3  109.38    6.36   1
  -7  -6  -3  107.57    8.01   3
   7  -6   3  109.32    5.50   1
   7   6   3   93.42   11.58   4
  -7   6  -3  118.24    8.80   1
  -7   6  -3  103.19    5.85   3
   7   6   3   98.12   13.10   6
  -8  -6  -3   46.65    6.65   3
   8  -6   3   61.19    5.31   1
   8  -6   3   48.86   11.18   1
  -8   6  -3   65.72    6.10   3
   9  -6   3    0.90    6.83   1
  -9   6  -3    9.32   14.63   3
  10   6   3  -10.49   23.42   2
 -10   6  -3    1.93   10.71   3
 -11   6  -3   -9.94   33.83   3
  11   6   3  -10.81   24.23   2
  11  -7  -3    6.72   23.59   2
  11   7  -3    5.35   23.67   2
  10  -7  -3   -8.13   14.48   2
  10   7  -3   -7.30   14.32   2
   9  -7  -3   13.83   12.83   2
   9  -7  -3    3.77    8.65   1
  -9   7   3   -6.86    7.33   6
   9   7  -3   17.62    9.87   2
   8  -7  -3    0.80    4.05   1
   8  -7  -3   -0.41   13.11   1
   8  -7  -3    7.10    6.97   2
  -8   7   3    5.98    5.95   6
   8   7  -3    2.50    4.60   2
   7  -7  -3   -2.92    5.56   1
   7  -7  -3   -1.84    2.14   1
  -7  -7   3   -5.70    5.05   5
   7  -7  -3    3.07    3.25   2
   7  -7  -3   11.70    8.82   4
   7   7  -3   -5.25    7.39   3
   7   7  -3    0.40    6.36   2
  -7   7   3   -4.50    5.28   6
  -6  -7   3   94.97    6.04   5
   6  -7  -3  102.17    7.73   1
   6  -7  -3   98.28    5.14   1
   6  -7  -3   97.22    5.80   4
  -6  -7   3  105.59    5.83   4
   6  -7  -3  106.63    5.43   2
   6   7  -3  102.41    5.69   3
  -6   7   3   98.48    5.47   6
   6   7  -3  100.38    5.54   2
   6   7  -3   98.27    9.13   6
  -5  -7   3   67.18    2.92   1
   5  -7  -3   59.61    3.67   1
   5  -7  -3   53.60    4.17   1
   5  -7  -3   62.49    3.62   2
   5  -7  -3   68.53    5.28   4
  -5  -7   3   66.10    2.90   1
  -5  -7   3   71.10    4.37   5
  -5  -7   3   55.54    4.08   4
   5   7  -3   62.20    5.39   6
   5   7  -3   57.71    4.93   3
   5   7  -3   69.20    4.01   2
  -4  -7   3   40.51    2.16   1
  -4  -7   3   37.66    2.16   1
   4  -7  -3   35.24    2.64   1
  -4  -7   3   31.81    2.66   4
   4  -7  -3   36.22    2.73   4
   4  -7  -3   39.40    2.77   1
  -4  -7   3   35.40    3.22   5
   4  -7  -3   39.26    2.43   2
   4   7  -3   40.78    2.80   2
   4   7  -3   32.51    2.87   3
   4   7  -3   35.19    2.88   6
  -3  -7   3 1921.28   73.85   1
  -3  -7   3 1923.63   72.40   2
   3  -7  -3 1998.21   72.17   2
   3  -7  -3 1967.83   74.20   4
   3  -7  -3 1998.29   74.33   1
   3  -7  -3 1998.85   74.37   1
  -3  -7   3 1946.56   74.50   4
   3   7  -3 1953.94   73.83   1
   3   7  -3 2035.94   73.43   6
  -3   7   3 1960.16   74.36   1
   3   7  -3 1931.70   72.42   2
  -2  -7   3    6.88    1.93   2
   2  -7  -3    4.60    2.58   1
   2  -7  -3   10.99    2.25   2
   2  -7  -3    6.80    1.83   4
  -2  -7   3    3.66    1.21   1
   2   7  -3    5.53    1.73   6
   2   7  -3    6.55    1.39   1
  -2   7   3   12.14    1.92   1
  -1  -7   3    5.97    1.40   1
  -1  -7   3    2.32    1.17   2
   1  -7  -3   -1.19    2.45   1
   1   7  -3    1.31    0.99   1
  -1   7   3    2.69    1.58   1
   0  -7   3   37.04    2.55   1
   0  -7  -3   31.89    2.20   1
   0   7  -3   31.98    2.20   1
   0   7   3   36.09    2.45   1
   1  -7   3   34.13    2.51   1
  -1  -7  -3   29.59    2.15   1
  -1  -7  -3   29.89    1.88   3
   1   7   3   31.05    1.38   4
   1   7   3   29.98    2.37   1
  -1   7  -3   22.73    2.04   1
   2  -7   3    5.43    1.68   1
  -2  -7  -3    8.86    1.46   3
  -2  -7  -3    4.98    1.36   1
   2   7   3    8.16    1.85   1
  -2   7  -3    8.40    1.47   1
   2   7   3    8.97    0.91   4
   3  -7   3    5.70    1.87   1
  -3  -7  -3    3.32    2.65   1
  -3  -7  -3    7.76    1.74   3
   3   7   3   -2.00    2.40   1
  -3   7  -3    6.50    4.06   1
   3   7   3    7.31    1.10   4
  -4  -7  -3    6.77    1.33   1
  -4  -7  -3    8.51    2.08   3
   4  -7   3    7.41    2.01   1
  -4  -7  -3   10.04    2.21   5
   4   7   3   11.33    1.52   1
   4   7   3    2.65    2.47   4
  -4   7  -3    6.14    1.66   1
  -5  -7  -3   37.89    3.29   3
  -5  -7  -3   42.87    3.65   5
   5  -7   3   43.69    3.15   1
  -5  -7  -3   42.10    2.87   1
   5   7   3   42.21    2.79   1
   5   7   3   34.73    5.14   4
  -5   7  -3   36.82    4.93   1
   6  -7   3  332.66   14.28   1
  -6  -7  -3  343.68   14.62   3
  -6  -7  -3  342.52   13.46   1
  -6  -7  -3  362.67   15.71   5
  -6   7  -3  347.26   15.73   1
   6   7   3  337.69   20.78   6
   6   7   3  341.58   13.57   1
   6   7   3  333.18   14.69   4
  -7  -7  -3    0.09    3.62   3
   7  -7   3    2.93    2.41   1
  -7  -7  -3    4.41    5.25   5
   7  -7   3    9.18   12.70   1
   7   7   3   -9.51   14.33   4
  -7   7  -3    5.72    3.59   3
   8  -7   3   22.52   19.03   1
   8  -7   3   27.24    6.14   1
  -8  -7  -3   27.58    9.61   3
  -8   7  -3   19.26    5.31   3
   9  -7   3    4.51    9.99   1
   9   7   3    0.02   14.83   2
  -9   7  -3   20.15   14.86   3
  10   7   3   17.08   21.46   2
 -10   7  -3   35.93   10.32   3
  11   7   3   23.39   31.07   2
 -11   7  -3  -12.90   25.31   3
  11  -8  -3   19.16   24.31   2
  11   8  -3   19.68   17.35   2
  10  -8  -3    6.67   19.79   2
  10   8  -3  -22.10   18.08   2
   9  -8  -3   36.90   11.19   2
   9  -8  -3   38.41    8.88   1
   9   8  -3   37.71    8.57   2
  -9   8   3   45.86    6.44   6
   8  -8  -3    6.18   15.66   1
   8  -8  -3   -1.44    5.62   2
   8  -8  -3   10.62    4.93   1
  -8   8   3   16.41    8.20   6
   8   8  -3   11.86    6.45   2
  -7  -8   3   -9.04    5.08   5
   7  -8  -3    9.98    4.88   2
   7  -8  -3   11.34   13.47   4
   7  -8  -3    5.71    9.04   1
  -7   8   3   -2.34    2.98   6
   7   8  -3   11.96   16.56   3
   7   8  -3   10.33    7.92   2
   7   8  -3   -5.71    7.61   6
   6  -8  -3   28.98    4.56   2
   6  -8  -3   45.37    7.11   4
  -6  -8   3   35.85    3.51   4
   6  -8  -3   39.66    8.84   1
  -6  -8   3   35.04    3.67   5
   6  -8  -3   46.89    5.10   1
   6   8  -3   24.64    7.85   3
   6   8  -3   31.04    8.57   6
  -6   8   3   49.29    5.63   6
   6   8  -3   42.63    3.44   2
  -5  -8   3  276.82   11.10   1
  -5  -8   3  284.92   12.26   4
   5  -8  -3  299.92   12.13   4
   5  -8  -3  287.13   11.61   2
  -5  -8   3  276.59   11.07   1
   5  -8  -3  268.43   12.00   1
   5  -8  -3  287.52   11.99   1
  -5  -8   3  254.64   12.90   5
   5   8  -3  301.83   12.68   3
   5   8  -3  274.66   12.14   6
   5   8  -3  275.77   11.75   2
  -4  -8   3  121.08    5.26   1
   4  -8  -3  131.45    6.03   1
   4  -8  -3  116.03    5.83   4
  -4  -8   3  115.75    5.81   4
   4  -8  -3  116.36    5.87   1
  -4  -8   3  116.36    6.47   5
  -4  -8   3  111.39    5.21   1
   4  -8  -3  119.52    5.33   2
   4   8  -3  122.55    5.67   2
   4   8  -3  109.36    5.68   6
   4   8  -3  118.99    5.80   3
  -3  -8   3   50.82    3.24   4
  -3  -8   3   40.32    2.88   1
   3  -8  -3   48.10    4.53   4
  -3  -8   3   45.76    3.64   2
   3  -8  -3   45.33    3.37   1
  -3  -8   3   42.60    2.72   1
   3  -8  -3   42.24    3.52   1
   3  -8  -3   49.41    2.67   2
   3   8  -3   36.68    4.46   6
   3   8  -3   36.42    3.18   1
   3   8  -3   53.31    3.11   2
   2  -8  -3   30.22    3.76   1
   2  -8  -3   26.43    1.42   2
   2  -8  -3   27.51    1.57   4
  -2  -8   3   27.23    1.77   2
  -2  -8   3   32.91    2.17   1
  -2   8   3   20.09    2.29   1
   2   8  -3   25.58    1.92   1
   2   8  -3   25.27    2.44   6
  -1  -8   3    0.28    1.47   1
   1  -8  -3    1.18    0.88   1
  -1  -8   3    1.51    1.74   2
   1   8  -3    0.45    0.59   6
  -1   8   3   -1.40    1.69   1
   1   8  -3   -3.92    1.10   1
   0  -8   3  128.43    5.88   1
   0  -8  -3  113.19    5.74   1
   0   8  -3  131.25    5.77   1
   0   8   3  120.66    5.83   1
  -1  -8  -3   -0.73    1.27   1
  -1  -8  -3    6.45    1.84   3
   1  -8   3    3.47    1.70   1
  -1   8  -3    0.67    1.73   1
   1   8   3    2.96    1.72   1
  -2  -8  -3  302.34   11.96   3
  -2  -8  -3  312.16   12.30   1
   2  -8   3  290.44   12.48   1
   2   8   3  290.44   11.64   4
   2   8   3  303.57   12.35   1
  -2   8  -3  291.53   12.36   1
  -3  -8  -3   45.87    3.09   3
  -3  -8  -3   39.83    2.74   1
   3  -8   3   44.53    3.19   1
  -3   8  -3   42.07    5.98   1
   3   8   3   40.15    2.60   4
   3   8   3   56.25    3.09   1
  -4  -8  -3   82.42    4.73   3
   4  -8   3   83.04    4.81   1
  -4  -8  -3   92.77    5.31   5
  -4  -8  -3   84.13    4.27   1
   4   8   3   87.26    4.46   4
   4   8   3   91.08    4.40   1
  -4   8  -3   81.74    4.71   1
  -5  -8  -3  207.91    8.94   1
  -5  -8  -3  211.38    9.74   3
  -5  -8  -3  215.96   10.48   5
   5  -8   3  228.56    9.72   1
   5   8   3  222.49    9.13   1
   5   8   3  214.55    9.54   4
  -5   8  -3  206.33    9.59   1
  -6  -8  -3   -0.20    6.18   1
   6  -8   3   -1.41    2.79   1
  -6  -8  -3   13.31    5.27   3
  -6  -8  -3   -0.61    6.00   5
   6   8   3   -4.88    7.91   4
  -6   8  -3   -3.60    6.20   1
   6   8   3   -1.24    4.02   1
   6   8   3    0.52   16.46   6
   7  -8   3    2.99   17.23   1
  -7  -8  -3    7.61    4.58   3
   7  -8   3    9.02    3.78   1
  -7  -8  -3    2.64    6.21   5
  -7   8  -3    7.51    4.37   3
   7   8   3    5.03   13.07   4
   8  -8   3   -0.55    8.15   1
   8  -8   3   -1.05   13.14   1
  -8   8  -3    2.09    3.94   3
   8   8   3   -3.96    6.62   2
   9  -8   3    6.71   17.88   1
  -9   8  -3   10.14   15.20   3
   9   8   3  -11.65   14.37   2
  10   8   3  -11.12   23.37   2
 -10   8  -3    2.24    9.72   3
  11   8   3    1.86   41.48   2
 -11   8  -3    8.61   22.53   3
  11  -9  -3    2.46   37.54   2
  11   9  -3   -5.35   37.77   2
  10  -9  -3    7.00   20.51   2
  10   9  -3   11.02   19.32   2
   9  -9  -3   36.89   12.41   2
   9  -9  -3   32.05    8.12   1
  -9   9   3   55.55   14.58   6
   9   9  -3   47.36   15.34   2
  -8  -9   3    9.03    5.34   5
   8  -9  -3    1.95   15.13   1
   8  -9  -3   -2.76    7.63   1
   8  -9  -3   -5.61    5.85   2
  -8   9   3   -2.77    9.28   6
   8   9  -3  -19.39    7.63   2
   7  -9  -3   95.70    5.55   1
   7  -9  -3   74.29   13.44   4
   7  -9  -3   93.75   19.57   1
   7  -9  -3   90.10    6.27   2
  -7  -9   3  109.75    6.77   5
  -7   9   3   97.02    5.74   6
   7   9  -3   94.76   12.24   6
   7   9  -3   98.52    7.35   2
  -6  -9   3  367.55   14.07   1
  -6  -9   3  354.52   16.66   5
  -6  -9   3  358.43   15.61   4
   6  -9  -3  344.59   14.87   2
   6  -9  -3  356.94   15.42   1
  -6  -9   3  362.04   14.06   1
   6  -9  -3  362.34   15.26   1
   6  -9  -3  391.48   15.73   4
   6   9  -3  380.88   16.29   6
   6   9  -3  366.14   15.10   2
  -6   9   3  353.41   15.19   6
   6   9  -3  366.61   15.53   3
   5  -9  -3   18.68    4.20   4
  -5  -9   3   19.26    2.94   5
   5  -9  -3   14.72    2.57   1
  -5  -9   3   12.24    2.79   1
  -5  -9   3   17.41    3.64   4
   5  -9  -3   10.25    2.36   1
   5  -9  -3   12.79    3.27   2
  -5  -9   3   15.66    3.27   1
   5   9  -3   21.65    7.69   6
   5   9  -3   16.13    4.78   3
   5   9  -3   20.07    3.09   2
   4  -9  -3  142.82    6.64   1
   4  -9  -3  125.17    6.48   1
  -4  -9   3  140.99    6.43   4
   4  -9  -3  133.76    6.89   4
  -4  -9   3  126.96    5.86   1
  -4  -9   3  126.91    5.80   1
   4  -9  -3  141.28    5.86   2
   4   9  -3  115.67    6.19   6
   4   9  -3  131.59    6.12   2
   4   9  -3  115.50    8.50   3
  -3  -9   3  873.94   34.54   4
   3  -9  -3  898.08   34.16   4
  -3  -9   3  874.49   34.25   1
   3  -9  -3  925.68   34.80   1
   3  -9  -3  897.11   33.14   2
  -3  -9   3  857.47   34.21   1
  -3  -9   3  882.53   33.48   2
   3  -9  -3  914.50   34.79   1
   3   9  -3  914.82   34.03   6
   2  -9  -3    6.42    1.17   2
  -2  -9   3    1.89    2.46   2
  -2  -9   3    3.00    1.29   1
   2  -9  -3    8.27    1.31   4
   2  -9  -3    7.04    1.85   1
   2   9  -3    3.30    1.97   1
   2   9  -3    1.13    2.01   6
  -2   9   3    3.91    1.45   1
   1  -9  -3  192.28    9.23   1
  -1  -9   3  217.61    8.54   2
  -1  -9   3  222.53    9.25   1
   1   9  -3  223.31    8.44   6
   1   9  -3  200.93    9.05   1
  -1   9   3  221.53    9.53   1
   0  -9   3   38.67    2.81   1
   0  -9  -3   30.86    2.56   1
   0   9  -3   36.52    3.53   1
   0   9  -3   35.94    2.05   6
   0   9   3   38.53    2.95   1
   1  -9   3   -0.19    1.72   1
  -1  -9  -3    2.03    2.34   1
   1   9   3    1.04    1.91   1
  -1   9  -3   -2.70    2.55   1
  -2  -9  -3   12.59    4.65   1
   2  -9   3   16.64    2.33   1
   2   9   3   16.27    1.19   2
   2   9   3   14.45    2.11   1
  -2   9  -3   10.30    2.79   1
  -3  -9  -3  241.04   10.10   3
  -3  -9  -3  241.53   10.16   1
   3  -9   3  241.34   10.58   1
   3   9   3  237.06    9.72   4
   3   9   3  243.16   10.24   1
  -3   9  -3  230.35   10.35   1
  -4  -9  -3   -0.72    1.61   3
  -4  -9  -3    3.05    4.15   1
   4  -9   3    1.10    1.72   1
  -4   9  -3    3.12    7.29   1
   4   9   3    4.16    3.33   4
   4   9   3    6.41    1.47   1
   5  -9   3   12.01    5.61   1
  -5  -9  -3   13.65    6.27   5
  -5  -9  -3   14.88    4.97   1
  -5  -9  -3   15.42    6.93   3
  -5   9  -3    7.48    4.45   1
   5   9   3    6.26    2.33   1
   5   9   3    2.93    3.61   4
  -6  -9  -3   40.06    3.73   3
  -6  -9  -3   41.35    2.98   1
   6  -9   3   32.12    6.96   1
   6  -9   3   27.43    4.19   1
  -6  -9  -3   39.51    3.02   1
  -6  -9  -3   30.04    4.61   5
   6   9   3   41.85    7.58   4
  -6   9  -3   31.12    7.04   1
   6   9   3   37.92   25.69   6
   7  -9   3   -4.24   15.82   1
   7  -9   3   -2.50    5.95   1
  -7  -9  -3   -5.12    6.47   5
  -7  -9  -3    6.49    5.32   1
  -7  -9  -3    0.24    8.31   1
  -7   9  -3   12.96    3.87   3
   7   9   3    5.30    8.59   2
   7   9   3    1.38   10.82   4
   8  -9   3  -10.71   14.53   1
   8  -9   3   -9.33    7.44   1
  -8   9  -3   -2.83    5.87   3
   8   9   3    1.11   10.20   2
   9  -9   3   56.80    9.99   1
  -9   9  -3   39.74   21.70   3
   9   9   3   48.70    8.69   2
 -10   9  -3   50.46    9.69   3
  10   9   3   71.90   29.16   2
 -11   9  -3   -0.40   27.68   3
  11   9   3   12.35   41.04   2
  11 -10  -3   44.51   23.84   2
  11  10  -3   59.81   46.97   2
  10 -10  -3   16.50   15.69   2
  10  10  -3   -0.06   11.60   2
   9 -10  -3   46.18    9.32   2
   9 -10  -3   65.47   15.80   1
  -9  10   3   55.49   24.47   6
   9  10  -3   40.40   11.07   2
   8 -10  -3  355.98   16.14   1
   8 -10  -3  354.42   16.89   1
   8 -10  -3  378.08   16.02   2
  -8 -10   3  371.94   17.60   5
  -8  10   3  358.89   16.52   6
   8  10  -3  364.84   15.92   2
  -7 -10   3    2.94    5.36   5
   7 -10  -3   -0.35    5.47   2
   7 -10  -3    7.14   13.08   1
   7 -10  -3    5.29    6.99   1
   7 -10  -3   -1.58   13.97   4
  -7  10   3   -2.08   10.59   6
   7  10  -3    1.95    5.86   2
   7  10  -3   -8.13   17.69   6
  -6 -10   3   95.87    5.42   4
  -6 -10   3   84.76    4.38   1
   6 -10  -3   70.20    5.52   1
  -6 -10   3   77.26    6.61   5
   6 -10  -3   77.87   12.06   4
   6 -10  -3   61.33    8.91   1
  -6 -10   3   89.15    6.84   1
   6 -10  -3   84.91    5.19   2
   6  10  -3   62.86    5.88   2
   6  10  -3   65.42    5.67   6
  -6  10   3   71.31    4.67   6
   6  10  -3   79.62   12.60   3
  -5 -10   3   77.79    4.93   4
  -5 -10   3   77.07    4.59   1
  -5 -10   3   74.97    5.19   5
  -5 -10   3   73.10    5.22   1
   5 -10  -3   78.04    6.07   4
   5 -10  -3   68.51    5.08   1
   5 -10  -3   60.48    7.96   1
   5 -10  -3   65.90    3.93   2
   5  10  -3   63.19    4.98   3
   5  10  -3   67.06    4.15   2
   5  10  -3   64.55   12.56   6
   4 -10  -3   36.34    3.00   1
   4 -10  -3   26.78    4.37   4
  -4 -10   3   25.20    2.26   1
   4 -10  -3   38.57    5.03   1
  -4 -10   3   29.62    2.62   4
  -4 -10   3   34.08    3.89   1
   4 -10  -3   33.28    2.17   2
   4  10  -3   17.35    4.59   3
   4  10  -3   31.24    2.98   2
   4  10  -3   23.44    3.22   6
   3 -10  -3   23.59    1.56   2
   3 -10  -3   26.90    4.44   4
  -3 -10   3   29.65    2.47   2
   3 -10  -3   26.43    2.92   1
  -3 -10   3   21.67    2.27   1
  -3 -10   3   21.98    2.31   1
  -3 -10   3   32.20    2.51   4
   3 -10  -3   21.53    2.56   1
   3  10  -3   27.30    3.94   6
   2 -10  -3   -1.49    1.88   1
  -2 -10   3    1.42    3.06   1
  -2 -10   3    3.12    1.40   2
   2 -10  -3   -0.93    2.21   1
  -2 -10   3    1.01    1.34   1
   2 -10  -3   -0.34    0.91   4
   2 -10  -3    1.14    0.61   2
   2  10  -3    0.15    1.71   1
   2  10  -3    0.25    1.41   6
   1 -10  -3   90.17    4.90   1
  -1 -10   3   91.55    4.07   2
  -1 -10   3   82.19    4.67   1
  -1  10   3   94.31    5.01   1
   1  10  -3   87.55    4.63   1
   1  10  -3   88.86    3.90   6
   0 -10   3  148.92    7.03   1
   0 -10  -3  138.52    6.95   1
   0  10   3  147.61    7.14   1
   0  10  -3  137.19    6.81   1
   0  10  -3  162.58    5.84   6
  -1 -10  -3    9.28    5.19   1
   1 -10   3    3.89    1.83   1
  -1  10  -3   10.66    3.26   1
   1  10   3   10.36    2.11   1
  -2 -10  -3 1264.47   49.38   1
   2 -10   3 1305.48   49.69   1
   2  10   3 1307.76   47.44   2
   2  10   3 1290.87   49.47   1
  -2  10  -3 1288.41   49.53   1
  -3 -10  -3  184.97    8.56   1
   3 -10   3  192.82    8.96   1
   3  10   3  190.01    7.85   2
  -3  10  -3  198.43    8.92   1
   3  10   3  198.24    8.63   1
   4 -10   3   -1.52    1.90   1
  -4 -10  -3   -5.32    3.49   1
   4  10   3    2.22    2.47   2
  -4  10  -3   -0.15    9.66   1
   4  10   3   -2.30    4.46   4
   4  10   3    1.33    2.80   1
  -5 -10  -3  136.89    9.28   1
   5 -10   3  118.77    7.17   1
  -5 -10  -3  127.23    9.51   5
  -5 -10  -3  144.16    6.22   1
  -5  10  -3  125.25   11.50   1
   5  10   3  121.69    9.78   4
   5  10   3  132.37    6.80   2
   5  10   3  133.09    6.95   1
  -6 -10  -3   24.23    4.08   1
  -6 -10  -3   25.10    4.85   5
   6 -10   3   28.86    4.76   1
  -6 -10  -3   35.01    2.77   1
   6 -10   3   25.58   13.07   1
   6  10   3   35.47   19.24   6
   6  10   3   24.19    3.27   2
   6  10   3   17.83    8.87   4
  -7 -10  -3    5.00    4.94   1
  -7 -10  -3    1.54    9.50   1
   7 -10   3    0.24    9.66   1
  -7 -10  -3    0.91    6.47   5
   7 -10   3   15.63   10.83   1
   7  10   3   -4.09    9.49   2
   7  10   3  -11.13   13.76   4
  -7  10  -3    1.34    4.76   3
  -8 -10  -3   55.24    7.32   5
   8 -10   3   47.70    8.20   1
   8 -10   3   27.61   19.89   1
   8  10   3   38.89   13.68   2
  -8  10  -3   43.30    7.25   3
   9 -10   3   12.18   12.91   1
   9  10   3   -4.10   34.87   2
  -9  10  -3   14.14   21.18   3
 -10  10  -3  -11.38   22.35   3
  10  10   3    1.73   11.61   2
  11  10   3  -17.57   60.31   2
  11 -11  -3   16.31   36.43   2
  11  11  -3   10.22   37.85   2
  10 -11  -3   26.76   27.78   2
  10  11  -3  -25.76   20.69   2
  -9 -11   3   13.23   15.59   5
   9 -11  -3    5.72   13.76   2
   9 -11  -3   10.55   10.61   1
  -9  11   3   21.96   18.80   6
   9  11  -3    8.29   13.61   2
   8 -11  -3    1.91   11.98   2
  -8 -11   3    7.06    6.38   5
   8 -11  -3   21.12    9.10   1
   8 -11  -3   12.60   19.28   1
   8  11  -3   20.89    9.08   2
  -8  11   3   21.37    3.99   6
  -7 -11   3  104.22    8.88   5
   7 -11  -3  115.41   13.29   1
   7 -11  -3  113.36    7.88   2
   7 -11  -3  109.83   22.86   4
   7 -11  -3  119.98    7.29   1
  -7  11   3  105.89   14.23   6
   7  11  -3  125.73    9.88   2
  -6 -11   3  470.49   18.91   4
   6 -11  -3  453.77   18.84   1
  -6 -11   3  424.49   20.19   5
  -6 -11   3  453.46   17.54   1
   6 -11  -3  481.47   19.25   4
   6 -11  -3  463.45   18.06   2
  -6 -11   3  461.31   17.59   1
   6 -11  -3  415.65   21.07   1
  -6  11   3  445.66   18.32   6
   6  11  -3  426.42   18.68   3
   6  11  -3  454.28   18.22   2
   6  11  -3  404.87   18.73   6
   5 -11  -3    1.13    7.23   4
   5 -11  -3   -4.23    3.11   2
   5 -11  -3    5.03    5.60   1
  -5 -11   3    2.58    6.42   5
  -5 -11   3    3.13    7.89   1
  -5 -11   3    3.23    3.68   1
  -5 -11   3   -2.08    3.82   4
   5 -11  -3   -0.51   16.62   1
   5  11  -3    1.64    6.28   3
   5  11  -3    5.19    2.31   2
   5  11  -3   11.41    8.62   6
  -4 -11   3  265.15   11.29   1
   4 -11  -3  257.22   12.00   1
   4 -11  -3  264.56   11.96   1
  -4 -11   3  270.70   11.30   1
   4 -11  -3  271.13   10.77   2
   4 -11  -3  278.32   11.31   4
  -4 -11   3  262.84   11.52   4
   4  11  -3  283.69   11.59   6
   4  11  -3  265.85   11.66   3
   4  11  -3  268.88   11.17   2
   3 -11  -3  114.38    4.75   2
  -3 -11   3  113.75    5.56   1
   3 -11  -3  107.59    6.10   1
   3 -11  -3  115.52    5.21   4
   3 -11  -3  109.80    6.04   1
  -3 -11   3  116.35    7.29   1
  -3 -11   3  110.46    5.53   4
   3  11  -3  121.56    7.47   3
   3  11  -3  105.21    5.41   6
  -2 -11   3   58.68    3.62   1
   2 -11  -3   64.11    2.73   4
  -2 -11   3   58.39    3.70   2
   2 -11  -3   50.65    3.87   1
   2 -11  -3   70.45    4.47   1
  -2 -11   3   49.94    3.72   1
   2  11  -3   54.23    3.07   6
  -1 -11   3  130.74    6.23   1
  -1 -11   3  119.78    5.33   2
   1 -11  -3  120.53    7.09   1
   1 -11  -3  131.97    6.43   1
   1  11  -3  114.26    6.19   1
  -1  11   3  129.23    6.50   1
   1  11  -3  125.90    5.25   6
   0 -11   3  659.37   26.55   1
   0 -11  -3  669.69   26.60   1
   0  11  -3  709.76   25.08   6
   0  11   3  645.86   26.60   1
   0  11  -3  663.40   26.41   1
   1 -11   3   78.02    4.54   1
  -1 -11  -3   78.89    4.56   1
   1  11   3   68.38    4.34   1
  -1  11  -3   65.47    6.22   1
   2 -11   3    6.62    3.16   1
  -2 -11  -3    0.26    2.27   1
   2  11   3   -1.03    1.26   2
   2  11   3    3.79    2.08   1
  -2  11  -3   -4.23    6.29   1
  -3 -11  -3   37.85    6.05   1
   3 -11   3   34.63    3.17   1
   3  11   3   41.70    3.00   1
  -3  11  -3   30.17    5.45   1
   3  11   3   35.48    3.11   2
  -4 -11  -3   13.58    4.53   1
   4 -11   3    6.02    2.66   1
  -4 -11  -3    8.11    3.31   1
   4  11   3   14.71    1.90   2
   4  11   3    6.62    3.22   1
  -4  11  -3    8.30    2.95   1
   5 -11   3   10.16   10.97   1
   5 -11   3   18.25    5.11   1
  -5 -11  -3    9.33    4.01   1
  -5 -11  -3   11.36    5.79   5
  -5 -11  -3   13.42    7.48   1
  -5  11  -3   10.48   10.05   1
   5  11   3   18.89    4.96   2
   6 -11   3    7.16    4.30   1
  -6 -11  -3    9.26    2.93   1
  -6 -11  -3    0.75    4.01   5
  -6 -11  -3    5.45    8.39   1
   6 -11   3    6.98   17.50   1
   6  11   3   11.95    6.07   2
   6  11   3    5.62    8.84   4
   7 -11   3   72.50   11.00   1
   7 -11   3   84.75    9.32   1
  -7 -11  -3   90.72    9.61   1
  -7 -11  -3   84.76    8.57   1
  -7 -11  -3   87.40    8.76   5
   7  11   3   63.96   19.63   4
  -7  11  -3   81.74    6.71   3
   7  11   3   87.97    7.39   2
  -8 -11  -3   18.83    7.11   5
   8 -11   3   23.05    7.13   1
   8 -11   3    6.93   38.82   1
   8  11   3   25.57    8.11   2
  -8  11  -3   35.75    7.06   3
   9 -11   3    9.70    8.24   1
   9  11   3    6.10   17.66   2
  -9  11  -3   23.58   20.53   3
  10  11   3   69.88   29.90   2
 -10  11  -3   56.41   19.34   3
  11  11   3  -33.45   53.14   2
  11 -12  -3   31.19   39.83   2
  11  12  -3   64.41   45.91   2
  10 -12  -3    6.10   26.93   2
  10  12  -3  -10.11   13.65   2
  -9 -12   3   37.33   17.67   5
   9 -12  -3   32.64   16.06   1
   9 -12  -3   34.48   14.11   2
  -9  12   3   11.58   12.51   6
   9  12  -3   24.24   23.88   2
   8 -12  -3  419.03   18.44   2
   8 -12  -3  432.34   18.75   1
   8 -12  -3  448.16   41.37   1
  -8 -12   3  427.17   20.59   5
  -8  12   3  442.23   22.30   6
   8  12  -3  473.19   22.66   2
   7 -12  -3    5.19    9.83   2
   7 -12  -3   -7.81   23.95   4
  -7 -12   3   -0.09    8.27   5
   7 -12  -3   -6.24    9.02   1
   7 -12  -3    1.32    9.59   1
   7  12  -3   -1.81    6.46   2
  -7  12   3    1.43    7.07   6
   6 -12  -3   27.45   15.86   1
  -6 -12   3   41.13    6.53   4
   6 -12  -3   26.40    4.21   1
  -6 -12   3   40.37    9.65   1
   6 -12  -3   53.45   12.18   4
   6 -12  -3   35.16    5.30   2
  -6 -12   3   39.97    3.93   1
  -6 -12   3   18.40    4.71   5
   6  12  -3   18.97   11.28   6
  -6  12   3   38.92    7.74   6
   6  12  -3   30.20    4.69   2
   5 -12  -3   70.66    6.84   1
   5 -12  -3   60.58    4.87   2
  -5 -12   3   70.59    6.08   1
   5 -12  -3   71.30   10.24   1
  -5 -12   3   58.13    6.57   4
   5 -12  -3   75.11    9.06   4
  -5 -12   3   66.38    7.04   1
  -5 -12   3   65.51    5.13   5
   5  12  -3   68.48   12.50   3
   5  12  -3   60.03    4.03   2
   5  12  -3   65.03   10.58   6
   4 -12  -3   39.28   10.02   1
  -4 -12   3   54.87    4.61   1
  -4 -12   3   64.77    3.80   4
   4 -12  -3   50.74    2.91   2
   4 -12  -3   47.14    3.97   1
   4 -12  -3   51.31    5.07   4
  -4 -12   3   51.24    5.51   1
   4  12  -3   46.63    6.45   3
   4  12  -3   50.74    5.15   6
   3 -12  -3   -2.51    1.58   2
   3 -12  -3   -8.01    6.26   1
  -3 -12   3    6.04    2.05   4
  -3 -12   3   -0.33    1.59   1
   3 -12  -3    1.63    2.00   1
  -3 -12   3   -2.90    4.61   1
   3 -12  -3    6.82    3.65   4
   3  12  -3    4.74    4.83   6
   3  12  -3   10.53    7.82   3
   2 -12  -3  101.43    5.87   1
  -2 -12   3  116.50    9.90   1
  -2 -12   3   99.07    4.80   2
   2 -12  -3  111.17    8.47   1
  -2 -12   3   93.28    5.35   1
   2 -12  -3  108.82    4.39   4
   2  12  -3  108.58    4.90   6
  -1 -12   3  165.05    7.92   1
   1 -12  -3  152.38    8.11   1
   1 -12  -3  173.26    8.22   1
  -1 -12   3  164.10    6.96   2
  -1 -12   3  169.66    8.07   1
   1  12  -3  182.75    6.99   6
   0 -12  -3   98.79    5.46   1
   0 -12   3   97.45    5.46   1
   0 -12  -3   92.12    5.42   1
   0  12   3   93.86    5.48   1
   0  12  -3  101.50    4.08   6
   0  12  -3   99.88    5.31   1
   1 -12   3    1.33    1.66   1
  -1 -12  -3    8.55    2.09   1
  -1 -12  -3    1.42    2.26   1
   1  12   3    4.55    1.97   1
  -1  12  -3   -1.64    4.54   1
  -2 -12  -3  944.46   35.80   1
  -2 -12  -3  902.97   35.81   1
   2 -12   3  898.54   36.07   1
   2  12   3  894.21   33.77   2
   2  12   3  945.89   35.95   1
  -2  12  -3  921.96   35.93   1
  -3 -12  -3  192.67    8.68   1
  -3 -12  -3  185.78    8.77   1
   3 -12   3  188.34    9.09   1
   3  12   3  193.57    8.82   1
   3  12   3  193.64    7.71   2
  -3  12  -3  173.30   11.79   1
   4 -12   3   43.77   11.68   1
  -4 -12  -3   35.84    5.31   1
  -4 -12  -3   33.84    7.35   1
   4 -12   3   32.47    3.50   1
  -4  12  -3   33.52    3.62   1
   5 -12   3   61.09    5.87   1
  -5 -12  -3   67.63    6.57   5
   5 -12   3   49.25   13.99   1
  -5 -12  -3   64.73    5.06   1
  -5 -12  -3   49.52    9.45   1
   5  12   3   68.50    4.00   2
  -6 -12  -3   22.36    5.77   1
   6 -12   3    5.25   17.92   1
  -6 -12  -3   20.19    3.75   5
   6 -12   3   18.23    5.60   1
  -6 -12  -3   29.51    6.62   1
   6  12   3   16.71    4.26   2
  -7 -12  -3    9.92    7.41   1
  -7 -12  -3    0.12   10.00   1
   7 -12   3   -1.52    6.01   1
  -7 -12  -3   10.88   11.94   5
  -7  12  -3    6.66    8.79   3
   7  12   3    5.89    6.84   2
  -8 -12  -3   -4.20   14.86   5
   8 -12   3    9.90   26.23   1
   8  12   3   20.83   20.34   2
  -8  12  -3    0.26    8.89   3
   9 -12   3    9.68   22.17   1
  -9  12  -3   -6.56   22.67   3
   9  12   3   17.37   25.64   2
  10  12   3   -5.00   30.96   2
  11 -13  -3   -6.64   35.71   2
  10 -13  -3   -3.04   23.66   2
  10  13  -3    8.53   31.71   2
  -9 -13   3   -8.23   11.66   5
   9 -13  -3   19.81   12.71   1
   9 -13  -3   13.47   13.90   2
  -9  13   3   21.23   19.31   6
   9  13  -3    9.83   20.84   2
   8 -13  -3    6.43   17.09   1
  -8 -13   3    2.53   12.82   5
   8 -13  -3    9.07   15.24   2
  -8  13   3   -7.24   19.30   6
   8  13  -3    5.04   12.96   2
   7 -13  -3   86.98   34.56   1
  -7 -13   3  114.74    6.50   1
   7 -13  -3  122.02   21.72   4
  -7 -13   3   93.68    7.25   5
  -7 -13   3  141.29   13.02   1
   7 -13  -3   90.32    6.66   1
   7 -13  -3   99.02    7.25   2
   7  13  -3   97.55    9.12   2
  -7  13   3   79.39    6.73   6
  -6 -13   3  287.99   12.85   4
  -6 -13   3  272.90   14.11   5
  -6 -13   3  281.25   11.84   1
   6 -13  -3  273.69   12.18   2
   6 -13  -3  257.21   15.09   1
   6 -13  -3  294.01   13.27   1
  -6 -13   3  300.93   11.98   1
   6 -13  -3  306.73   15.92   4
  -6  13   3  281.56   13.80   6
   6  13  -3  284.68   13.01   2
   6  13  -3  278.69   19.54   6
  -5 -13   3   39.42    7.64   1
   5 -13  -3   20.12    7.24   1
   5 -13  -3   32.09    4.78   1
   5 -13  -3   28.87    4.81   2
   5 -13  -3   42.75    5.19   4
  -5 -13   3   29.45    5.45   4
  -5 -13   3   30.52    7.99   1
   5  13  -3   29.99    9.51   6
   5  13  -3   36.18   16.46   3
  -4 -13   3  255.18   11.41   1
   4 -13  -3  267.15   12.18   1
   4 -13  -3  281.56   11.21   4
  -4 -13   3  248.61   11.48   1
   4 -13  -3  268.28   10.53   2
   4 -13  -3  238.77   15.08   1
  -4 -13   3  272.74   11.57   4
   4  13  -3  266.06   11.54   6
   4  13  -3  272.21   12.15   3
  -3 -13   3  259.85   11.04   4
   3 -13  -3  239.09   11.69   1
  -3 -13   3  263.12   11.62   1
   3 -13  -3  250.05    9.85   2
   3 -13  -3  248.97   13.71   1
   3 -13  -3  279.07   10.56   4
  -3 -13   3  268.65   11.34   1
   3  13  -3  258.51   12.94   3
   3  13  -3  250.10   10.90   6
  -2 -13   3  182.60    8.31   2
  -2 -13   3  192.91    8.71   1
   2 -13  -3  178.73    9.04   1
   2 -13  -3  193.75    9.09   1
  -2 -13   3  182.10    8.80   1
   2  13  -3  181.19    7.87   6
   1 -13  -3   68.78    4.58   1
   1 -13  -3   62.20    5.32   1
  -1 -13   3   64.90    4.50   2
  -1 -13   3   76.73    4.54   1
  -1 -13   3   66.52    7.66   1
   1  13  -3   73.41    3.84   6
   0 -13   3 1155.59   46.72   1
   0 -13  -3 1178.71   46.81   1
   0 -13  -3 1205.65   46.79   1
   0 -13   3 1163.92   46.73   1
   0 -13   3 1229.00   44.66   2
   0  13  -3 1298.62   44.89   6
   1 -13   3   11.62    7.07   1
   1 -13   3    6.67    3.16   1
  -1 -13  -3    3.29    2.28   1
  -1 -13  -3   -7.35    8.02   1
  -1  13  -3    5.48    2.91   1
   2 -13   3    1.80    2.53   1
  -2 -13  -3    2.85    4.16   1
  -2 -13  -3   -8.08    6.71   1
   2 -13   3    6.83    2.93   1
  -2  13  -3    2.89    3.96   1
   3 -13   3   19.95    6.89   1
  -3 -13  -3   10.88    3.12   1
   3 -13   3    9.59    2.57   1
  -3 -13  -3   17.19   11.40   1
   3  13   3   16.70    3.14   2
  -3  13  -3    7.66   10.45   1
   4 -13   3  126.36   11.01   1
  -4 -13  -3  171.57    8.09   1
   4 -13   3  159.61    8.52   1
  -4 -13  -3  166.19   10.36   1
   4  13   3  167.71    7.08   2
   5 -13   3   12.95   15.62   1
  -5 -13  -3   12.11    4.34   5
   5 -13   3    6.05    3.01   1
  -5 -13  -3    2.95    7.40   1
  -5 -13  -3    3.78    4.73   1
   5  13   3    8.74    6.00   2
  -6 -13  -3   -5.66    5.12   1
   6 -13   3    5.27   10.80   1
  -6 -13  -3   -2.17    5.11   5
  -6 -13  -3   -1.13   11.68   1
   6  13   3    4.80    9.70   2
   7 -13   3  185.57   10.80   1
  -7 -13  -3  237.68   14.22   1
  -7 -13  -3  218.85   15.11   5
  -7  13  -3  224.19    9.94   3
   7  13   3  226.57   12.54   2
  -8 -13  -3   34.33   14.41   5
   8 -13   3   32.11   20.70   1
   8  13   3   25.11    8.77   2
  -8  13  -3   40.28    8.60   3
  -9 -13  -3   49.62   29.40   5
   9 -13   3   21.21   24.03   1
  -9  13  -3  -16.27   18.40   3
   9  13   3   -5.04   20.51   2
  10  13   3   85.75   37.98   2
  10 -14  -3    7.76   26.32   2
  10  14  -3   12.04   29.24   2
   9 -14  -3   36.05   24.19   2
  -9 -14   3   35.50    9.76   5
   9 -14  -3   51.95   35.31   1
  -9  14   3   37.23   30.43   6
   9  14  -3   49.65   15.77   2
  -8 -14   3   34.31   16.05   5
   8 -14  -3   19.96   12.25   2
   8 -14  -3   24.81   24.64   1
  -8  14   3   18.04   10.59   6
   8  14  -3   36.53   18.59   2
   7 -14  -3   -0.24    5.78   1
   7 -14  -3   10.98    8.68   2
   7 -14  -3   -5.52   32.45   4
  -7 -14   3   -2.90   10.96   1
  -7 -14   3   -5.94   12.12   5
   7  14  -3  -13.47    7.99   2
  -7  14   3    3.97   10.77   6
  -6 -14   3   20.11    7.30   5
   6 -14  -3   13.19    7.90   2
  -6 -14   3   30.40    8.56   4
  -6 -14   3   32.42   10.32   1
   6 -14  -3   21.33   14.46   4
  -6 -14   3   14.55    7.61   1
   6 -14  -3   23.09   11.56   1
   6  14  -3   13.71    8.32   2
  -6  14   3   18.84    5.79   6
   6  14  -3   18.14   23.05   6
  -5 -14   3   18.44    7.27   1
   5 -14  -3   17.16    3.11   2
   5 -14  -3   19.68    9.44   4
  -5 -14   3   27.82    8.00   4
  -5 -14   3   22.63    6.12   1
   5 -14  -3    6.81    3.47   1
   5 -14  -3   14.17   26.06   1
   5  14  -3   10.20    9.64   3
   5  14  -3   19.02    6.67   6
  -4 -14   3    7.36    5.14   1
  -4 -14   3   10.20    5.57   4
   4 -14  -3   -5.41    5.06   1
   4 -14  -3    4.29    8.09   4
  -4 -14   3    0.63    8.58   1
   4 -14  -3    1.26    2.49   2
   4 -14  -3    6.46    4.40   1
   4  14  -3   -4.33    8.68   3
   4  14  -3   -5.95    8.68   6
   3 -14  -3   20.99    3.28   4
  -3 -14   3   23.93    3.01   1
  -3 -14   3   19.64    4.51   4
  -3 -14   3   21.55    8.16   1
   3 -14  -3   16.85    8.13   1
   3 -14  -3   17.82    4.75   1
   3  14  -3   23.14    3.20   6
   3  14  -3   17.74    5.55   3
   2 -14  -3   22.91    6.94   1
  -2 -14   3   22.26    3.81   2
  -2 -14   3   21.12    7.96   1
  -2 -14   3   20.47    5.76   1
   2 -14  -3   29.06    5.12   1
   2  14  -3   17.86    5.02   6
  -1 -14   3  258.44   10.20   2
  -1 -14   3  259.84   12.68   1
   1 -14  -3  252.60   11.61   1
  -1 -14   3  243.88   11.46   1
   1 -14  -3  250.09   11.83   1
   1  14  -3  266.21   10.25   6
   0 -14  -3   -9.95    9.10   1
   0 -14  -3   -2.22    3.59   1
   0 -14   3    3.86   12.89   1
   0 -14   3    2.41    2.62   2
   0 -14   3   15.90    3.10   1
   0  14  -3   -0.29    2.10   6
   1 -14   3  850.98   34.18   1
   1 -14   3  825.88   34.19   1
  -1 -14  -3  877.32   34.08   1
  -1 -14  -3  888.23   34.25   1
   2 -14   3  875.68   35.31   1
  -2 -14  -3  864.09   35.06   1
  -2 -14  -3  918.54   35.05   1
   2 -14   3  892.75   35.73   1
   3 -14   3   11.37    8.08   1
  -3 -14  -3   16.22    5.15   1
  -3 -14  -3   18.32    6.58   1
   3 -14   3   31.94    5.61   1
   3  14   3   17.73    4.02   2
   4 -14   3  454.24   19.60   1
  -4 -14  -3  434.55   18.80   1
  -4 -14  -3  457.79   20.38   1
   4 -14   3  467.69   19.85   1
   4  14   3  472.13   18.41   2
  -5 -14  -3  474.54   19.74   1
  -5 -14  -3  464.52   24.20   1
   5 -14   3  479.63   20.71   1
   5  14   3  506.63   19.01   2
  -6 -14  -3    2.78   15.83   1
  -6 -14  -3   -1.09   15.01   5
   6 -14   3  -10.72    9.65   1
  -6 -14  -3    3.31    7.23   1
   6  14   3   -9.69    4.46   2
  -7 -14  -3    1.92   11.08   5
   7 -14   3    5.02    6.89   1
  -7 -14  -3   -2.92   14.84   1
   7  14   3    0.87   11.40   2
  -7  14  -3    4.64    7.27   3
  -8 -14  -3    5.83   16.36   5
   8 -14   3   -8.63   16.40   1
   8  14   3    8.89   27.48   2
  -8  14  -3    2.02   12.25   3
   9 -14   3  -11.50   17.07   1
  -9 -14  -3    0.94   11.27   5
   9  14   3   13.07   25.92   2
  10  14   3   -9.84   46.57   2
  10  15  -3    3.27   33.28   2
  -9 -15   3   21.45   32.13   5
   9 -15  -3   10.06   17.04   1
   9 -15  -3   25.24   21.62   2
   9  15  -3   20.98   22.80   2
  -9  15   3   24.96   11.47   6
  -8 -15   3   25.75   18.85   5
   8 -15  -3   11.80   14.30   2
   8 -15  -3   19.44   17.35   1
   8  15  -3   20.49   12.58   2
  -8  15   3   32.74    9.69   6
   7 -15  -3   -5.24   10.84   2
  -7 -15   3   -3.00   12.54   1
  -7 -15   3   -2.81   16.29   5
   7 -15  -3   -3.46   23.27   4
   7 -15  -3    7.56    6.50   1
  -7  15   3    8.04   20.31   6
  -6 -15   3  162.34    8.96   1
   6 -15  -3  184.90   22.05   4
   6 -15  -3  184.37    9.81   2
  -6 -15   3  159.90   10.27   5
  -6 -15   3  178.77   16.68   1
   6 -15  -3  162.63   13.60   1
  -6  15   3  151.82    8.03   6
  -5 -15   3   18.49   10.47   4
  -5 -15   3    8.93    9.19   1
   5 -15  -3    8.80    5.24   1
   5 -15  -3   23.82    4.72   2
   5 -15  -3   17.62    8.52   4
  -5 -15   3   16.33   17.02   1
   5  15  -3    7.39    9.91   6
  -4 -15   3  152.37   16.91   1
   4 -15  -3  154.17   14.78   1
   4 -15  -3  153.36    8.77   1
  -4 -15   3  170.97    7.94   4
   4 -15  -3  176.90   10.50   4
   4 -15  -3  157.88    7.25   2
  -4 -15   3  159.99    8.87   1
   4  15  -3  162.17   14.37   3
   4  15  -3  152.47   10.56   6
   3 -15  -3  490.31   18.31   4
  -3 -15   3  449.00   19.62   1
   3 -15  -3  475.81   20.14   1
   3 -15  -3  459.09   21.27   1
  -3 -15   3  467.11   19.50   1
  -3 -15   3  467.22   18.98   4
   3  15  -3  477.06   19.14   3
   3  15  -3  472.15   18.83   6
   2 -15  -3  107.70   18.37   1
  -2 -15   3   97.30    5.83   1
  -2 -15   3  105.34    5.12   4
  -2 -15   3  111.92   14.80   1
  -2 -15   3   90.30    5.71   2
   2 -15  -3   91.38    5.96   1
   2  15  -3   95.44    7.27   6
   1 -15  -3    2.86    9.08   1
  -1 -15   3    5.49    2.59   1
   1 -15  -3   -2.55    3.50   1
  -1 -15   3   12.23    7.76   1
  -1 -15   3    6.27    4.65   2
   1  15  -3   -0.52    1.99   6
   0 -15  -3  296.46   13.77   1
   0 -15   3  296.18   11.90   2
   0 -15  -3  314.08   13.69   1
   0 -15   3  295.65   13.72   1
   0 -15   3  293.09   13.54   1
   0  15  -3  325.77   11.81   6
   1 -15   3   62.86   12.37   1
  -1 -15  -3   67.40    4.65   1
   1 -15   3   55.35    4.63   1
  -1 -15  -3   63.33    9.30   1
   2 -15   3   87.20    5.50   1
  -2 -15  -3   75.24   11.22   1
  -2 -15  -3   70.94    6.05   1
   2 -15   3   73.08   15.39   1
  -3 -15  -3   17.61    6.86   1
   3 -15   3   12.71    6.18   1
   3 -15   3   13.27   20.17   1
  -3 -15  -3   12.82   14.78   1
  -4 -15  -3   67.88    9.98   1
  -4 -15  -3   75.85    7.74   1
   4 -15   3   51.53    5.33   1
   4  15   3   72.51    3.67   2
   5 -15   3  154.19   12.24   1
  -5 -15  -3  176.29   13.80   1
  -5 -15  -3  173.08   10.87   1
   5  15   3  170.60    8.55   2
  -6 -15  -3   -0.35    7.52   1
   6 -15   3   -2.81    4.87   1
  -6 -15  -3   12.95   24.08   1
  -6 -15  -3   -4.36   20.16   5
   6  15   3   12.84   13.32   2
   7 -15   3  191.58   19.05   1
  -7 -15  -3  207.52   14.69   1
  -7 -15  -3  219.36   22.11   5
   7  15   3  217.16   13.58   2
  -7  15  -3  192.82   10.29   3
  -8 -15  -3    5.09   30.59   5
   8 -15   3  -14.56    9.85   1
  -8  15  -3   13.22   14.05   3
   8  15   3   -1.63   16.18   2
  -9 -15  -3   35.73   24.89   5
   9 -15   3   26.68   26.77   1
   9  15   3   28.91   20.57   2
  10  15   3   35.35   45.70   2
  10  16  -3  -14.64   59.13   2
  -9 -16   3   55.69   17.55   5
   9 -16  -3   69.12   19.95   1
  -9  16   3   72.85   32.24   6
   8 -16  -3   44.42    7.37   1
  -8 -16   3   37.39   17.17   5
   8 -16  -3   35.73   13.86   2
  -8  16   3   42.47   25.30   6
  -7 -16   3   23.69   16.40   5
   7 -16  -3   20.02   18.55   1
  -7 -16   3   33.11   11.15   1
   7 -16  -3   15.13   10.05   2
  -7  16   3   19.10   11.73   6
   6 -16  -3    2.21   24.98   4
   6 -16  -3    2.75    6.48   2
  -6 -16   3    7.95   31.77   1
  -6 -16   3    9.84   14.22   5
   6 -16  -3   -1.97   10.48   1
  -6 -16   3   -7.38   12.25   1
  -6  16   3    3.15   12.02   6
  -5 -16   3    4.73   11.09   1
   5 -16  -3  -13.05   13.53   1
   5 -16  -3   10.98    9.23   4
   5 -16  -3    5.58    6.44   2
  -5 -16   3    6.97    8.74   4
  -5 -16   3   17.60   18.29   1
   5  16  -3   -1.62   14.42   6
  -4 -16   3   47.15   11.77   1
  -4 -16   3   36.19    7.22   1
   4 -16  -3   43.87    7.83   4
  -4 -16   3   33.66    6.68   4
   4  16  -3   26.54   20.31   3
   4  16  -3   27.93   17.45   6
  -3 -16   3   -0.92    5.48   1
   3 -16  -3    5.37    4.59   4
   3 -16  -3    8.85    7.96   1
  -3 -16   3   -3.29    4.11   4
  -3 -16   3   -3.94   15.46   1
   3  16  -3    3.35    8.32   3
   3  16  -3    0.62    6.96   6
   2 -16  -3   19.71    3.50   1
   2 -16  -3   -5.80   11.30   1
  -2 -16   3    9.66    8.27   1
  -2 -16   3   10.72    3.86   4
  -2 -16   3   11.99    4.82   1
   2  16  -3   10.77    9.09   3
   2  16  -3    5.99   10.11   6
   1 -16  -3  308.83   17.34   1
  -1 -16   3  328.87   14.98   1
  -1 -16   3  317.86   18.33   1
  -1 -16   3  332.52   13.22   2
   1 -16  -3  350.67   15.26   1
   1  16  -3  375.91   13.47   6
   0 -16  -3    6.19    5.82   1
   0 -16   3   10.06    5.24   1
   0 -16   3    3.37    4.34   2
   0 -16   3    9.51   15.54   1
   0 -16  -3    6.79   10.74   1
   0  16  -3    3.60    3.85   6
  -1 -16  -3   58.59   11.42   1
   1 -16   3   59.93    8.98   1
   1 -16   3   60.14    4.85   1
  -1 -16  -3   54.09    6.76   1
   2 -16   3   81.47    5.91   1
  -2 -16  -3   87.54   13.46   1
  -2 -16  -3   86.05    5.67   1
   3 -16   3   63.05    8.81   1
  -3 -16  -3   59.66    9.06   1
  -3 -16  -3   56.83    7.30   1
  -4 -16  -3  126.75    8.59   1
   4 -16   3  140.53    8.37   1
  -4 -16  -3  131.41   19.01   1
   4  16   3  136.09    7.92   2
  -5 -16  -3  242.05   12.50   1
   5 -16   3  232.76   17.18   1
  -5 -16  -3  214.93   13.48   1
   5  16   3  233.55   13.60   2
  -6 -16  -3   18.07   18.69   5
   6 -16   3   19.84   12.98   1
  -6 -16  -3   20.23    7.20   1
   6  16   3   17.53    7.20   2
  -7 -16  -3    5.22   12.40   1
   7 -16   3    0.73   15.61   1
  -7 -16  -3  -13.61   11.57   5
   7  16   3    6.40   10.13   2
  -7  16  -3    1.19    7.04   3
   8 -16   3   10.88   32.26   1
  -8 -16  -3    7.38   25.98   5
   8  16   3   11.64   28.80   2
   9 -16   3  -24.90   40.53   1
  -9 -16  -3    1.33   33.00   5
   9  16   3    9.96   27.44   2
   9 -17  -3    5.23   44.43   1
  -9 -17   3    9.88   42.10   5
  -8 -17   3   32.62   31.71   5
   8 -17  -3   29.12   39.09   1
  -8  17   3    7.24   17.89   6
   7 -17  -3   -1.43   22.02   1
  -7 -17   3   13.57   17.65   1
   7 -17  -3   -9.45   12.27   2
  -7 -17   3  -15.51   15.22   5
  -7  17   3   -7.65   10.50   6
  -6 -17   3  143.43   18.84   1
   6 -17  -3  116.40    8.30   2
   6 -17  -3  127.86   13.07   1
  -6 -17   3  120.56   10.87   5
  -6  17   3  113.12   12.68   6
   5 -17  -3   30.99   17.44   4
  -5 -17   3   25.79   11.22   4
   5 -17  -3   13.45   11.49   1
  -5 -17   3   22.43   27.28   1
  -5 -17   3   32.41   12.20   1
   5 -17  -3   24.97    5.60   2
   5  17  -3   45.36   23.39   6
   4 -17  -3   97.88   10.83   4
   4 -17  -3   97.77    9.47   1
  -4 -17   3   79.99   14.40   1
  -4 -17   3   73.75    9.67   1
  -4 -17   3  122.06    8.48   4
   4  17  -3   72.42   15.46   3
   4  17  -3   80.55   11.08   6
  -3 -17   3  439.39   19.38   1
  -3 -17   3  481.64   18.60   4
   3 -17  -3  461.85   20.06   1
  -3 -17   3  448.80   26.23   1
   3  17  -3  454.67   19.02   6
   3  17  -3  447.21   22.81   3
  -2 -17   3   17.59   22.68   1
   2 -17  -3   13.96    8.62   1
  -2 -17   3    9.03    3.61   1
  -2 -17   3   13.94    7.19   4
   2  17  -3    9.13    6.72   3
   2  17  -3   10.38    5.71   6
   1 -17  -3   21.61    5.97   1
  -1 -17   3   26.75   12.39   1
  -1 -17   3   18.92    7.61   1
  -1 -17   3   19.69    4.37   2
   1  17  -3   23.01    4.76   6
   0 -17  -3   75.57    5.73   1
   0 -17   3   95.77    6.10   1
   0 -17   3   83.52    5.03   2
   1 -17   3    1.31    4.57   2
  -1 -17  -3   -1.69   12.60   1
  -1 -17  -3   -0.07   10.26   1
   1 -17   3   -3.76    4.93   1
  -2 -17  -3   30.42   11.78   1
   2 -17   3    9.75    5.80   1
  -2 -17  -3    2.83    3.03   1
  -3 -17  -3    9.08   13.39   1
   3 -17   3    0.81    6.41   1
  -3 -17  -3   15.27   20.30   1
   4 -17   3  104.94   11.30   1
  -4 -17  -3  153.33   10.48   1
  -4 -17  -3  128.75   27.68   1
   5 -17   3   29.66    7.82   1
  -5 -17  -3   23.96    6.27   1
  -5 -17  -3   37.62   24.87   1
   5  17   3   28.33    5.97   2
  -6 -17  -3   11.68   15.12   5
  -6 -17  -3    8.02   15.66   1
   6 -17   3  -11.34   16.09   1
   6  17   3   25.44   13.31   2
  -7 -17  -3   90.51   18.95   1
  -7 -17  -3   74.99   23.60   5
   7 -17   3   80.36   13.64   1
   7  17   3   96.47   21.48   2
   8 -17   3   -3.86   26.62   1
  -8 -17  -3   -1.14   23.16   5
   8  17   3    6.47   41.62   2
   9 -17   3   20.38   24.52   1
   9 -18  -3   35.15   29.69   1
  -8 -18   3   35.70   21.15   5
   8 -18  -3   71.61   29.12   1
   7 -18  -3   12.68   14.49   1
  -7 -18   3   18.19   18.81   5
  -7  18   3   20.89   23.85   6
  -6 -18   3   22.89   15.95   5
  -6 -18   3   28.45   24.27   1
   6 -18  -3   -6.92   15.93   1
  -6  18   3   10.42   11.56   6
   5 -18  -3   34.44    6.19   1
  -5 -18   3   32.16   12.80   1
  -5 -18   3   17.49   35.83   1
  -5 -18   3   51.96   10.59   4
   5  18  -3   33.96   28.19   6
  -4 -18   3   14.10   23.15   1
   4 -18  -3   28.51   14.71   1
  -4 -18   3   34.45   11.14   4
  -4 -18   3   14.13   10.49   1
   4  18  -3   18.40   18.52   6
  -3 -18   3    3.16   14.80   1
  -3 -18   3   -5.14   24.13   1
  -3 -18   3    1.75   11.02   4
   3 -18  -3   -1.65    5.34   1
   3  18  -3   12.24   15.09   6
   3  18  -3   12.43   28.21   3
   2 -18  -3    6.88   10.85   1
  -2 -18   3    6.09    7.59   4
  -2 -18   3   -0.99    3.43   1
   2  18  -3   -3.85    5.54   6
   2  18  -3    3.80    8.61   3
   1 -18  -3  120.09    8.51   1
  -1 -18   3  118.13   12.11   1
   1  18  -3  130.02    7.69   6
   1  18  -3  126.39   18.52   3
   0 -18  -3   -5.07    4.08   1
   0 -18   3   -1.39    3.43   1
   0 -18   3   -4.24    5.71   2
   1 -18   3   30.49   10.64   2
  -1 -18  -3   24.53   11.14   1
   1 -18   3   26.60    5.41   1
   2 -18   3  128.31   10.66   1
  -2 -18  -3  134.17    7.90   1
   3 -18   3   26.51    4.66   1
  -3 -18  -3   47.80   16.12   1
  -4 -18  -3   26.91   11.71   1
   4 -18   3   22.09   14.57   1
  -5 -18  -3  147.85   11.34   1
   5 -18   3  108.87    8.37   1
   6 -18   3   16.54   18.29   1
  -6 -18  -3    9.80   10.46   5
  -6 -18  -3   10.69   13.08   1
   6  18   3   13.57   21.57   2
   7 -18   3    5.39   19.63   1
  -7 -18  -3    8.37   27.45   5
   8 -18   3   29.56   31.30   1
  -8 -18  -3   44.61   45.32   5
   9 -18   3   43.33   67.06   1
   9 -19  -3    5.36   66.70   1
  -8 -19   3  -26.26   54.58   5
   8 -19  -3   -1.45   37.19   1
  -7 -19   3   57.08   25.45   5
   7 -19  -3   30.46   29.94   1
  -6 -19   3   97.49    9.99   5
   6 -19  -3   92.31   19.20   1
  -6 -19   3  104.52   12.14   1
  -6  19   3   93.50   15.34   6
   5 -19  -3   10.87    5.90   1
  -5 -19   3   13.36   15.40   1
  -4 -19   3   31.97   11.87   4
   4 -19  -3   23.89   12.59   1
  -4 -19   3   23.75   12.23   1
   3 -19  -3  173.46   10.60   1
  -3 -19   3  204.12   14.32   1
  -3 -19   3  206.52   13.00   4
   3  19  -3  179.65   18.36   6
   3  19  -3  179.58   22.27   3
  -2 -19   3    3.78    3.99   1
   2 -19  -3   -0.34   12.13   1
  -2 -19   3   15.36    8.21   4
   2  19  -3   -2.56   14.74   3
   2  19  -3   12.45    7.27   6
  -1 -19   3   73.88   10.67   1
   1 -19  -3   55.79   12.41   1
  -1 -19   3   74.50    8.48   4
   1  19  -3   68.21   10.84   6
   1  19  -3   85.28    9.97   3
   0 -19   3   55.04    5.63   1
   0 -19   3   51.36   10.20   2
   0 -19  -3   48.65    6.87   1
  -1 -19  -3   -2.09   12.32   1
   1 -19   3    1.38    9.13   1
   1 -19   3   -0.02    9.79   2
   2 -19   3   14.50   15.39   2
   2 -19   3   18.02    9.49   1
  -2 -19  -3   27.26    6.43   1
  -3 -19  -3    1.63    9.71   1
   3 -19   3    7.37    5.48   1
   4 -19   3   72.19    9.13   1
  -4 -19  -3   53.62   19.43   1
   5 -19   3    3.89    7.03   1
  -5 -19  -3   36.67    7.58   1
  -6 -19  -3   27.68   17.54   1
   6 -19   3   17.04   10.85   1
  -6 -19  -3   37.61   20.98   5
   7 -19   3   25.20   50.44   1
  -7 -19  -3    0.20   34.32   5
   8 -19   3   10.77   43.43   1
   8 -20  -3   58.80   24.44   1
  -7 -20   3   29.52   48.00   5
   7 -20  -3  -14.82   39.78   1
  -6 -20   3   -6.36   25.36   5
  -6 -20   3    8.62   13.26   1
   6 -20  -3    7.05   15.50   1
   5 -20  -3   95.09   30.93   1
  -5 -20   3  102.25   21.80   1
  -4 -20   3   33.09   10.83   4
  -4 -20   3   20.01   22.57   1
   4 -20  -3   12.78    7.80   1
  -3 -20   3   11.42   15.55   1
  -3 -20   3   -8.43   17.81   4
   3 -20  -3   -0.90   18.19   1
  -2 -20   3   25.84   11.80   4
   2 -20  -3   22.16   13.72   1
  -2 -20   3   14.77    9.00   1
   2  20  -3   26.10   43.46   3
  -1 -20   3   54.63   11.73   1
   1 -20  -3   64.29   14.48   1
  -1 -20   3   92.62   10.75   4
   1  20  -3   89.25   13.22   3
   0 -20  -3   24.82   12.66   1
   0 -20   3   25.85   12.02   1
   0  20  -3   31.66   28.27   3
   1 -20   3   20.55    9.78   1
  -1 -20  -3   24.35    6.02   1
   2 -20   3  256.84   14.00   1
  -2 -20  -3  281.56   16.73   1
   3 -20   3   43.04   20.02   1
  -3 -20  -3   39.64   14.28   1
  -4 -20  -3   -2.89   14.16   1
   4 -20   3    8.57   12.53   1
   5 -20   3   51.73   23.85   1
  -5 -20  -3   58.24   19.46   1
  -6 -20  -3   13.66   15.81   1
  -6 -20  -3   -1.59   17.56   5
   6 -20   3   14.98   20.72   1
  -7 -20  -3   -2.93   37.14   5
   7 -20   3   31.98   34.72   1
   8 -20   3    3.44   31.85   1
   8 -21  -3   25.53   86.50   1
   7 -21  -3  -25.72   44.22   1
  -6 -21   3   16.99   16.94   5
  -6 -21   3   39.17   28.69   1
   6 -21  -3   24.01   35.07   1
   5 -21  -3   20.57   21.96   1
  -5 -21   3   19.54   33.66   1
   4 -21  -3   19.41   20.24   1
  -4 -21   3   20.84   21.35   1
   3 -21  -3   31.60   19.57   1
  -3 -21   3   53.87   18.49   1
  -3 -21   3   49.48   12.11   4
  -2 -21   3   30.18   14.79   4
  -2 -21   3   27.26   14.99   1
   2 -21  -3   20.86    7.68   1
  -1 -21   3  239.25   12.55   1
   1 -21  -3  234.82   12.74   1
  -1 -21   3  235.34   16.48   4
   0 -21  -3   69.40   25.28   1
   0 -21   3   68.46   24.62   1
   1 -21   3    7.03    6.12   1
  -1 -21  -3    4.11    6.30   1
   2 -21   3    4.96    6.90   1
  -2 -21  -3    4.28   18.49   1
  -3 -21  -3    3.87   18.24   1
   3 -21   3    5.71   21.15   1
  -4 -21  -3  160.09   17.65   1
   4 -21   3  144.38   17.05   1
  -5 -21  -3   10.88   36.08   1
   5 -21   3   16.73   24.14   1
   6 -21   3   12.27   43.91   1
  -6 -21  -3    3.27   35.03   5
   7 -21   3  213.46   48.60   1
  -6 -22   3   -1.86   37.74   5
   6 -22  -3    0.51   21.68   1
  -5 -22   3    2.41   32.98   1
   5 -22  -3   33.28   14.99   1
   4 -22  -3   19.41   33.87   1
  -4 -22   3   23.90   27.97   1
  -3 -22   3    5.23   22.24   1
   3 -22  -3    4.86   15.09   1
  -2 -22   3   19.96   18.57   1
   2 -22  -3    3.60   24.18   1
  -1 -22   3  137.46   10.67   1
   1 -22  -3  162.07   16.55   1
   0 -22  -3    6.29   15.57   1
   0 -22   3   -9.77   23.12   1
  -1 -22  -3   15.25    9.89   1
   1 -22   3   13.53   15.89   1
   2 -22   3  175.86   23.69   1
  -2 -22  -3  173.34   25.66   1
   3 -22   3   12.47   13.07   1
  -3 -22  -3  -21.95   21.91   1
   4 -22   3    3.29   34.92   1
  -4 -22  -3  -13.39   20.93   1
   5 -22   3   50.27   14.49   1
  -5 -22  -3   72.47   47.85   1
   6 -22   3   -2.54   31.82   1
  -5 -23   3   26.27   40.65   1
   5 -23  -3   13.25   43.81   1
  -4 -23   3   -0.39   34.43   1
   4 -23  -3    5.47   21.28   1
  -3 -23   3  119.22   32.72   1
   3 -23  -3   70.18    9.27   1
  -2 -23   3   10.88   32.73   1
   2 -23  -3  -17.81   20.57   1
  -1 -23   3    1.92   12.47   1
   1 -23  -3   14.16   22.10   1
   0 -23  -3   56.42   12.78   1
   0 -23   3   52.24   13.91   1
   1 -23   3   35.60   27.79   1
  -1 -23  -3   21.80   16.68   1
   2 -23   3  -16.88   13.13   1
  -2 -23  -3   -7.02   30.18   1
   3 -23   3   34.12   11.30   1
  -3 -23  -3   35.07   20.76   1
   4 -23   3  -10.58   21.87   1
  -4 -23  -3   -9.59   26.45   1
   5 -23   3    3.44   59.58   1
  -5 -23  -3   -1.21   35.60   1
   4 -24  -3   30.40   28.57   1
  -4 -24   3   15.35   38.30   1
   3 -24  -3   -0.65   55.37   1
  -3 -24   3  -30.23   37.82   1
   2 -24  -3   17.41   32.59   1
  -2 -24   3   15.05   36.68   1
   1 -24  -3  116.80   40.32   1
  -1 -24   3  152.12   40.33   1
   0 -24  -3    7.30   12.38   1
   0 -24   3   -9.30   10.74   1
   1 -24   3    6.65   30.48   1
  -1 -24  -3   41.21   45.48   1
   2 -24   3  131.78   24.17   1
  -2 -24  -3   94.52   28.21   1
  -3 -24  -3    7.16   27.64   1
   3 -24   3  -14.84   49.40   1
  -4 -24  -3   30.81   62.23   1
  -4 -25   3   -7.41   36.79   1
  -3 -25   3   88.66   50.71   1
  -2 -25   3   -8.94   54.54   1
   2 -25  -3   15.52   41.74   1
  -1 -25   3    7.29   32.29   1
   1 -25  -3   -7.52   12.69   1
   0 -25  -3   16.02   39.97   1
   0 -25   3   49.10   35.23   1
  -1 -25  -3   49.91   37.62   1
   1 -25   3   11.46   11.25   1
  -2 -25  -3   47.82   30.69   1
  -3 -25  -3   49.03   41.81   1
  -4 -25  -3   -9.26   59.61   1
  -3 -26   3  -12.99  100.91   1
  -2 -26   3  -12.51   86.50   1
  12   0  -4   17.47   43.97   2
  11   0  -4   17.72   19.10   2
  10   0  -4   -3.58   12.42   2
   9   0  -4    7.39   10.08   2
   8   0  -4    8.11    9.95   4
  -8   0   4   12.42    3.27   6
   8   0  -4    7.22    7.37   5
   7   0  -4    4.19    7.67   5
   7   0  -4    5.76    4.90   2
  -7   0   4    5.21    3.55   6
   7   0  -4   13.36    5.85   4
   6   0  -4  381.60   16.36   4
   6   0  -4  383.86   17.11   5
  -6   0   4  376.73   16.04   6
   6   0  -4  396.15   15.74   3
   6   0  -4  408.66   16.05   2
  -5   0   4 1204.14   45.94   4
   5   0  -4 1199.35   45.88   4
   5   0  -4 1171.93   44.60   2
   5   0  -4 1192.86   48.20   5
   5   0  -4 1227.98   44.81   3
  -5   0   4 1202.26   44.55   1
   5   0  -4 1149.28   44.50   1
  -5   0   4 1153.13   45.16   6
  -4   0   4   93.96    3.78   1
   4   0  -4   87.32    4.62   5
   4   0  -4   85.90    4.21   3
   4   0  -4   84.81    4.42   2
  -4   0   4   90.21    4.57   6
   4   0  -4   81.95    3.69   1
  -4   0   4   88.94    4.61   4
  -3   0   4  433.02   16.73   2
   3   0  -4  438.95   18.06   5
  -3   0   4  437.89   16.74   1
   3   0  -4  432.00   16.71   1
  -3   0   4  448.92   17.31   4
   3   0  -4  428.18   16.80   2
  -2   0   4 6966.99  256.74   2
   2   0  -4 7142.27  262.60   1
  -1   0   4    0.48    1.16   1
   0   0  -4  238.34    9.69   1
   0   0   4  244.32    9.75   1
   1   0   4 9999.99  372.13   1
   2   0   4  300.69   12.21   5
   2   0   4  289.81   11.76   1
  -2   0  -4  296.61   11.70   1
  -3   0  -4    8.10    1.14   1
   3   0   4   10.76    1.31   5
   3   0   4   15.14    1.51   1
   4   0   4  228.90    9.11   1
   4   0   4  218.09    9.78   5
  -4   0  -4  214.81    8.99   1
   5   0   4  349.80   13.75   1
   5   0   4  339.04   14.92   5
  -5   0  -4  342.50   13.69   1
   5   0   4  349.88   14.25   6
   6   0   4    3.22    7.35   6
  -6   0  -4   -0.35    1.74   1
   6   0   4    1.78    2.99   5
  -6   0  -4    4.34    3.30   3
   6   0   4    3.71    0.99   1
  -7   0  -4  184.62    8.58   3
   7   0   4  155.48   12.40   6
   7   0   4  143.48   11.80   4
   7   0   4  179.53    7.52   1
   7   0   4  154.72   12.56   5
  -7   0  -4  179.01    8.90   1
   8   0   4  472.35   27.68   5
  -8   0  -4  506.50   21.13   3
  -8   0  -4  521.39   20.91   1
   8   0   4  523.11   19.81   1
  -9   0  -4    7.43    5.63   3
 -10   0  -4   30.89   11.79   3
 -11   0  -4   44.18   13.07   3
  12  -1  -4    0.45   31.59   2
  12   1  -4    7.18   29.01   2
  11  -1  -4  -15.84   19.34   2
  11   1  -4   26.00   20.23   2
  10  -1  -4  232.35   15.30   2
  10   1  -4  189.78   13.48   2
   9  -1  -4    0.68    7.37   2
   9   1  -4    0.54    8.02   2
   8  -1  -4   52.19   16.36   4
   8  -1  -4   39.33    5.94   2
   8  -1  -4   37.14    8.25   5
   8   1  -4   55.34   13.05   4
  -8   1   4   50.23    5.67   6
   8   1  -4   52.67    4.73   2
   8   1  -4   50.83    7.98   5
   7  -1  -4  601.94   24.98   4
  -7  -1   4  618.16   24.29   6
   7  -1  -4  583.65   25.82   5
   7  -1  -4  590.03   23.92   2
  -7   1   4  600.61   24.18   6
   7   1  -4  630.78   23.90   3
   7   1  -4  602.40   24.00   2
   7   1  -4  601.58   25.79   5
   7   1  -4  574.63   24.81   4
   6  -1  -4  277.77   12.04   2
   6  -1  -4  285.50   12.46   4
  -6  -1   4  285.48   12.50   4
   6  -1  -4  288.29   10.94   1
   6  -1  -4  287.55   11.80   3
   6  -1  -4  297.11   13.07   5
   6  -1  -4  278.31   10.90   1
  -6  -1   4  285.01   12.18   6
   6   1  -4  272.49   12.36   4
   6   1  -4  283.33   12.04   2
   6   1  -4  281.16   11.88   3
   6   1  -4  267.69   12.89   5
  -6   1   4  282.16   12.19   6
   5  -1  -4   33.42    4.42   4
  -5  -1   4   41.62    3.42   4
   5  -1  -4   40.93    2.00   1
   5  -1  -4   38.21    2.52   3
   5  -1  -4   38.49    2.91   5
  -5  -1   4   48.35    3.15   6
   5  -1  -4   45.11    3.11   2
   5   1  -4   34.53    2.91   3
  -5   1   4   40.20    3.21   4
   5   1  -4   39.33    3.00   5
  -5   1   4   40.67    3.06   6
   5   1  -4   31.30    3.10   2
  -5   1   4   40.36    3.58   1
  -4  -1   4  335.72   14.03   6
  -4  -1   4  355.31   13.40   1
  -4  -1   4  343.02   14.37   4
   4  -1  -4  351.56   14.26   4
   4  -1  -4  354.17   14.98   5
   4  -1  -4  358.43   13.76   3
   4  -1  -4  354.26   13.91   2
   4  -1  -4  344.15   13.52   1
   4   1  -4  330.25   13.89   2
   4   1  -4  356.30   13.36   1
   4   1  -4  349.02   13.87   3
  -4   1   4  373.48   13.62   1
  -4   1   4  344.81   14.32   4
   4   1  -4  345.13   14.89   5
  -4   1   4  343.00   14.08   6
  -3  -1   4 1184.94   45.53   4
   3  -1  -4 1175.39   44.87   1
  -3  -1   4 1178.55   44.21   2
  -3  -1   4 1229.24   44.81   1
   3  -1  -4 1194.44   44.21   2
  -3   1   4 1193.27   45.48   4
   3   1  -4 1152.09   44.75   1
   3   1  -4 1208.09   44.29   2
  -3   1   4 1184.30   44.15   2
  -3   1   4 1201.33   44.93   1
   3   1  -4 1224.75   47.78   5
  -2  -1   4   18.24    1.55   5
   2  -1  -4   14.70    4.70   2
  -2  -1   4   15.93    1.26   1
   2  -1  -4   18.06    1.44   1
  -2  -1   4   16.75    3.19   2
   2   1  -4   19.31    1.49   5
   2   1  -4    8.87    4.33   2
  -2   1   4   17.19    1.57   2
  -2   1   4   16.84    1.68   4
   2   1  -4   15.30    1.25   1
  -2   1   4   15.88    1.41   1
  -1  -1   4   13.22    1.04   5
   1  -1  -4   16.10    1.27   1
  -1  -1   4   18.08    1.47   1
   1   1  -4   20.45    1.49   1
  -1   1   4   13.77    1.58   1
   0  -1  -4 4360.34  167.51   1
   0  -1   4 4495.53  167.55   1
   0   1  -4 4519.49  167.54   1
   0   1   4 4587.64  167.62   1
   1  -1   4  124.37    5.45   1
  -1  -1  -4  130.98    5.28   5
  -1  -1  -4  124.18    5.38   1
  -1   1  -4  114.73    5.33   1
   1   1   4  119.31    5.42   1
   2  -1   4  114.65    5.12   1
  -2  -1  -4  112.86    4.97   1
   2   1   4  124.83    5.19   5
   2   1   4  117.50    5.06   1
  -2   1  -4  105.62    4.96   1
   3  -1   4 2455.09   96.79   5
  -3  -1  -4 2412.76   91.47   1
   3  -1   4 2470.04   91.60   1
   3   1   4 2495.58   96.81   5
  -3   1  -4 2398.72   91.52   1
   3   1   4 2424.35   91.52   1
   4  -1   4    5.23    1.92   1
   4  -1   4   -2.56    2.78   5
   4  -1   4   -0.91    3.00   6
  -4  -1  -4   -0.61    3.52   1
   4   1   4    4.45    1.92   1
  -4   1  -4    0.28    3.27   1
   4   1   4    0.76    2.45   5
   5  -1   4   12.69    3.38   5
   5  -1   4    7.29    5.06   6
  -5  -1  -4   10.25    1.64   1
   5  -1   4    8.73    1.23   1
  -5  -1  -4   13.21    3.16   3
   5   1   4   14.51    4.03   6
   5   1   4   10.04    1.18   1
   5   1   4   11.71    3.75   5
  -5   1  -4   11.21    1.65   1
   6  -1   4   42.45    3.86   5
   6  -1   4   45.74    4.20   6
  -6  -1  -4   51.59    3.89   3
   6  -1   4   53.44    2.89   1
  -6  -1  -4   48.36    2.78   1
   6   1   4   46.67    3.86   5
  -6   1  -4   50.71    5.36   3
   6   1   4   55.17    2.82   1
  -6   1  -4   52.69    3.07   1
   6   1   4   44.26    8.09   6
   7  -1   4  474.98   17.62   1
   7  -1   4  435.56   20.21   6
  -7  -1  -4  453.36   17.44   1
  -7  -1  -4  441.22   18.53   3
   7  -1   4  438.36   20.42   4
   7  -1   4  419.05   20.52   5
  -7   1  -4  450.52   17.55   1
   7   1   4  471.37   17.44   1
  -7   1  -4  448.76   18.49   3
   7   1   4  416.04   20.25   5
   7   1   4  424.84   19.72   4
   7   1   4  457.14   18.72   6
   8  -1   4   -3.44    3.31   1
  -8  -1  -4  -11.73   10.75   3
   8  -1   4   -2.80   25.33   5
   8  -1   4   -2.90   22.75   6
  -8   1  -4   -1.12    5.40   1
   8   1   4  -13.36   20.73   5
  -8   1  -4    4.47    6.25   3
  -9  -1  -4   -1.64    7.93   3
  -9   1  -4    3.09    6.64   3
 -10  -1  -4   99.69    8.85   3
 -10   1  -4   86.54   12.81   3
 -11  -1  -4  -12.14   16.67   3
 -11   1  -4   10.27   20.64   3
  12  -2  -4   22.53   37.08   2
  12   2  -4   -7.19   19.10   2
  11  -2  -4   49.58   29.43   2
  11   2  -4   50.57   20.11   2
  10  -2  -4    4.25   11.49   2
  10   2  -4   34.92   13.32   2
   9  -2  -4    0.69    5.29   2
   9   2  -4   -2.59    4.85   2
   8  -2  -4  642.55   24.87   2
   8  -2  -4  587.57   29.29   4
   8  -2  -4  598.95   26.71   5
   8   2  -4  593.99   26.57   5
  -8   2   4  601.79   24.93   6
   8   2  -4  631.53   24.78   2
  -7  -2   4   -3.16    5.20   6
   7  -2  -4   -0.65    9.84   5
   7  -2  -4    6.76    6.18   4
   7  -2  -4    4.11    3.37   2
  -7   2   4  -10.79    2.57   6
   7   2  -4   -1.17    5.69   3
   7   2  -4   -0.94    2.91   2
   7   2  -4   -2.33    9.31   5
   6  -2  -4  165.56    8.17   4
   6  -2  -4  165.24    8.39   5
  -6  -2   4  169.22    7.98   6
   6  -2  -4  170.78    6.86   1
  -6  -2   4  159.65    8.00   4
   6  -2  -4  177.17    7.93   2
   6  -2  -4  169.39    6.86   1
   6   2  -4  177.34    7.98   2
   6   2  -4  164.26    8.98   3
  -6   2   4  158.86    8.46   6
   6   2  -4  162.01    8.39   5
   5  -2  -4 1473.67   54.68   2
   5  -2  -4 1438.03   55.10   1
   5  -2  -4 1540.61   56.28   4
  -5  -2   4 1431.33   55.36   6
  -5  -2   4 1420.83   56.25   4
   5  -2  -4 1485.56   55.12   1
   5  -2  -4 1488.41   54.86   3
   5   2  -4 1504.87   55.15   3
   5   2  -4 1496.75   59.14   5
  -5   2   4 1488.73   55.46   6
   5   2  -4 1379.48   54.66   2
  -5   2   4 1447.14   56.21   4
  -4  -2   4   19.80    2.29   4
   4  -2  -4   11.95    1.90   3
  -4  -2   4   13.86    1.83   6
   4  -2  -4   14.69    1.24   1
  -4  -2   4   17.51    1.03   1
   4  -2  -4   15.56    1.79   2
   4  -2  -4   11.86    1.99   4
   4   2  -4   11.63    1.54   3
   4   2  -4   13.59    1.43   1
  -4   2   4   18.06    1.51   1
   4   2  -4   15.82    1.97   2
  -4   2   4   18.44    2.21   4
   4   2  -4   14.57    1.81   5
   3  -2  -4  190.23    8.03   2
  -3  -2   4  194.45    8.68   5
  -3  -2   4  189.38    8.04   2
  -3  -2   4  191.49    8.20   6
  -3  -2   4  196.05    8.46   4
   3  -2  -4  200.25    7.87   3
   3  -2  -4  194.69    7.96   1
  -3  -2   4  204.25    7.78   1
   3   2  -4  200.71    8.68   5
   3   2  -4  188.06    7.72   1
   3   2  -4  205.65    8.22   2
  -3   2   4  198.26    8.04   1
  -3   2   4  204.08    8.35   4
   2  -2  -4  380.22   14.84   1
  -2  -2   4  376.72   15.68   5
  -2  -2   4  399.95   14.75   1
  -2  -2   4  380.25   14.62   2
   2  -2  -4  383.73   14.53   2
   2   2  -4  379.41   14.69   2
  -2   2   4  381.33   14.89   1
   2   2  -4  388.49   14.71   1
  -2   2   4  370.95   14.94   4
  -2   2   4  372.17   14.45   2
   1  -2  -4   28.50    1.82   1
  -1  -2   4   25.13    1.74   1
  -1   2   4   23.39    1.54   2
  -1   2   4   22.21    1.89   1
   1   2  -4   26.10    1.61   1
   0  -2  -4  208.07    8.24   1
   0  -2   4  196.83    8.18   1
   0   2  -4  194.75    8.18   1
   0   2   4  200.29    8.25   1
  -1  -2  -4 3099.86  115.36   1
   1  -2   4 3085.64  115.42   1
   1   2   4 3080.79  115.41   1
  -1   2  -4 3083.05  115.39   1
   2  -2   4  462.05   18.07   1
  -2  -2  -4  454.52   17.93   1
  -2  -2  -4  469.32   18.88   5
  -2   2  -4  466.36   18.02   1
   2   2   4  467.73   18.01   1
  -3  -2  -4    5.15    0.97   1
  -3  -2  -4    8.85    1.50   5
   3  -2   4    8.13    1.35   1
  -3   2  -4    3.61    0.99   1
   3   2   4    1.67    1.13   1
   4  -2   4  267.89   10.79   1
  -4  -2  -4  251.85   10.52   1
   4  -2   4  269.17   10.84   6
   4   2   4  273.13   11.59   5
  -4   2  -4  261.87   10.73   1
   4   2   4  260.04   10.61   1
  -5  -2  -4  825.87   33.04   3
   5  -2   4  874.07   32.93   1
   5  -2   4  878.31   35.16   5
  -5  -2  -4  837.03   32.60   1
   5  -2   4  843.90   32.90   6
   5   2   4  850.96   35.17   5
  -5   2  -4  852.78   32.86   1
   5   2   4  878.52   33.26   6
   5   2   4  877.77   32.73   1
  -6  -2  -4   18.31    2.94   3
  -6  -2  -4   18.25    2.35   1
   6  -2   4    8.55    3.33   5
   6  -2   4   13.50    1.85   1
   6  -2   4   20.10    4.50   6
   6   2   4    9.89   10.04   6
  -6   2  -4   14.36    2.26   1
   6   2   4   15.71    1.39   1
   6   2   4   12.10    2.58   5
   6   2   4    5.47    5.75   4
   7  -2   4   66.16    4.21   1
   7  -2   4   71.63   14.35   6
  -7  -2  -4   72.20    6.62   1
  -7  -2  -4   69.30    4.79   3
   7  -2   4   45.74   10.30   5
  -7   2  -4   73.69    4.72   3
  -7   2  -4   68.43    4.48   1
   7   2   4   71.03    9.63   6
   7   2   4   73.75    5.62   1
   7   2   4   58.99    8.60   4
  -8  -2  -4  466.83   19.86   3
   8  -2   4  469.09   27.11   6
   8  -2   4  488.82   18.45   1
  -8   2  -4  456.89   18.31   1
  -8   2  -4  449.57   19.44   3
   9  -2   4    3.46    7.23   1
  -9  -2  -4   10.21   10.54   3
  -9   2  -4   14.87   10.40   3
 -10  -2  -4   -6.29   15.94   3
 -10   2  -4  -13.63   11.41   3
 -11   2  -4   25.73   13.84   3
  12  -3  -4   11.26   34.96   2
  12   3  -4   -1.00   38.27   2
  11  -3  -4   55.58   20.59   2
  11   3  -4   40.69   14.78   2
  10  -3  -4  203.91   11.55   2
  10   3  -4  208.41   16.00   2
   9  -3  -4  -11.12    6.53   2
  -9   3   4   -3.26    4.17   6
   9   3  -4   14.00   12.39   2
   8  -3  -4  189.57    9.37   2
   8  -3  -4  190.93   15.51   4
   8   3  -4  174.56    9.30   2
  -8   3   4  187.09   12.72   6
   7  -3  -4   63.31   10.18   4
   7  -3  -4   67.47    4.98   2
   7  -3  -4   69.19    3.28   1
   7  -3  -4   65.88    4.07   1
   7  -3  -4   62.14    9.69   5
   7   3  -4   63.40    5.17   2
  -7   3   4   67.49    4.51   6
   7   3  -4   57.96    6.26   3
   6  -3  -4  113.33    7.13   4
   6  -3  -4  130.71    6.41   2
  -6  -3   4  119.84    6.37   6
   6  -3  -4  124.50    5.81   1
   6  -3  -4  134.18    5.57   1
  -6  -3   4  129.80    6.76   4
   6   3  -4  126.60    6.39   3
   6   3  -4  139.35    6.59   2
   6   3  -4  120.48    6.88   5
  -6   3   4  134.90    6.54   6
   5  -3  -4   46.74    4.74   4
   5  -3  -4   48.51    3.20   2
   5  -3  -4   47.89    2.52   1
   5  -3  -4   47.20    3.40   1
  -5  -3   4   41.13    3.99   4
  -5  -3   4   39.36    3.08   6
   5  -3  -4   50.49    3.27   3
   5   3  -4   53.04    4.46   3
   5   3  -4   41.07    3.21   2
   5   3  -4   36.86    6.38   5
  -5   3   4   45.28    3.31   6
   4  -3  -4    7.33    1.59   2
   4  -3  -4    4.42    1.23   1
  -4  -3   4    4.33    0.60   1
  -4  -3   4    3.21    1.43   6
   4  -3  -4    4.90    0.92   3
  -4  -3   4    1.40    1.63   4
   4  -3  -4    6.12    2.87   4
  -4  -3   4    3.93    1.61   5
  -4   3   4    6.80    1.95   1
   4   3  -4    2.84    1.22   1
  -4   3   4    4.45    1.46   4
   4   3  -4    1.70    1.83   2
   4   3  -4    2.12    1.73   3
   3  -3  -4  320.28   13.01   1
  -3  -3   4  327.73   12.75   1
  -3  -3   4  328.95   12.94   2
  -3  -3   4  326.61   13.07   6
   3  -3  -4  342.49   12.68   3
   3  -3  -4  326.07   12.85   2
  -3  -3   4  327.60   14.00   5
  -3  -3   4  333.11   13.47   4
  -3   3   4  337.40   13.10   1
   3   3  -4  327.18   13.01   2
  -3   3   4  322.44   13.23   4
   3   3  -4  338.18   12.76   1
   2  -3  -4   10.33    1.26   2
  -2  -3   4    6.34    1.73   2
  -2  -3   4    4.03    0.96   1
  -2  -3   4    4.63    1.18   6
  -2  -3   4    5.45    1.28   5
   2  -3  -4    6.52    1.24   1
  -2   3   4    6.90    0.84   2
  -2   3   4    6.67    1.33   1
   2   3  -4    5.73    0.93   1
  -2   3   4    6.92    1.19   4
   1  -3  -4  153.57    6.41   1
  -1  -3   4  146.52    6.30   1
   1   3  -4  148.40    6.25   1
  -1   3   4  158.18    6.49   1
  -1   3   4  147.02    5.92   2
   0  -3  -4 2142.72   82.16   1
   0  -3   4 2220.00   82.19   1
   0   3   4 2235.69   82.24   1
   0   3  -4 2170.51   82.15   1
   1  -3   4  288.23   11.54   1
  -1  -3  -4  278.54   11.40   1
   1   3   4  290.16   11.50   1
  -1   3  -4  293.27   11.49   1
  -2  -3  -4  506.72   20.39   5
   2  -3   4  515.88   19.53   1
  -2  -3  -4  482.76   19.32   1
  -2   3  -4  484.15   19.43   1
   2   3   4  513.64   19.44   1
   3  -3   4 1445.69   54.60   1
  -3  -3  -4 1442.62   54.37   1
  -3  -3  -4 1467.36   57.71   5
   3  -3   4 1461.45   53.87   6
  -3   3  -4 1422.56   54.53   1
   3   3   4 1420.52   54.43   1
  -4  -3  -4   20.74    2.38   1
   4  -3   4   20.32    2.32   6
  -4  -3  -4   23.92    2.84   3
  -4  -3  -4   23.59    2.31   5
   4  -3   4   20.41    2.18   1
  -4   3  -4   13.84    2.46   1
   4   3   4   29.89    1.91   1
   5  -3   4  109.22    5.85   6
  -5  -3  -4  116.13    6.00   3
   5  -3   4  116.25    5.44   1
  -5  -3  -4  108.88    4.99   1
  -5   3  -4  119.74    5.47   1
   5   3   4  116.36    5.13   1
  -6  -3  -4   82.67    4.87   3
   6  -3   4   66.81    4.81   5
  -6  -3  -4   67.65    4.15   1
   6  -3   4   79.50    3.89   1
   6  -3   4   70.51    4.47   6
  -6   3  -4   67.91    6.76   1
   6   3   4   68.09    5.21   4
   6   3   4   74.97    4.96   6
   6   3   4   69.69    3.50   1
   7  -3   4  154.33    6.70   1
  -7  -3  -4  146.90    6.85   1
  -7  -3  -4  156.66    7.77   3
   7  -3   4  145.61   13.20   6
   7  -3   4  130.99   10.50   5
   7   3   4  115.90   10.42   4
   7   3   4  126.47   14.30   6
  -7   3  -4  144.10    6.66   1
  -7   3  -4  141.76    7.29   3
   7   3   4  146.79    7.72   1
  -8  -3  -4    8.44    6.42   3
   8  -3   4    1.37    5.21   1
  -8   3  -4    0.76    6.05   3
  -8   3  -4   11.13    9.51   1
   9  -3   4    4.62    6.04   1
  -9  -3  -4   14.20    7.32   3
  -9   3  -4    7.81    9.90   3
 -10  -3  -4  115.31   17.87   3
 -10   3  -4  100.06   12.64   3
 -11   3  -4   35.98   20.43   3
  12  -4  -4    3.87   36.11   2
  11  -4  -4   43.16   24.03   2
  11   4  -4   47.93   17.10   2
  10  -4  -4   24.54    9.88   2
  10   4  -4   11.73   12.13   2
   9  -4  -4    1.19    7.07   2
   9   4  -4    4.00   14.98   2
  -9   4   4   -7.75    6.74   6
   8  -4  -4 1031.97   39.09   1
   8  -4  -4 1017.70   39.09   1
   8  -4  -4 1026.85   41.18   4
   8  -4  -4 1121.76   40.20   2
   8   4  -4 1023.06   40.02   2
  -8   4   4  987.57   40.28   6
   8   4  -4 1009.07   40.16   3
   7  -4  -4    3.68   12.78   5
   7  -4  -4   -0.51    7.21   4
   7  -4  -4   -1.15    5.65   1
   7  -4  -4    4.20    3.43   2
   7  -4  -4   -2.76    3.86   1
  -7   4   4    5.81    2.36   6
   7   4  -4    2.20    5.18   2
   7   4  -4   -3.24    9.76   3
  -6  -4   4   52.99    3.81   4
   6  -4  -4   47.73    4.69   4
   6  -4  -4   36.45    3.51   2
   6  -4  -4   33.85    2.65   1
   6  -4  -4   44.55    3.04   1
   6   4  -4   34.23    3.19   2
  -6   4   4   47.83    3.50   6
   6   4  -4   41.72    3.45   3
   5  -4  -4  787.72   30.61   4
   5  -4  -4  787.24   29.93   1
   5  -4  -4  776.18   29.74   2
   5  -4  -4  800.59   29.94   1
  -5  -4   4  773.82   30.75   4
  -5  -4   4  748.59   32.17   5
  -5  -4   4  800.83   30.23   6
   5   4  -4  761.87   29.80   2
   5   4  -4  792.56   30.07   3
  -5   4   4  761.65   30.18   6
   4  -4  -4    2.56    1.61   2
   4  -4  -4   -0.71    2.96   1
   4  -4  -4    1.75    0.72   3
  -4  -4   4    2.57    0.61   1
  -4  -4   4   -0.91    1.19   6
  -4  -4   4    4.93    1.74   4
   4  -4  -4   -2.94    1.83   4
  -4  -4   4   -4.74    1.81   5
   4   4  -4    1.45    1.21   3
   4   4  -4    2.19    1.30   1
  -4   4   4    0.50    1.05   1
   4   4  -4   -0.36    1.83   2
  -3  -4   4  110.36    5.22   2
   3  -4  -4  113.25    5.27   4
   3  -4  -4  120.39    5.19   2
  -3  -4   4  105.04    5.68   5
   3  -4  -4  111.26    5.25   1
  -3  -4   4  115.37    4.93   1
  -3  -4   4  128.97    5.76   4
   3  -4  -4  123.54    4.82   3
  -3  -4   4  119.14    5.29   6
  -3   4   4  114.75    5.33   4
   3   4  -4  124.27    5.42   2
  -3   4   4  122.92    5.37   1
   3   4  -4  118.58    4.94   1
  -2  -4   4 2444.20   92.51   6
  -2  -4   4 2517.31   91.54   2
  -2  -4   4 2427.31   93.44   1
   2  -4  -4 2540.31   91.30   2
   2  -4  -4 2561.75   93.71   1
  -2   4   4 2446.82   91.23   2
  -2   4   4 2505.81   93.71   1
   2   4  -4 2565.35   93.47   1
  -2   4   4 2480.00   93.76   4
  -1  -4   4   14.29    1.55   1
   1  -4  -4   15.23    1.51   1
  -1  -4   4   14.37    1.03   6
  -1   4   4   11.24    1.64   1
  -1   4   4   15.86    0.98   2
   1   4  -4   10.44    1.25   1
   0  -4   4   76.33    3.78   1
   0  -4  -4   74.22    3.70   1
   0   4   4   69.60    3.81   1
   0   4  -4   78.79    3.70   1
  -1  -4  -4 1413.08   53.72   1
   1  -4   4 1393.27   53.81   1
   1   4   4 1455.32   53.80   1
  -1   4  -4 1436.67   53.80   1
   2  -4   4  923.85   33.30   6
   2  -4   4  884.50   34.15   1
  -2  -4  -4  858.31   33.93   1
   2   4   4  875.52   34.00   1
  -2   4  -4  918.28   34.12   1
   3  -4   4    2.88    1.70   6
  -3  -4  -4    8.47    1.67   5
   3  -4   4    7.27    1.61   1
  -3   4  -4    6.13    1.34   1
   4  -4   4    4.91    2.03   1
  -4  -4  -4    4.19    1.87   5
  -4  -4  -4    1.44    2.22   3
   4  -4   4    3.10    1.67   6
  -4  -4  -4    5.74    2.76   1
   4   4   4    2.04    2.21   1
  -4   4  -4    4.29    2.18   1
  -5  -4  -4 1810.46   68.35   3
   5  -4   4 1829.76   68.08   6
  -5  -4  -4 1774.71   68.28   1
   5  -4   4 1821.50   68.77   1
  -5  -4  -4 1821.97   73.02   5
   5   4   4 1830.72   68.37   1
  -5   4  -4 1790.97   68.68   1
   5   4   4 1859.57   69.39   4
  -6  -4  -4   58.22    4.12   3
   6  -4   4   56.00    4.06   6
   6  -4   4   64.48    3.55   1
  -6  -4  -4   61.32    3.80   1
   6   4   4   58.45    3.07   1
  -6   4  -4   62.05    5.08   1
   6   4   4   54.19    7.87   6
   6   4   4   46.19    8.95   4
  -7  -4  -4   -1.73    6.96   3
  -7  -4  -4   -0.77    3.87   1
   7  -4   4   -0.24    2.53   1
   7  -4   4   -4.23   11.43   5
   7   4   4    4.33    4.96   1
  -7   4  -4   -3.97    2.35   3
  -7   4  -4    4.10    5.62   1
   7   4   4    0.67   18.14   6
   7   4   4   -2.01   10.25   4
  -8  -4  -4  262.45   12.63   3
   8  -4   4  285.73   12.26   1
  -8   4  -4  284.21   19.04   1
  -8   4  -4  259.47   12.28   3
   9  -4   4    1.37    7.52   1
  -9  -4  -4   -3.78   12.66   3
  -9   4  -4   -1.82   10.90   3
 -10  -4  -4   41.73   25.84   3
 -10   4  -4   15.56   12.89   3
 -11   4  -4   49.55   16.58   3
  11   4   4   36.83   20.65   2
  12  -5  -4   20.06   44.84   2
  11  -5  -4   46.51   18.92   2
  11   5  -4   68.04   16.68   2
  10  -5  -4  157.68   15.37   2
  10   5  -4  179.70   17.75   2
   9  -5  -4    7.81   13.45   2
   9  -5  -4    1.42    6.59   1
   9  -5  -4    5.96   10.51   1
   9   5  -4   13.46    6.31   2
  -9   5   4   -0.17   12.99   6
   8  -5  -4  235.33    9.71   1
   8  -5  -4  219.60   11.78   1
   8  -5  -4  237.96   11.12   2
   8  -5  -4  223.00   14.31   4
  -8   5   4  228.78   11.13   6
   8   5  -4  239.94   11.12   2
   7  -5  -4   -3.40    6.12   1
   7  -5  -4   -7.95    5.62   2
   7  -5  -4   -7.29    3.75   1
   7  -5  -4  -16.77    6.42   4
  -7   5   4   10.07    3.04   6
   7   5  -4   -5.69    5.17   2
   7   5  -4   -1.74   16.17   3
  -6  -5   4   30.31    3.97   4
   6  -5  -4   21.10    2.06   1
   6  -5  -4   27.50    3.01   2
   6  -5  -4   35.03    6.93   4
  -6  -5   4   16.91    2.79   5
   6  -5  -4   26.22    3.93   1
  -6   5   4   26.23    2.84   6
   6   5  -4   10.59    6.37   3
   6   5  -4   27.59    2.78   2
  -5  -5   4  144.83    7.28   4
  -5  -5   4  142.86    7.57   5
   5  -5  -4  152.46    7.10   4
   5  -5  -4  145.27    6.59   1
   5  -5  -4  147.07    6.58   1
   5   5  -4  147.18    6.98   2
   5   5  -4  147.44    7.10   3
   4  -5  -4   20.96    1.80   2
  -4  -5   4   14.73    1.86   6
  -4  -5   4   29.24    2.50   4
   4  -5  -4   15.21    3.52   1
  -4  -5   4   24.01    1.32   1
  -4  -5   4   14.70    2.22   5
   4  -5  -4   21.07    2.35   4
   4   5  -4   17.41    2.70   2
   4   5  -4   17.51    2.92   3
   4   5  -4   16.72    1.34   1
  -4   5   4   24.89    2.09   1
  -3  -5   4  942.15   35.13   4
  -3  -5   4  881.21   36.80   5
  -3  -5   4  885.37   33.97   2
  -3  -5   4  877.47   34.32   6
   3  -5  -4  930.67   33.70   3
   3  -5  -4  913.14   33.80   2
  -3  -5   4  865.26   34.35   1
   3  -5  -4  924.24   34.75   4
   3  -5  -4  923.93   34.81   1
   3   5  -4  937.12   34.42   1
  -3   5   4  914.17   34.76   4
   3   5  -4  901.67   34.03   2
  -3   5   4  909.30   34.83   1
   2  -5  -4    7.19    7.70   2
   2  -5  -4    0.13    1.01   1
  -2  -5   4   -0.93    0.95   1
  -2  -5   4   11.35    7.49   2
   2   5  -4    3.16    1.34   1
  -1  -5   4    3.00    0.65   6
  -1  -5   4    2.39    1.32   1
   1  -5  -4    3.22    0.95   1
  -1   5   4    1.99    0.65   4
  -1   5   4    1.88    0.47   2
  -1   5   4    0.00    1.51   1
   1   5  -4   -1.01    0.90   1
   0  -5  -4 1268.04   49.11   1
   0  -5   4 1318.92   49.15   1
   0   5  -4 1304.08   49.09   1
   0   5   4 1295.76   49.18   1
  -1  -5  -4  425.06   16.99   1
   1  -5   4  445.70   17.16   1
  -1   5  -4  431.66   17.05   1
   1   5   4  428.91   17.06   1
  -2  -5  -4  445.59   17.93   1
   2  -5   4  468.69   17.30   6
  -2  -5  -4  462.73   17.82   3
   2  -5   4  463.57   18.22   1
  -2   5  -4  459.09   18.14   1
   2   5   4  457.79   18.05   1
   3  -5   4 1248.56   47.49   1
   3  -5   4 1222.13   46.45   6
  -3  -5  -4 1258.80   50.11   5
  -3  -5  -4 1270.33   46.92   3
  -3  -5  -4 1252.97   47.19   1
   3   5   4 1249.80   47.24   1
  -3   5  -4 1221.75   47.42   1
   4  -5   4   31.15    2.49   1
   4  -5   4   31.59    2.10   6
  -4  -5  -4   30.71    2.05   1
  -4  -5  -4   37.40    2.90   5
  -4  -5  -4   29.65    2.82   3
   4   5   4   32.35    2.44   1
   4   5   4   26.26    3.65   4
  -5  -5  -4  149.11    7.35   5
   5  -5   4  131.69    7.69   6
  -5  -5  -4  133.54    5.99   1
  -5  -5  -4  140.90    6.90   3
   5  -5   4  150.75    6.64   1
   5   5   4  146.09    6.91   4
   5   5   4  132.55    6.12   1
  -5   5  -4  132.65    6.66   1
  -6  -5  -4  437.27   17.80   3
  -6  -5  -4  409.42   16.58   1
   6  -5   4  432.78   17.29   1
  -6   5  -4  422.42   17.22   1
   6   5   4  438.37   16.74   1
   6   5   4  413.90   17.97   6
   6   5   4  434.52   17.92   4
   7  -5   4   18.23   15.39   5
   7  -5   4   15.35    3.86   1
  -7  -5  -4   13.30    4.66   1
  -7  -5  -4   25.57    9.94   3
  -7   5  -4   17.24    3.05   3
  -7   5  -4    4.61    5.16   1
   7   5   4   17.87   23.58   6
   7   5   4   16.65   12.48   4
   7   5   4   11.87    4.09   1
   8  -5   4    7.71    6.15   1
  -8  -5  -4    9.98   13.25   3
   8  -5   4   -0.93   10.30   1
  -8   5  -4   10.04   14.08   1
   9  -5   4    4.73    6.23   1
  -9  -5  -4    6.98    7.73   3
  -9   5  -4   14.74    5.69   3
 -10  -5  -4  115.59   13.25   3
 -10   5  -4  139.53   12.11   3
 -11   5  -4    2.10   20.64   3
  11   5   4   -8.47   34.22   2
  12  -6  -4   -2.39   38.61   2
  11  -6  -4    6.45   19.50   2
  11   6  -4    4.64   20.80   2
  10  -6  -4   19.13   15.08   2
  10   6  -4   35.82   12.46   2
   9  -6  -4    1.15   10.34   2
   9  -6  -4    4.43    6.45   1
  -9   6   4   -9.10   14.65   6
   9   6  -4   12.61    7.32   2
   8  -6  -4  788.00   30.96   2
   8  -6  -4  783.43   32.27   4
   8  -6  -4  789.42   30.27   1
   8  -6  -4  779.55   30.28   1
   8   6  -4  758.01   30.83   2
  -8   6   4  783.98   31.25   6
   7  -6  -4   -1.84    6.55   1
   7  -6  -4    0.06    6.80   2
   7  -6  -4   23.18    9.35   4
   7  -6  -4    2.21    3.25   1
   7   6  -4    3.13    2.74   2
  -7   6   4   -5.73    9.21   6
   7   6  -4   -2.07    4.41   3
   6  -6  -4    2.33    3.70   1
  -6  -6   4    5.31    2.36   5
   6  -6  -4   -4.00    1.74   1
   6  -6  -4   -1.51    5.50   4
   6  -6  -4   -3.97    3.16   2
  -6  -6   4   -4.50    2.15   4
  -6   6   4   -0.95    1.71   6
   6   6  -4   -6.03    3.68   2
   6   6  -4    5.18    8.94   3
  -5  -6   4 2733.24  110.69   5
  -5  -6   4 2725.59  103.44   1
   5  -6  -4 2791.47  104.30   1
   5  -6  -4 2821.09  104.89   4
   5  -6  -4 2854.39  104.29   1
  -5  -6   4 2679.97  105.03   4
   5  -6  -4 2776.71  102.07   2
  -5  -6   4 2764.53  103.44   1
   5   6  -4 2760.03  103.30   3
   5   6  -4 2821.29  102.26   2
   4  -6  -4   -0.16    1.50   1
  -4  -6   4    5.22    1.78   4
   4  -6  -4    6.04    2.84   4
   4  -6  -4   -0.56    1.28   2
  -4  -6   4   -2.07    1.88   5
  -4  -6   4    1.27    0.74   1
   4   6  -4   -0.62    1.73   3
   4   6  -4    3.28    1.10   1
  -4   6   4   -0.24    1.18   1
   4   6  -4    8.03    1.81   2
  -3  -6   4  263.60   10.88   2
  -3  -6   4  282.06   11.48   4
  -3  -6   4  259.35   10.79   1
   3  -6  -4  255.34   11.20   1
   3  -6  -4  282.62   11.04   4
   3   6  -4  274.95   11.00   2
  -3   6   4  269.39   11.32   1
   3   6  -4  278.34   10.82   1
   2  -6  -4 9642.81  350.48   2
  -2  -6   4 9683.44  359.04   1
  -2  -6   4 9591.23  350.88   2
  -2   6   4 9654.24  359.36   1
  -1  -6   4  609.93   23.97   1
   1  -6  -4  641.59   24.18   1
  -1   6   4  628.25   24.19   1
  -1   6   4  608.80   23.41   4
  -1   6   4  610.44   22.79   2
   1   6  -4  623.01   23.96   1
   0  -6  -4   36.24    1.90   3
   0  -6  -4   34.76    2.36   1
   0  -6   4   37.16    2.57   1
   0   6   4   37.35    2.63   1
   0   6  -4   40.00    2.42   1
   1  -6   4 1170.91   44.57   1
  -1  -6  -4 1181.50   43.56   3
  -1  -6  -4 1136.51   44.41   1
  -1   6  -4 1200.63   44.55   1
   1   6   4 1154.71   44.49   1
   2  -6   4  824.00   32.04   1
  -2  -6  -4  839.35   31.83   1
  -2  -6  -4  809.31   31.36   3
  -2   6  -4  849.60   32.01   1
   2   6   4  826.82   31.89   1
  -3  -6  -4   11.31    1.98   3
   3  -6   4   10.93    1.97   1
  -3  -6  -4    7.89    1.83   1
   3   6   4    7.25    1.25   4
  -3   6  -4    3.76    4.29   1
   3   6   4    9.33    2.06   1
  -4  -6  -4  137.69    7.03   5
   4  -6   4  139.15    6.54   1
  -4  -6  -4  143.30    6.59   3
  -4  -6  -4  134.13    6.05   1
   4   6   4  137.89    6.40   4
  -4   6  -4  132.73    6.48   1
   4   6   4  143.22    6.25   1
  -5  -6  -4 1700.27   69.57   5
   5  -6   4 1731.93   65.67   1
  -5  -6  -4 1753.22   65.18   3
  -5  -6  -4 1717.18   65.07   1
   5   6   4 1757.73   65.18   1
  -5   6  -4 1703.94   65.53   1
   5   6   4 1729.06   65.95   4
   6  -6   4   30.30    4.00   1
  -6  -6  -4   30.94    3.38   1
  -6  -6  -4   39.92    3.59   3
  -6  -6  -4   41.47    4.95   5
   6   6   4   37.50    3.75   1
   6   6   4   33.68    7.58   6
   6   6   4   36.63    6.35   4
  -6   6  -4   19.95    5.88   1
  -7  -6  -4  186.36    7.54   1
  -7  -6  -4  175.09    9.19   3
   7  -6   4  170.59    8.43   1
   7   6   4  189.88   11.79   4
   7   6   4  193.64    8.20   1
  -7   6  -4  189.92   10.30   1
  -7   6  -4  184.02    8.74   3
   8  -6   4  339.85   13.91   1
  -8  -6  -4  330.06   14.88   3
   8  -6   4  296.30   19.66   1
  -8   6  -4  329.04   14.34   3
   9  -6   4    4.00    8.64   1
  -9  -6  -4    3.35   18.90   3
  -9   6  -4   18.39    9.89   3
 -10   6  -4  -14.02    5.54   3
  10   6   4    8.70   23.63   2
 -11   6  -4  130.91   20.43   3
  11   6   4  128.60   20.30   2
  12  -7  -4   -3.36   55.24   2
  11  -7  -4   38.62   26.46   2
  11   7  -4   50.62   30.44   2
  10  -7  -4  227.01   20.11   2
  10   7  -4  205.03   14.27   2
 -10   7   4  208.33   19.82   6
   9  -7  -4   -1.69   15.52   2
   9  -7  -4    3.58    7.76   1
   9   7  -4   13.01   11.86   2
  -9   7   4   -6.03    8.39   6
   8  -7  -4  101.24    7.59   2
   8  -7  -4  108.83    5.52   1
   8  -7  -4   98.45   12.02   1
   8  -7  -4   91.82   13.70   4
  -8   7   4   93.19    8.76   6
   8   7  -4   86.66    7.06   2
   7  -7  -4  309.84   12.74   1
   7  -7  -4  305.17   12.80   1
  -7  -7   4  305.57   14.32   5
   7  -7  -4  309.49   13.18   2
   7  -7  -4  281.74   15.20   4
  -7  -7   4  309.26   13.76   4
   7   7  -4  298.99   13.13   2
   7   7  -4  279.27   14.58   3
  -7   7   4  302.48   13.63   6
   6  -7  -4    1.59    6.46   4
   6  -7  -4    7.65    4.44   2
   6  -7  -4    4.51    2.72   1
  -6  -7   4   10.89    5.34   4
   6  -7  -4   13.68    9.95   1
   6   7  -4    6.96    3.70   2
   6   7  -4    8.10    4.67   3
  -6   7   4    8.05    4.89   6
  -5  -7   4   70.35    3.00   1
   5  -7  -4   67.88    3.98   2
   5  -7  -4   68.64    3.88   1
   5  -7  -4   58.44    4.89   1
  -5  -7   4   53.72    4.17   4
  -5  -7   4   63.36    3.96   1
   5  -7  -4   53.48    5.39   4
  -5  -7   4   58.81    4.34   5
   5   7  -4   49.13    8.06   3
   5   7  -4   58.45    4.45   2
   4  -7  -4   -1.44    1.37   2
   4  -7  -4    7.53    1.75   1
   4  -7  -4    2.60    1.85   1
   4  -7  -4    2.94    1.79   4
   4   7  -4    6.27    1.34   1
   4   7  -4   -0.15    1.36   2
   4   7  -4   -1.20    2.10   6
  -4   7   4    3.22    1.60   1
   4   7  -4   -0.18    2.80   3
  -3  -7   4 2602.46   97.96   2
  -3  -7   4 2557.65  100.78   4
   3  -7  -4 2679.15  100.52   1
   3  -7  -4 2740.50   97.69   2
   3  -7  -4 2759.43  100.42   4
  -3  -7   4 2596.00  100.01   1
  -3   7   4 2622.20  100.48   1
   3   7  -4 2642.28   98.02   2
   3   7  -4 2773.52   99.22   6
   3   7  -4 2720.90  100.04   1
  -2  -7   4   36.10    9.46   2
   2  -7  -4   20.77    4.02   1
  -2  -7   4   24.26    2.06   1
  -2   7   4   17.82    2.37   1
   2   7  -4   23.06    1.80   1
  -1  -7   4  639.80   24.13   1
   1  -7  -4  610.96   24.23   1
  -1   7   4  598.18   24.23   1
   1   7  -4  626.82   24.05   1
   0  -7   4 1712.93   65.12   1
   0  -7  -4 1754.20   65.15   1
   0  -7  -4 1655.96   63.56   3
   0   7  -4 1764.69   65.09   1
   0   7   4 1722.06   65.18   1
  -1  -7  -4  109.15    4.64   3
   1  -7   4  110.72    5.33   1
  -1  -7  -4  104.21    5.01   1
   1   7   4  106.85    4.23   4
  -1   7  -4   96.47    4.99   1
   1   7   4   99.06    5.10   1
  -2  -7  -4   13.85    1.78   3
   2  -7   4    7.42    1.97   1
  -2  -7  -4    9.73    2.52   1
  -2   7  -4    7.58    1.63   1
   2   7   4   13.41    1.89   1
   2   7   4   11.44    1.01   4
  -3  -7  -4  229.31    9.81   1
   3  -7   4  243.62   10.29   1
  -3  -7  -4  233.66    9.91   3
   3   7   4  234.25    9.93   1
  -3   7  -4  241.75   10.17   1
   3   7   4  234.41    9.69   4
   4  -7   4    1.87    1.71   1
  -4  -7  -4   -0.46    1.87   5
  -4  -7  -4   -1.87    2.12   1
  -4  -7  -4   -0.14    1.88   3
  -4   7  -4    1.48    2.13   1
   4   7   4    0.27    3.28   4
   4   7   4    2.29    1.20   1
  -5  -7  -4   28.97    3.30   1
  -5  -7  -4   29.47    4.96   3
   5  -7   4   29.47    3.20   1
  -5  -7  -4   25.26    3.06   5
  -5   7  -4   29.10    3.72   1
   5   7   4   28.90    2.13   1
   5   7   4   35.85    3.73   4
  -6  -7  -4  356.60   14.79   3
  -6  -7  -4  343.25   15.70   5
  -6  -7  -4  342.82   13.67   1
   6  -7   4  327.46   14.38   1
   6   7   4  360.37   13.82   1
   6   7   4  353.48   14.84   4
   6   7   4  332.05   16.21   6
  -6   7  -4  327.92   14.34   1
  -7  -7  -4   15.61    6.30   1
  -7  -7  -4   16.73    5.10   3
   7  -7   4   11.18    4.83   1
   7   7   4   24.96   12.74   4
  -7   7  -4   15.83    8.95   1
   7   7   4    7.59    2.97   1
  -8  -7  -4   29.49    9.95   3
   8  -7   4    7.43   14.80   1
   8  -7   4    5.19    4.91   1
  -8   7  -4   11.76    5.11   3
  -9  -7  -4   63.18   22.40   3
   9  -7   4   63.46   20.85   1
  -9   7  -4   48.47    8.60   3
  10   7   4   75.33   20.11   2
 -10   7  -4   57.60   12.65   3
 -11   7  -4   10.46   27.02   3
  11   7   4  -18.10   42.80   2
  11  -8  -4   65.99   26.32   2
  11   8  -4   63.04   17.87   2
  10  -8  -4   18.02   16.75   2
 -10   8   4    3.74   18.16   6
  10   8  -4    3.58   15.78   2
   9  -8  -4   -2.37    9.67   2
   9  -8  -4    4.42    5.95   1
  -9   8   4    6.11    4.78   6
   9   8  -4    6.47    9.38   2
   8  -8  -4   49.71   15.30   1
   8  -8  -4   47.54    4.01   1
   8  -8  -4   57.62    5.58   2
  -8   8   4   41.78   11.32   6
   8   8  -4   57.67    6.31   2
  -7  -8   4   -4.65    8.32   4
   7  -8  -4    4.33   13.43   4
   7  -8  -4   -4.33    8.60   1
  -7  -8   4   -2.51    4.12   5
   7  -8  -4    7.73    5.51   2
   7  -8  -4    5.59    2.18   1
   7   8  -4   12.75    7.12   2
   7   8  -4   -0.24   16.01   3
  -7   8   4   -9.56    3.84   6
   6  -8  -4   43.09   11.11   1
   6  -8  -4   38.48    3.27   2
  -6  -8   4   33.17    7.26   4
   6  -8  -4   31.25    5.74   4
   6  -8  -4   44.03    4.40   1
  -6  -8   4   28.75    5.49   5
  -6   8   4   40.54    8.81   6
   6   8  -4   33.20    6.85   3
   6   8  -4   40.04    3.51   2
   5  -8  -4  198.99    8.61   1
  -5  -8   4  193.57    9.47   5
  -5  -8   4  183.09    7.70   1
  -5  -8   4  190.33    8.88   4
   5  -8  -4  185.75    8.73   1
   5  -8  -4  191.56    8.61   4
  -5  -8   4  182.00    7.87   1
   5  -8  -4  189.06    8.20   2
   5   8  -4  182.24    9.67   6
   5   8  -4  194.59    8.52   2
   5   8  -4  175.13   10.43   3
  -4  -8   4   43.49    2.55   1
   4  -8  -4   40.46    3.16   1
   4  -8  -4   47.34    2.67   2
  -4  -8   4   56.03    3.48   4
  -4  -8   4   44.67    3.59   5
  -4  -8   4   43.55    2.64   1
   4  -8  -4   38.04    3.13   1
   4  -8  -4   41.03    4.83   4
   4   8  -4   47.41    2.89   1
   4   8  -4   35.70    3.09   3
   4   8  -4   46.91    3.08   6
   4   8  -4   40.80    2.98   2
  -3  -8   4  673.44   26.01   2
   3  -8  -4  701.13   27.00   1
   3  -8  -4  699.27   26.45   4
  -3  -8   4  662.38   26.43   1
   3  -8  -4  685.12   25.62   2
  -3  -8   4  693.36   27.00   4
  -3   8   4  679.56   26.98   1
   3   8  -4  696.74   26.29   6
   3   8  -4  677.01   26.41   1
  -2  -8   4  782.46   30.62   1
   2  -8  -4  811.93   31.03   1
  -2  -8   4  750.04   29.77   2
   2  -8  -4  806.96   29.30   2
   2   8  -4  811.22   30.02   6
  -2   8   4  809.22   31.01   1
   2   8  -4  792.84   30.59   1
  -1  -8   4   47.28    2.59   2
  -1  -8   4   48.58    3.21   1
   1  -8  -4   43.96    3.04   1
   1   8  -4   49.30    2.90   1
  -1   8   4   45.95    3.30   1
   0  -8   4  556.54   21.40   1
   0  -8  -4  541.24   20.27   3
   0  -8  -4  524.98   21.31   1
   0   8  -4  535.44   21.25   1
   0   8   4  538.40   21.44   1
  -1  -8  -4    6.31    1.79   3
  -1  -8  -4    3.05    1.46   1
  -1   8  -4    1.37    2.84   1
   1   8   4   11.11    1.97   1
  -2  -8  -4  441.36   17.50   1
  -2  -8  -4  431.57   17.09   3
   2  -8   4  435.24   17.76   1
   2   8   4  447.15   16.90   4
  -2   8  -4  435.16   17.65   1
   2   8   4  436.30   17.58   1
  -3  -8  -4   49.81    3.11   1
  -3  -8  -4   47.19    3.12   3
   3  -8   4   49.49    3.65   1
   3   8   4   51.59    3.26   1
   3   8   4   46.59    3.19   4
  -3   8  -4   44.60    3.29   1
  -4  -8  -4  208.39    9.86   5
   4  -8   4  207.81    9.30   1
  -4  -8  -4  207.62    8.79   1
  -4  -8  -4  201.40    9.08   3
   4   8   4  191.56    8.74   4
   4   8   4  214.50    8.88   1
  -4   8  -4  199.76    9.47   1
  -5  -8  -4  526.86   22.77   5
  -5  -8  -4  548.10   21.37   3
   5  -8   4  499.23   21.31   1
  -5  -8  -4  518.22   20.73   1
   5   8   4  548.20   20.90   1
   5   8   4  518.14   21.23   4
  -5   8  -4  544.38   21.36   1
  -6  -8  -4    0.14    4.90   5
  -6  -8  -4    0.86    4.71   1
  -6  -8  -4    4.11    3.69   3
   6  -8   4    1.99    2.61   1
   6   8   4   -8.30    8.82   4
  -6   8  -4   -3.84    7.10   1
   6   8   4    2.00    3.22   1
   7  -8   4   79.86    6.11   1
  -7  -8  -4   85.12    6.93   1
  -7  -8  -4   76.26    5.58   3
  -7  -8  -4   61.33    5.70   5
  -7   8  -4   71.44   10.80   1
   7   8   4   59.10   15.79   4
   7   8   4   69.53    3.98   1
   8  -8   4  107.11   12.06   1
  -8  -8  -4  105.19    8.38   3
   8  -8   4   94.34   13.74   1
  -8   8  -4  121.81    6.75   3
   9  -8   4  -16.04   16.15   1
  -9   8  -4    2.79   10.15   3
   9   8   4   -9.48   18.37   2
 -10   8  -4   18.19   15.65   3
  10   8   4    5.76   25.44   2
  11   8   4   83.24   39.02   2
 -11   8  -4   76.20   34.88   3
  11  -9  -4   25.97   39.03   2
  11   9  -4   29.25   21.76   2
  10  -9  -4   22.19   16.44   2
  10   9  -4   37.81   19.64   2
 -10   9   4   47.45   10.50   6
   9  -9  -4   20.62    9.77   2
   9  -9  -4   11.93   14.74   1
   9   9  -4   14.70    9.95   2
  -9   9   4   20.28   12.29   6
  -8  -9   4   19.08    4.02   5
   8  -9  -4    5.01    5.30   1
   8  -9  -4    4.14   16.49   1
   8  -9  -4    1.78    5.98   2
   8   9  -4   -5.27   10.60   2
  -8   9   4    5.60    8.41   6
  -7  -9   4  262.44   13.13   5
  -7  -9   4  264.53   12.45   4
   7  -9  -4  271.39   19.49   4
   7  -9  -4  286.57   23.10   1
   7  -9  -4  267.41   11.85   1
   7  -9  -4  267.70   11.88   2
  -7   9   4  266.80   12.04   6
   7   9  -4  260.81   12.11   2
  -6  -9   4  256.50   10.11   1
   6  -9  -4  261.43   11.35   1
   6  -9  -4  269.90   11.68   4
  -6  -9   4  251.49   10.15   1
   6  -9  -4  253.05   11.04   2
   6  -9  -4  240.98   11.45   1
  -6  -9   4  258.11   12.47   5
  -6  -9   4  273.63   11.79   4
  -6   9   4  260.02   11.39   6
   6   9  -4  229.59   11.93   3
   6   9  -4  256.68   11.24   2
  -5  -9   4   62.40    3.12   1
   5  -9  -4   58.22    4.37   4
   5  -9  -4   41.89    4.14   1
  -5  -9   4   54.28    4.23   5
  -5  -9   4   61.17    4.04   1
   5  -9  -4   45.92    5.21   1
   5  -9  -4   59.22    3.76   2
  -5  -9   4   60.29    4.22   4
   5   9  -4   48.96   10.00   6
   5   9  -4   48.48    3.64   2
   5   9  -4   32.62    6.26   3
   4  -9  -4  289.62   11.79   2
   4  -9  -4  291.62   12.79   1
   4  -9  -4  295.06   12.27   4
  -4  -9   4  304.46   12.13   1
   4  -9  -4  297.87   12.74   1
  -4  -9   4  292.40   12.68   4
  -4  -9   4  289.84   12.10   1
   4   9  -4  306.25   12.28   2
   4   9  -4  303.13   12.40   6
   4   9  -4  307.26   13.04   3
  -3  -9   4 2187.91   81.34   2
   3  -9  -4 2224.00   83.20   4
  -3  -9   4 2156.25   83.17   1
   3  -9  -4 2181.85   80.85   2
   3  -9  -4 2211.92   83.71   1
  -3  -9   4 2207.60   83.75   4
  -3   9   4 2223.59   83.71   1
   3   9  -4 2197.09   83.13   1
   3   9  -4 2290.36   82.39   6
  -2  -9   4    5.25    2.00   2
  -2  -9   4    1.89    3.07   1
   2  -9  -4    2.64    1.71   1
   2   9  -4    4.68    1.99   1
  -2   9   4    3.60    1.88   1
   2   9  -4    5.94    1.37   6
  -1  -9   4   20.11    2.01   1
   1  -9  -4   10.96    2.70   1
  -1  -9   4   16.93    2.90   2
   1   9  -4   11.58    1.22   6
   1   9  -4    4.15    2.04   1
  -1   9   4   16.46    2.19   1
   0  -9   4 1809.83   68.82   1
   0  -9  -4 1825.14   68.87   1
   0   9   4 1769.35   68.86   1
   0   9  -4 1852.87   68.77   1
  -1  -9  -4    1.25    4.28   1
  -1  -9  -4    8.15    1.32   3
   1   9   4   11.17    2.28   1
  -1   9  -4   11.39    2.69   1
   2  -9   4   -4.75    1.97   1
  -2  -9  -4   -0.61    2.54   1
  -2  -9  -4   -0.02    1.11   3
   2   9   4   -3.41    1.63   1
   2   9   4    2.79    1.45   4
  -2   9  -4   -5.74    2.77   1
  -3  -9  -4  958.65   36.83   1
   3  -9   4  986.03   37.28   1
  -3  -9  -4  936.31   36.35   3
  -3   9  -4  958.00   37.07   1
   3   9   4  971.49   36.91   1
   3   9   4  921.61   36.41   4
   4  -9   4   18.19    2.64   1
  -4  -9  -4   16.56    2.28   1
  -4  -9  -4   12.97    2.23   3
   4   9   4   11.03    3.42   4
   4   9   4   11.83    2.20   1
  -4   9  -4   13.71    8.41   1
   5  -9   4    0.60    5.44   1
  -5  -9  -4   -2.38    4.96   5
  -5  -9  -4    6.48    8.71   1
  -5  -9  -4    7.25    4.59   3
  -5   9  -4    7.43    7.76   1
   5   9   4   11.48    6.41   4
   5   9   4    0.83    3.47   1
  -6  -9  -4  564.46   25.12   5
   6  -9   4  570.41   23.45   1
  -6  -9  -4  560.99   22.52   1
  -6  -9  -4  579.00   23.44   3
   6   9   4  591.05   22.73   1
   6   9   4  597.97   23.49   4
  -6   9  -4  579.38   23.36   1
  -7  -9  -4   45.16    4.79   1
   7  -9   4   41.02    8.19   1
  -7  -9  -4   42.25    6.66   5
  -7  -9  -4   21.39    9.45   3
  -7  -9  -4   40.52    3.74   1
   7  -9   4   26.83   16.06   1
   7   9   4   38.27   14.41   4
  -7   9  -4   31.62   13.15   1
   8  -9   4   -8.19   18.14   1
   8  -9   4    4.91    7.99   1
   8   9   4    4.52    8.83   2
  -8   9  -4    6.24    8.79   3
   9  -9   4  -10.51   13.32   1
  -9   9  -4   15.13   10.46   3
   9   9   4    1.14   13.31   2
  10   9   4   43.47   36.41   2
 -10   9  -4   55.23   12.50   3
 -11   9  -4   19.61   35.44   3
  11   9   4   29.95   55.85   2
  11 -10  -4   29.91   31.88   2
  11  10  -4   38.27   46.55   2
  10 -10  -4   -7.33   15.36   2
  10  10  -4    7.93   19.21   2
 -10  10   4    5.20   17.66   6
   9 -10  -4    0.49    6.10   2
   9 -10  -4    2.83   13.79   1
   9  10  -4   -1.26   12.20   2
  -9  10   4   16.76   16.32   6
   8 -10  -4    8.70   10.78   1
  -8 -10   4    7.71    8.56   5
   8 -10  -4   17.13    6.95   2
   8 -10  -4   11.20    9.12   1
   8  10  -4    1.89    8.45   2
  -8  10   4   13.21    6.23   6
  -7 -10   4   -1.77    4.49   4
   7 -10  -4   -5.30    6.86   1
   7 -10  -4    3.21   10.63   1
   7 -10  -4   -0.62   14.31   4
   7 -10  -4    1.92    5.45   2
  -7 -10   4   -8.25    4.99   5
  -7  10   4   -0.07   10.58   6
   7  10  -4   -5.01    5.12   2
   6 -10  -4   19.31   10.16   4
  -6 -10   4   23.17    4.73   5
   6 -10  -4   15.32    5.15   1
  -6 -10   4   31.15    3.29   1
   6 -10  -4   21.33    4.08   2
   6 -10  -4   27.48    6.76   1
  -6 -10   4   16.03    5.27   4
  -6 -10   4   22.75    6.48   1
   6  10  -4   22.24    7.34   2
   6  10  -4   26.53   14.43   3
   6  10  -4   16.59    9.62   6
   5 -10  -4  424.23   18.75   1
  -5 -10   4  391.66   16.30   1
  -5 -10   4  407.12   17.25   4
   5 -10  -4  406.92   16.29   2
   5 -10  -4  422.08   17.01   4
   5 -10  -4  422.66   17.30   1
  -5 -10   4  401.01   18.38   5
  -5 -10   4  418.50   16.38   1
   5  10  -4  408.01   17.09   3
   5  10  -4  422.12   16.72   2
   5  10  -4  416.39   17.04   6
  -4 -10   4   13.20    3.02   4
   4 -10  -4   10.09    1.59   2
   4 -10  -4   15.15    2.51   1
   4 -10  -4   13.99    3.04   4
  -4 -10   4    8.20    2.74   1
  -4 -10   4   12.89    1.68   1
   4 -10  -4   15.08    5.87   1
   4  10  -4    1.72    4.50   3
   4  10  -4    6.52    4.87   6
   3 -10  -4   39.35    3.29   2
  -3 -10   4   41.41    2.85   1
   3 -10  -4   41.05    3.35   1
   3 -10  -4   33.30    3.76   1
   3 -10  -4   40.65    3.72   4
  -3 -10   4   36.29    3.35   2
  -3 -10   4   41.76    3.56   4
  -3  10   4   33.40    3.18   1
   3  10  -4   42.05    4.30   1
   3  10  -4   39.30    4.75   6
  -2 -10   4  376.57   15.06   2
   2 -10  -4  379.23   16.10   1
  -2 -10   4  379.93   15.74   1
   2  10  -4  385.33   15.69   1
   2  10  -4  403.71   15.11   6
  -2  10   4  398.47   16.19   1
   1 -10  -4   23.64    4.48   1
  -1 -10   4   29.48    2.38   1
  -1 -10   4   23.32    1.78   2
  -1  10   4   29.92    2.56   1
   1  10  -4   24.64    1.88   6
   1  10  -4   21.88    3.55   1
   0 -10  -4  243.83   11.03   1
   0 -10   4  262.30   11.09   1
   0  10   4  256.50   11.19   1
   0  10  -4  255.96   10.94   1
  -1 -10  -4   36.90    3.57   1
   1 -10   4   34.67    2.96   1
  -1  10  -4   26.17    4.01   1
   1  10   4   33.38    2.97   1
   2 -10   4  465.02   19.31   1
  -2 -10  -4  477.32   18.47   3
  -2 -10  -4  460.00   19.02   1
  -2  10  -4  466.40   19.18   1
   2  10   4  494.93   19.19   1
  -3 -10  -4   29.33    6.72   1
  -3 -10  -4   21.33    2.22   3
   3 -10   4   14.30    2.57   1
  -3  10  -4   18.41    2.67   1
   3  10   4   23.81    2.71   4
   4 -10   4   -4.57    3.07   1
  -4 -10  -4   -2.43    3.32   1
  -4 -10  -4    2.77    5.23   3
   4  10   4   -2.43    3.45   1
  -4  10  -4   -1.05    5.54   1
   4  10   4    5.23    3.54   4
  -5 -10  -4   65.68    6.17   5
   5 -10   4   58.70    5.35   1
  -5 -10  -4   61.09    4.34   3
  -5 -10  -4   67.20    6.88   1
   5  10   4   68.79    9.26   4
   5  10   4   76.63    4.59   1
  -5  10  -4   64.73   13.83   1
  -6 -10  -4   49.81    7.39   1
  -6 -10  -4   31.83    5.34   3
  -6 -10  -4   37.78    4.29   5
   6 -10   4   34.42    6.18   1
   6  10   4   47.10    4.41   1
   6  10   4   41.15   10.33   4
  -6  10  -4   42.00   13.48   1
   7 -10   4   -0.16   13.96   1
  -7 -10  -4   11.49   10.79   1
  -7 -10  -4   -0.40    8.08   5
   7 -10   4   -7.76    5.90   1
  -7 -10  -4   -2.19    5.22   1
   7  10   4   -4.53   12.90   4
   7  10   4   -0.96    7.08   2
   8 -10   4  111.44   10.92   1
  -8 -10  -4  135.11    9.88   5
   8 -10   4  123.30   33.26   1
  -8  10  -4  124.88    9.32   3
   8  10   4  135.67   14.29   2
   9 -10   4   -5.94    9.27   1
  -9  10  -4   -1.86   16.32   3
   9  10   4    3.84   20.10   2
 -10  10  -4   24.02   21.16   3
  10  10   4  -16.67   34.09   2
  11  10   4    4.18   47.94   2
  11 -11  -4    2.48   31.61   2
  11  11  -4  -31.67   26.05   2
  10 -11  -4   35.85   22.25   2
 -10  11   4   36.97   28.10   6
  10  11  -4   39.77   27.13   2
   9 -11  -4   -0.46   12.59   1
   9 -11  -4    0.49   17.22   2
  -9  11   4   -4.85   16.57   6
   9  11  -4    2.07   16.16   2
   8 -11  -4    7.42    9.48   1
   8 -11  -4    1.94   25.03   1
   8 -11  -4    0.52    8.98   2
  -8 -11   4   -2.03   10.81   5
  -8  11   4   -1.30    4.98   6
   8  11  -4   -4.16    7.50   2
  -7 -11   4  234.36   11.20   4
   7 -11  -4  252.87   11.88   1
   7 -11  -4  233.28   21.01   4
   7 -11  -4  208.75   11.67   1
  -7 -11   4  205.04   11.84   5
   7 -11  -4  235.20   10.42   2
   7  11  -4  218.10   10.48   2
  -7  11   4  213.32   17.65   6
   6 -11  -4  237.85   11.38   1
   6 -11  -4  250.89   14.96   1
  -6 -11   4  262.61   11.58   4
   6 -11  -4  245.01   14.27   4
   6 -11  -4  262.85   11.07   2
  -6 -11   4  248.42   12.41   5
  -6 -11   4  251.10   10.28   1
  -6 -11   4  254.69   10.76   1
   6  11  -4  245.29   10.97   2
   6  11  -4  221.43   13.59   6
   6  11  -4  238.09   12.11   3
   5 -11  -4   44.21    3.44   2
  -5 -11   4   52.95    6.25   1
   5 -11  -4   50.38    7.16   4
   5 -11  -4   38.42    4.75   1
  -5 -11   4   54.97    6.21   1
  -5 -11   4   40.43    5.82   5
   5 -11  -4   42.39   11.50   1
  -5 -11   4   48.22    3.84   4
   5  11  -4   59.67    5.28   2
   5  11  -4   42.39    8.45   6
   5  11  -4   36.12    6.44   3
   4 -11  -4  220.03    9.77   1
  -4 -11   4  209.17    9.07   1
  -4 -11   4  213.08    9.04   1
   4 -11  -4  177.59    9.56   1
   4 -11  -4  220.54    9.00   4
   4 -11  -4  209.02    8.45   2
  -4 -11   4  208.60    9.38   4
   4  11  -4  195.32    9.38   3
   4  11  -4  199.68   10.01   6
  -3 -11   4  189.99    8.44   2
   3 -11  -4  190.32    9.38   1
  -3 -11   4  202.78    8.90   4
   3 -11  -4  203.76    8.22   4
  -3 -11   4  187.79    8.77   1
  -3 -11   4  209.46   10.40   1
   3 -11  -4  196.41    7.80   2
   3 -11  -4  201.81    9.34   1
   3  11  -4  207.81    8.55   6
  -2 -11   4    6.93    2.23   1
   2 -11  -4   -0.35    6.40   1
  -2 -11   4    2.33    2.59   2
   2  11  -4    1.31    4.13   1
  -2  11   4    1.01    3.07   1
   2  11  -4    5.07    1.95   6
  -1 -11   4    1.45    2.11   2
   1 -11  -4    4.03    5.31   1
  -1 -11   4    1.12    1.46   1
  -1  11   4   -2.16    1.87   1
   1  11  -4    0.27    1.32   6
   1  11  -4   -4.31    4.08   1
   0 -11   4 1050.46   40.83   1
   0 -11  -4 1056.91   40.91   1
   0  11  -4 1038.82   40.68   1
   0  11   4 1068.18   40.94   1
  -1 -11  -4   15.90    2.42   1
   1 -11   4   20.22    2.45   1
  -1  11  -4   16.61    4.20   1
   1  11   4   18.71    2.54   1
  -2 -11  -4   -1.26    7.74   1
   2 -11   4    9.44    3.77   1
   2  11   4   12.52    2.29   1
   2  11   4    4.16    1.78   2
  -2  11  -4    8.02    4.73   1
   3 -11   4  479.20   20.37   1
  -3 -11  -4  490.07   20.02   1
   3  11   4  483.88   20.08   1
   3  11   4  517.69   18.92   2
  -3  11  -4  508.21   20.35   1
   4 -11   4   17.79    2.79   1
  -4 -11  -4   10.10    8.30   1
   4  11   4   11.92    5.80   1
   4  11   4   17.34    3.04   2
  -4  11  -4    6.04    2.68   1
   4  11   4   14.55    4.90   4
  -5 -11  -4    0.67    6.11   1
  -5 -11  -4   -3.23    6.60   5
   5 -11   4   -6.68    5.26   1
   5  11   4    5.47    3.27   1
   5  11   4    0.73    3.18   2
  -5  11  -4   -7.80    5.46   1
   5  11   4    7.85   10.07   4
   6 -11   4  157.97   15.10   1
  -6 -11  -4  162.39    9.49   5
   6 -11   4  164.66    8.69   1
  -6 -11  -4  164.45    7.66   1
  -6 -11  -4  159.20    7.78   1
  -6  11  -4  147.30   13.18   1
   6  11   4  196.90    8.32   2
   6  11   4  155.31   12.00   4
   7 -11   4  102.61   20.50   1
  -7 -11  -4  111.85   12.21   1
  -7 -11  -4  117.88    7.97   1
  -7 -11  -4  123.03   10.34   5
   7 -11   4  117.84    9.91   1
   7  11   4   73.76   21.91   4
   7  11   4  125.28   13.16   2
  -8 -11  -4    8.68    5.49   5
   8 -11   4   12.12   16.21   1
   8  11   4   14.16   12.29   2
  -8  11  -4   10.81    8.48   3
   9 -11   4  -21.34   20.63   1
   9  11   4    0.72   14.01   2
  -9  11  -4   13.03   14.98   3
  10  11   4   50.28   31.98   2
 -10  11  -4  103.05   24.95   3
  11 -12  -4    1.07   24.50   2
  11  12  -4   70.12   59.85   2
  10 -12  -4    8.11   34.78   2
 -10  12   4    8.15   20.98   6
  10  12  -4    6.97   26.51   2
   9 -12  -4   11.74   17.83   2
  -9 -12   4   18.69   23.13   5
   9 -12  -4    4.68   16.27   1
   9  12  -4   12.77   15.76   2
  -9  12   4    9.32   10.43   6
  -8 -12   4   41.33   11.08   5
   8 -12  -4   38.79    8.42   2
   8 -12  -4   69.21    6.34   1
   8 -12  -4   79.07   35.26   1
  -8  12   4   57.38   13.24   6
   8  12  -4   58.08   10.28   2
  -7 -12   4   32.73    9.38   4
   7 -12  -4   16.89   11.21   2
   7 -12  -4   25.20   12.11   1
  -7 -12   4   33.45    4.70   5
   7 -12  -4   33.68    8.67   1
  -7 -12   4   28.53    6.25   1
   7 -12  -4   49.87   17.36   4
  -7 -12   4   39.95    7.05   1
   7  12  -4   40.69    6.37   2
  -7  12   4   28.21    9.11   6
  -6 -12   4   21.51    4.54   4
  -6 -12   4   22.69   13.39   1
   6 -12  -4   22.65    5.46   2
   6 -12  -4   28.45   17.55   1
   6 -12  -4   12.84    3.61   1
  -6 -12   4   28.55    5.13   1
  -6 -12   4   33.42    8.34   5
   6 -12  -4   31.97   12.31   4
   6  12  -4   28.36   16.60   6
   6  12  -4   19.20    5.83   2
   5 -12  -4  289.70   12.28   1
  -5 -12   4  223.73   12.71   5
   5 -12  -4  270.27   11.88   2
  -5 -12   4  279.39   11.81   1
  -5 -12   4  287.38   12.99   1
   5 -12  -4  285.69   12.35   4
  -5 -12   4  248.44   11.80   4
   5 -12  -4  257.56   14.23   1
   5  12  -4  263.49   15.81   3
   5  12  -4  242.92   11.63   6
   4 -12  -4   10.95    6.81   1
  -4 -12   4    7.42    5.01   4
  -4 -12   4    8.36    4.45   1
  -4 -12   4   14.74    3.26   1
   4 -12  -4    5.61    1.51   2
   4 -12  -4   15.16    4.82   4
   4 -12  -4    6.72    4.54   1
   4  12  -4    2.03    5.54   6
   4  12  -4    6.92    3.31   3
   3 -12  -4   11.30    2.16   2
   3 -12  -4   14.14    3.29   4
  -3 -12   4    8.32    2.44   1
  -3 -12   4   18.73    3.87   4
   3 -12  -4    5.12    6.57   1
  -3 -12   4   12.28    2.62   2
   3 -12  -4   18.19    2.60   1
  -3 -12   4    5.60    1.93   1
   3  12  -4    7.96    2.99   6
  -2 -12   4  227.25    9.38   1
  -2 -12   4  210.64    9.15   1
   2 -12  -4  179.15   10.15   1
  -2 -12   4  182.32    8.53   2
   2 -12  -4  211.97    9.53   1
   2  12  -4  199.92    8.28   6
   2  12  -4  187.07    9.37   1
  -1 -12   4   14.36    2.16   1
   1 -12  -4    8.07    3.20   1
  -1 -12   4   10.40    3.34   2
   1  12  -4    6.59    1.87   6
  -1  12   4   17.22    3.38   1
   1  12  -4   11.10    5.01   1
   0 -12   4   70.74    4.48   1
   0 -12  -4   64.13    4.53   1
   0  12  -4   65.65    4.29   1
   0  12   4   64.00    4.46   1
  -1 -12  -4  187.91    9.15   1
   1 -12   4  218.79    9.40   1
   1  12   4  191.57    9.22   1
  -1  12  -4  190.62    9.23   1
   2 -12   4  161.55    7.99   1
  -2 -12  -4  140.27    8.16   1
   2  12   4  163.52    6.24   2
   2  12   4  168.46    7.87   1
  -2  12  -4  152.62    8.04   1
   3 -12   4    3.43    2.45   1
  -3 -12  -4   -5.31    4.94   1
   3  12   4    4.27    5.26   1
   3  12   4   -3.18    1.67   2
  -3  12  -4   -3.63   12.42   1
  -4 -12  -4   29.43    9.16   1
   4 -12   4   20.55    5.23   1
   4  12   4   32.63    3.45   2
   4  12   4   24.83    3.04   1
  -4  12  -4   22.80    6.74   1
  -5 -12  -4   -4.35    3.98   1
   5 -12   4    5.97    5.93   1
  -5 -12  -4    8.34    6.71   5
  -5 -12  -4   -9.14   10.17   1
   5  12   4    1.24    4.91   2
  -5  12  -4    2.60   10.87   1
   5  12   4   -1.08    2.92   1
   6 -12   4    0.05    5.93   1
  -6 -12  -4    5.06   17.25   1
  -6 -12  -4    4.27    4.85   1
   6 -12   4  -15.37   13.87   1
  -6 -12  -4   -9.04    7.19   5
   6  12   4   -1.88    4.98   2
  -7 -12  -4    0.54   10.52   1
   7 -12   4    0.56    4.69   1
  -7 -12  -4   -9.22    9.10   5
  -7 -12  -4    3.11   16.78   1
   7  12   4    5.93    4.31   2
  -8 -12  -4  178.01   11.36   5
   8 -12   4  170.17   24.25   1
  -8  12  -4  212.06   11.17   3
   8  12   4  232.89   21.42   2
   9 -12   4   11.42   27.80   1
   9  12   4    4.24   24.06   2
  -9  12  -4   -5.72   17.00   3
  10  12   4   28.29   42.74   2
  11 -13  -4  -10.63   52.04   2
  10 -13  -4   37.53   31.12   2
  10  13  -4   38.95   31.80   2
 -10  13   4   27.74   18.54   6
   9 -13  -4   12.63   14.58   2
   9 -13  -4    8.65   15.38   1
  -9 -13   4   14.99    9.66   5
  -9  13   4   22.04   19.46   6
   9  13  -4   24.54   19.42   2
   8 -13  -4   12.34   18.52   1
   8 -13  -4   -5.43   15.28   2
  -8 -13   4    1.16    6.98   5
   8  13  -4   15.21   23.91   2
  -8  13   4    6.38   18.22   6
  -7 -13   4   95.99    9.88   5
   7 -13  -4   94.65    6.76   1
  -7 -13   4  102.73    9.98   1
   7 -13  -4  101.95   28.92   4
   7 -13  -4   86.17    6.49   2
  -7 -13   4  102.81    5.95   1
   7  13  -4  104.51    8.69   2
  -7  13   4  101.46    6.33   6
  -6 -13   4  104.99    7.28   5
  -6 -13   4  107.50   13.60   1
   6 -13  -4  114.73    7.62   1
  -6 -13   4  114.18    6.93   1
   6 -13  -4  103.49    9.53   2
  -6 -13   4  108.25    7.94   4
   6 -13  -4   82.36   12.82   1
   6 -13  -4  101.64   14.96   4
   6  13  -4  108.74    6.15   2
   6  13  -4   88.56   20.19   6
   5 -13  -4   55.96    5.78   4
  -5 -13   4   43.45    4.68   5
   5 -13  -4   46.73    6.43   1
   5 -13  -4   47.49    8.56   1
  -5 -13   4   52.88    6.29   1
  -5 -13   4   49.83    8.29   1
  -5 -13   4   57.33    6.46   4
   5 -13  -4   53.38    6.66   2
   5  13  -4   57.48    5.20   6
   5  13  -4   64.11    8.86   3
  -4 -13   4    9.47    4.46   1
   4 -13  -4   10.76    2.29   2
  -4 -13   4    7.09    3.86   1
  -4 -13   4    8.88    3.32   4
   4 -13  -4   16.40   15.08   1
   4 -13  -4    5.96    5.41   4
   4 -13  -4   -2.27    5.79   1
   4  13  -4    0.64    9.89   6
   4  13  -4    8.26    5.56   3
   3 -13  -4   -0.33    3.14   1
   3 -13  -4    8.90   10.24   1
  -3 -13   4    3.63    5.35   2
  -3 -13   4   -0.84    2.08   1
  -3 -13   4    8.85    2.67   4
  -3 -13   4   16.99    4.97   1
   3  13  -4    8.19    2.73   6
  -2 -13   4   -1.77    2.84   1
   2 -13  -4   -0.43    3.07   1
   2 -13  -4    1.35    3.46   1
  -2 -13   4    3.76    5.09   1
  -2 -13   4    3.12    2.69   2
   2  13  -4    1.74    4.83   6
  -1 -13   4   25.57    2.82   1
   1 -13  -4   11.84    4.51   1
  -1 -13   4   20.24    2.40   2
   1 -13  -4   17.36    7.04   1
   1  13  -4   11.39    3.81   1
   1  13  -4   18.75    1.94   6
  -1  13   4   19.07    2.59   1
   0 -13  -4  791.54   30.92   1
   0 -13  -4  758.17   30.88   1
   0 -13   4  788.48   30.94   1
   0  13   4  773.81   30.97   1
   0  13  -4  773.83   30.72   1
  -1 -13  -4   49.04    8.59   1
   1 -13   4   70.25    4.51   1
   1  13   4   74.54    4.57   1
  -1  13  -4   48.76    4.30   1
  -2 -13  -4    7.76    5.52   1
   2 -13   4    0.29    3.09   1
   2  13   4   -3.62    4.06   1
  -2  13  -4    7.26    6.02   1
  -3 -13  -4  210.50   11.99   1
   3 -13   4  215.45   10.23   1
  -3  13  -4  199.05   10.05   1
   3  13   4  197.54   10.09   1
   3  13   4  224.84    8.46   2
  -4 -13  -4  111.72   10.89   1
  -4 -13  -4  139.03    8.04   1
   4 -13   4  122.19    7.07   1
   4  13   4  109.41    6.47   1
  -4  13  -4  128.17   24.18   1
   4  13   4  127.19    5.66   2
  -5 -13  -4   19.22    7.93   1
   5 -13   4   17.54    3.48   1
  -5 -13  -4   10.50    7.53   5
   5 -13   4   39.98   26.68   1
  -5 -13  -4   26.51    6.23   1
  -5  13  -4   40.29   23.61   1
   5  13   4   21.93    5.60   2
   6 -13   4   10.79    8.49   1
  -6 -13  -4   11.88   11.77   1
  -6 -13  -4    7.92    7.95   1
  -6 -13  -4    3.29    4.59   5
   6  13   4    2.99   11.28   2
  -7 -13  -4  181.31   10.74   5
  -7 -13  -4  187.88   16.32   1
   7 -13   4  167.19    9.72   1
   7  13   4  203.61   13.60   2
   8 -13   4   13.97   12.15   1
  -8 -13  -4   22.66   10.37   5
   8  13   4   19.61   16.39   2
  -8  13  -4   20.72   15.12   3
  -9 -13  -4   18.43   44.33   5
   9 -13   4   18.72   18.64   1
  -9  13  -4   20.95   15.53   3
   9  13   4   32.51   28.57   2
  10  13   4   53.72   48.11   2
  10 -14  -4    0.53   48.25   2
  10  14  -4   18.95   22.09   2
 -10  14   4   26.83   57.15   6
  -9 -14   4   19.97   21.15   5
   9 -14  -4   20.46   28.79   2
   9 -14  -4   33.34   27.47   1
  -9  14   4   17.09   26.52   6
   9  14  -4   27.23   11.97   2
   8 -14  -4  160.53   19.75   1
  -8 -14   4  132.15   19.95   5
   8 -14  -4  147.99   13.46   2
   8  14  -4  136.60   17.81   2
  -8  14   4  134.03   10.09   6
   7 -14  -4   74.95    8.83   2
   7 -14  -4   94.20   30.14   4
   7 -14  -4   73.72    8.19   1
  -7 -14   4   96.03   10.97   1
  -7 -14   4   87.42    9.82   5
   7  14  -4   84.90    9.79   2
  -7  14   4   81.77   11.14   6
   6 -14  -4   19.15    7.30   1
  -6 -14   4    0.87    7.76   4
   6 -14  -4    6.79   15.88   4
  -6 -14   4    1.89    7.10   1
  -6 -14   4   -3.62    6.99   5
   6 -14  -4    6.48    7.07   2
  -6 -14   4   -1.59   13.04   1
   6  14  -4   -3.59   19.97   6
   5 -14  -4  164.30    9.19   1
   5 -14  -4  181.61    7.64   2
  -5 -14   4  185.20    9.29   4
  -5 -14   4  164.64    8.69   1
  -5 -14   4  172.06    8.39   1
   5 -14  -4  169.57   24.55   1
   5 -14  -4  194.07    8.82   4
   5  14  -4  169.53   14.62   3
   5  14  -4  176.51    9.14   6
   4 -14  -4    1.05    5.42   1
   4 -14  -4    1.57    4.30   2
   4 -14  -4    6.78    7.44   1
  -4 -14   4   -0.48    6.77   4
  -4 -14   4    5.40   11.81   1
  -4 -14   4   21.77    5.25   1
   4 -14  -4    7.00    6.00   4
   4  14  -4    0.47    7.69   6
   4  14  -4   -0.30    9.67   3
  -3 -14   4   36.55    4.79   4
   3 -14  -4   25.26    7.21   1
  -3 -14   4   35.10    4.25   2
  -3 -14   4   31.74    8.97   1
   3 -14  -4   47.70    8.73   1
  -3 -14   4   26.86    3.13   1
   3  14  -4   21.25    2.83   6
  -2 -14   4  230.27   12.91   1
  -2 -14   4  197.45    9.03   2
  -2 -14   4  226.25   10.15   1
   2 -14  -4  208.01   11.55   1
   2 -14  -4  232.79   10.58   1
   2  14  -4  217.87    9.90   6
  -1 -14   4  260.83   11.89   1
  -1 -14   4  242.96   11.93   1
   1 -14  -4  265.70   12.32   1
  -1 -14   4  258.79   10.63   2
   1 -14  -4  270.44   12.14   1
   1  14  -4  282.81   10.40   6
   0 -14   4  275.93   11.35   2
   0 -14   4  263.09   15.70   1
   0 -14   4  286.44   12.42   1
   0 -14  -4  277.61   12.44   1
   0 -14  -4  265.64   12.30   1
   0  14  -4  263.72   12.56   1
   1 -14   4  268.08   12.70   1
  -1 -14  -4  297.88   12.77   1
  -1 -14  -4  279.34   12.80   1
  -1  14  -4  280.49   12.74   1
   1  14   4  296.36   12.89   1
  -2 -14  -4  634.76   25.20   1
   2 -14   4  595.55   25.45   1
  -2 -14  -4  621.29   27.43   1
  -2  14  -4  623.27   25.63   1
   2  14   4  639.21   25.41   1
  -3 -14  -4   -8.68    6.83   1
   3 -14   4    3.32    6.27   1
   3 -14   4    7.72    9.55   1
  -3 -14  -4   -4.31    5.21   1
   3  14   4   -2.13    1.59   2
  -3  14  -4   -6.35    6.07   1
  -4 -14  -4   57.42    4.52   1
   4 -14   4   50.35   11.55   1
   4 -14   4   47.49    4.79   1
  -4 -14  -4   47.03   12.15   1
  -4  14  -4   42.62    7.06   1
   4  14   4   70.18    7.54   2
   5 -14   4  140.59    8.51   1
  -5 -14  -4  161.62    9.09   1
  -5 -14  -4  150.88   19.61   1
   5  14   4  163.50    7.92   2
   6 -14   4    7.24    6.34   1
  -6 -14  -4   14.84    6.82   1
  -6 -14  -4   19.43    9.95   5
  -6 -14  -4   27.23   13.89   1
   6  14   4    9.85    5.62   2
  -7 -14  -4   -2.00   11.42   5
   7 -14   4    9.27   13.11   1
  -7 -14  -4   16.08   12.45   1
   7  14   4   -0.12    8.19   2
   8 -14   4   63.89   12.66   1
  -8 -14  -4   54.64   22.21   5
  -8  14  -4   83.72   24.80   3
   8  14   4   64.76   22.84   2
  -9 -14  -4   14.70   17.25   5
   9 -14   4  -18.21   16.85   1
   9  14   4  -10.67   31.29   2
  10  14   4   17.12   42.44   2
  10  15  -4  107.94   61.46   2
  -9 -15   4   -5.28   23.68   5
   9 -15  -4    5.92   29.00   2
   9 -15  -4   13.92   20.48   1
  -9  15   4    1.96   10.42   6
   9  15  -4   13.88   30.54   2
  -8 -15   4   13.41   17.21   5
   8 -15  -4   -0.28   17.36   1
   8 -15  -4   18.30   12.30   2
  -8  15   4    4.97   10.56   6
   7 -15  -4   11.34   11.52   2
  -7 -15   4    2.69    8.06   5
   7 -15  -4    6.20   13.42   1
   7 -15  -4   37.49   23.47   4
  -7 -15   4   -2.48   11.66   1
  -7  15   4    2.21   14.53   6
   6 -15  -4   44.98   18.81   4
  -6 -15   4   33.52   16.23   1
   6 -15  -4   28.84    5.90   1
  -6 -15   4   45.65    9.32   4
  -6 -15   4   32.95    9.00   1
   6 -15  -4   19.13    8.45   2
  -6 -15   4   41.16   11.76   5
   6  15  -4   11.89   14.33   6
  -5 -15   4   51.23    6.67   4
  -5 -15   4   37.71   13.52   1
   5 -15  -4   45.82    7.18   4
   5 -15  -4   29.37    5.62   2
   5 -15  -4   22.43    4.51   1
  -5 -15   4   29.36   11.15   1
   5  15  -4   30.86   10.58   6
  -4 -15   4   61.58    5.10   1
   4 -15  -4   49.70    3.99   2
  -4 -15   4   56.76   12.56   1
  -4 -15   4   69.58    6.17   4
   4 -15  -4   58.84    8.39   4
   4 -15  -4   48.42    4.77   1
   4  15  -4   44.39    4.18   6
   4  15  -4   56.56   14.95   3
   3 -15  -4    9.30    8.09   1
  -3 -15   4   -0.38    4.20   4
   3 -15  -4   -2.99   14.38   1
  -3 -15   4   -3.26    8.87   1
  -3 -15   4    0.96    2.53   1
   3  15  -4    3.95    8.35   6
   3  15  -4    2.35    6.00   3
   2 -15  -4    6.15    2.89   1
  -2 -15   4    7.81   14.62   1
  -2 -15   4    2.26    5.89   2
  -2 -15   4    2.65    4.31   1
   2 -15  -4   10.82   13.66   1
   2  15  -4    7.00    4.35   6
   1 -15  -4   -3.25    4.66   1
  -1 -15   4   -3.31   11.20   1
  -1 -15   4    0.12    4.93   2
   1 -15  -4   -3.73    7.40   1
  -1 -15   4   -8.29    3.17   1
   1  15  -4   -1.08    2.50   6
   0 -15   4    8.94    3.20   1
   0 -15   4    0.55    3.60   2
   0 -15   4    5.90    4.59   1
   0 -15  -4    6.27    5.03   1
   0 -15  -4    3.98    4.29   1
   1 -15   4    1.61    3.64   1
   1 -15   4   -3.77   12.48   1
  -1 -15  -4   -3.94    4.58   1
  -1 -15  -4   -8.98   13.83   1
  -2 -15  -4   26.77    3.39   1
   2 -15   4   30.88    3.70   1
  -2 -15  -4   32.53    6.25   1
   2 -15   4   18.89    6.12   1
  -3 -15  -4  149.54   18.94   1
   3 -15   4  142.64    8.39   1
  -3 -15  -4  175.78   10.42   1
   3  15   4  161.88    7.38   2
  -4 -15  -4   63.79    6.04   1
  -4 -15  -4   49.93   12.07   1
   4  15   4   63.23    5.03   2
  -5 -15  -4   18.34   16.11   1
   5 -15   4   -5.12   11.81   1
  -5 -15  -4   -2.67    7.14   1
   5  15   4   -1.77    6.29   2
  -6 -15  -4   17.24   23.05   1
  -6 -15  -4   15.48    6.56   1
   6 -15   4   -0.48    7.93   1
  -6 -15  -4   15.61   11.09   5
   6  15   4    8.05    8.62   2
   7 -15   4   92.37   19.73   1
  -7 -15  -4  102.01   13.64   1
  -7 -15  -4   98.07   19.42   5
   7  15   4  117.05   22.53   2
  -7  15  -4   89.43    9.90   3
   8 -15   4  -14.76   22.26   1
  -8 -15  -4   38.83   53.73   5
  -8  15  -4    6.04   18.15   3
   8  15   4   15.72   24.07   2
   9 -15   4   -9.61   40.09   1
  -9 -15  -4    1.06   12.28   5
   9  15   4    7.80   33.71   2
  -9 -16   4   16.65   29.61   5
   9 -16  -4   11.64   21.47   1
  -9  16   4   37.68   40.83   6
   8 -16  -4   22.83   13.27   1
  -8 -16   4   30.57   28.14   5
   8 -16  -4   21.64   13.75   2
  -8  16   4   20.93   22.60   6
  -7 -16   4   13.76   12.88   1
   7 -16  -4   21.68   20.21   1
  -7 -16   4    2.27   17.26   5
   7 -16  -4   12.80   20.77   2
  -7  16   4   -1.07    9.83   6
   6 -16  -4    4.31    8.38   1
  -6 -16   4    6.77   10.19   5
   6 -16  -4   18.51   10.37   2
  -6 -16   4    1.37   25.02   1
   6 -16  -4   17.50   22.92   4
  -6 -16   4   28.47   12.88   4
  -6 -16   4   17.39   12.05   1
  -5 -16   4   52.48   10.16   1
  -5 -16   4   66.84    9.41   4
  -5 -16   4   49.76   14.25   1
   5 -16  -4   58.11    6.63   2
   5 -16  -4   41.23   13.29   1
   5 -16  -4   69.77   16.29   4
   5  16  -4   35.53   14.86   6
  -4 -16   4   36.30    8.72   4
  -4 -16   4   41.62   14.31   1
   4 -16  -4   22.67    4.67   1
  -4 -16   4   32.11    8.40   1
   4  16  -4   25.53    5.52   6
   4  16  -4   29.44   15.62   3
  -3 -16   4   12.32    9.31   1
  -3 -16   4   15.48    6.58   4
  -3 -16   4   20.14    4.74   1
   3 -16  -4   18.78    7.53   1
   3  16  -4    7.34    9.76   6
   3  16  -4   11.75    8.65   3
  -2 -16   4   68.37    5.22   1
  -2 -16   4   84.85    7.18   2
  -2 -16   4   65.92   15.10   1
   2 -16  -4   86.76    5.83   1
   2  16  -4   71.76    3.99   6
   1 -16  -4  217.04   12.20   1
  -1 -16   4  243.10   11.78   1
  -1 -16   4  241.69   11.74   1
   1 -16  -4  264.19   12.09   1
  -1 -16   4  258.89   10.46   2
   1  16  -4  271.65   10.75   6
   0 -16  -4   -2.21    4.21   1
   0 -16   4    0.83    3.84   1
   0 -16  -4   11.20   18.53   1
   0 -16   4   10.33   14.92   1
   0 -16   4    3.55    3.87   2
  -1 -16  -4   19.78    7.83   1
  -1 -16  -4   28.84    6.50   1
   1 -16   4   23.93    3.60   1
   1 -16   4   27.67    6.38   1
   2 -16   4   36.97    5.24   1
  -2 -16  -4   37.87    4.08   1
  -2 -16  -4   48.78   17.85   1
  -3 -16  -4   24.62    7.97   1
   3 -16   4   18.98    6.86   1
  -3 -16  -4   20.15   12.82   1
  -4 -16  -4   13.77   15.90   1
   4 -16   4   12.01    5.48   1
  -4 -16  -4   10.76    8.14   1
   4  16   4   12.35    4.14   2
   5 -16   4  177.50   15.10   1
  -5 -16  -4  197.80   11.12   1
  -5 -16  -4  205.97   19.63   1
   5  16   4  205.04   11.66   2
  -6 -16  -4   14.75   10.12   1
  -6 -16  -4   16.09   14.40   5
   6 -16   4   26.85   13.48   1
   6  16   4   14.37   12.90   2
  -7 -16  -4   19.54   23.59   5
  -7 -16  -4   -3.25   16.80   1
   7 -16   4   -4.70   12.41   1
  -7  16  -4   12.07   10.25   3
   7  16   4   15.48   11.62   2
  -8 -16  -4   10.43   21.32   5
   8 -16   4   16.92   31.39   1
   8  16   4   22.01   25.79   2
   9 -16   4   38.29   24.01   1
  -9 -16  -4   49.80   27.49   5
   9 -17  -4   47.27   40.60   1
  -9 -17   4   45.07   25.36   5
  -8 -17   4   11.05   20.26   5
   8 -17  -4   27.39   42.58   1
  -8  17   4   -3.46   16.11   6
   7 -17  -4   17.21   19.42   1
  -7 -17   4   11.47   10.60   5
  -7 -17   4   13.46   18.93   1
  -7  17   4   17.15   13.88   6
  -6 -17   4    4.11   11.23   5
  -6 -17   4   25.41   12.35   1
  -6 -17   4    1.52   15.64   4
   6 -17  -4   12.33   13.75   1
   6 -17  -4    2.60    8.43   2
  -5 -17   4   12.08   31.04   1
  -5 -17   4   -2.86   12.06   1
   5 -17  -4  -17.66   10.30   1
  -5 -17   4    5.79   11.56   4
   5 -17  -4   -1.64    6.80   2
   5  17  -4   10.55   21.00   6
  -4 -17   4   13.27    6.84   4
   4 -17  -4    5.59    9.02   1
  -4 -17   4   17.29   10.52   1
  -4 -17   4   16.06   19.26   1
   4  17  -4    4.23   11.27   6
  -3 -17   4  105.72   19.91   1
  -3 -17   4   97.34    9.32   1
  -3 -17   4   99.17    8.04   4
   3 -17  -4   96.18    7.87   1
   3  17  -4   86.29    9.01   6
   3  17  -4   95.30   19.48   3
  -2 -17   4   66.27   21.45   1
  -2 -17   4   51.52    4.98   1
  -2 -17   4   80.56    6.58   4
  -2 -17   4   71.02    9.55   2
   2 -17  -4   47.09    8.67   1
   2  17  -4   58.25    3.54   6
  -1 -17   4    8.06    6.43   2
   1 -17  -4   14.87    4.76   1
  -1 -17   4   16.31    7.10   1
  -1 -17   4   -8.74   21.27   1
   1  17  -4    7.76    8.78   6
   0 -17   4    6.11    6.59   2
   0 -17  -4   12.07    3.51   1
   0 -17   4    9.86    3.32   1
   1 -17   4   14.69    3.88   1
   1 -17   4    5.41    8.81   2
  -1 -17  -4   -0.41   12.09   1
  -2 -17  -4    3.51    7.86   1
   2 -17   4    7.76    8.63   1
  -2 -17  -4    7.53    3.51   1
  -3 -17  -4  122.18   14.72   1
   3 -17   4   83.60    6.76   1
  -3 -17  -4   74.81   25.18   1
  -4 -17  -4   92.95   22.73   1
  -4 -17  -4   84.06   10.12   1
   4 -17   4   64.14   16.99   1
  -5 -17  -4   -2.34    5.49   1
  -5 -17  -4    9.32   32.18   1
   5 -17   4    0.66    9.28   1
   5  17   4    3.28    6.98   2
   6 -17   4  -15.66   16.32   1
  -6 -17  -4   21.26   16.79   1
  -6 -17  -4   19.23   19.04   5
   6  17   4   28.42    8.59   2
   7 -17   4   57.38   15.78   1
  -7 -17  -4   72.57   40.43   5
   7  17   4   56.54   15.75   2
   8 -17   4   19.46   14.55   1
  -8 -17  -4   35.34   14.86   5
   9 -17   4   18.52   34.58   1
   9 -18  -4   29.54   35.47   1
   8 -18  -4  -12.92   23.35   1
  -8 -18   4   28.19   25.81   5
   7 -18  -4    0.00   18.23   1
  -7 -18   4  -10.15   27.16   5
  -7  18   4   19.85   24.72   6
  -6 -18   4    5.43   10.59   5
   6 -18  -4    2.67   19.39   1
  -6 -18   4   25.26   20.89   1
  -6  18   4   14.36   10.62   6
  -5 -18   4   -2.82   40.37   1
  -5 -18   4   16.38   12.14   1
   5 -18  -4    4.11    7.29   1
  -5 -18   4    7.29   13.20   4
  -4 -18   4  101.49   25.58   1
  -4 -18   4  110.65    9.58   1
   4 -18  -4  103.54   13.40   1
  -4 -18   4   94.25    7.35   4
   4  18  -4   71.44   17.71   6
  -3 -18   4   13.63   10.95   1
   3 -18  -4  -13.03    5.46   1
  -3 -18   4    0.76    7.88   4
   3  18  -4   12.14   22.44   3
   3  18  -4   -2.25    5.75   6
  -2 -18   4   32.75   10.37   4
   2 -18  -4   15.19   10.39   1
  -2 -18   4   27.20    4.34   1
   2  18  -4   37.48    8.84   6
   2  18  -4   22.60   15.94   3
  -1 -18   4   98.48   11.89   1
   1 -18  -4   91.01    9.83   1
  -1 -18   4   88.94   12.82   2
   0 -18   4   11.59    9.16   2
   0 -18  -4   -8.30    3.79   1
   0 -18   4    3.13    3.60   1
   1 -18   4    7.42   10.37   2
   1 -18   4   14.65    4.98   1
  -1 -18  -4   10.05   12.46   1
   2 -18   4    3.44    6.90   1
  -2 -18  -4    3.48    5.52   1
   3 -18   4   -8.06    5.66   1
  -3 -18  -4    5.39   15.00   1
   4 -18   4   20.10   16.80   1
  -4 -18  -4    2.57   16.85   1
  -5 -18  -4  129.34   11.51   1
   5 -18   4  120.20    9.68   1
   6 -18   4    8.09   17.85   1
  -6 -18  -4   18.07   23.32   5
  -6 -18  -4   29.36   23.29   1
   6  18   4   11.78   16.36   2
  -7 -18  -4  -15.88   15.69   5
   7 -18   4    4.46   34.03   1
   8 -18   4   45.48   37.77   1
  -8 -18  -4   32.13   18.98   5
   9 -19  -4    5.59   66.76   1
   8 -19  -4   13.82   28.54   1
  -8 -19   4    3.10   39.40   5
  -7 -19   4   29.13   20.93   5
   7 -19  -4   33.24   39.08   1
   6 -19  -4    7.22   17.88   1
  -6 -19   4   11.70   16.93   1
  -6 -19   4   21.76   21.71   5
  -6  19   4   -4.23   19.69   6
  -5 -19   4   -9.03   15.43   1
   5 -19  -4   -9.50   10.51   1
  -5 -19   4   -3.40   17.30   4
   4 -19  -4    2.04   12.42   1
  -4 -19   4   20.53   13.56   4
  -4 -19   4   16.83   14.88   1
  -3 -19   4   58.99   10.96   4
  -3 -19   4   75.02   11.94   1
   3 -19  -4   74.45    6.56   1
   2 -19  -4   38.58    9.80   1
  -2 -19   4   49.36    5.36   1
  -2 -19   4   45.73   11.92   4
   2  19  -4   47.94   15.80   6
   2  19  -4   67.92   20.05   3
  -1 -19   4   49.57   11.30   1
   1 -19  -4   48.73   13.49   1
  -1 -19   4   45.17   10.05   2
   0 -19  -4   15.76    6.77   1
   0 -19   4    5.73   10.85   2
   0 -19   4   15.81    5.96   1
   1 -19   4   15.42   13.46   1
   1 -19   4   25.02   11.41   2
  -1 -19  -4   16.26    8.25   1
   2 -19   4   10.09   12.30   1
  -2 -19  -4    7.53   11.56   1
  -3 -19  -4   24.25   12.99   1
   3 -19   4   10.20    6.85   1
  -4 -19  -4   21.21   17.79   1
   4 -19   4   21.30    6.75   1
   5 -19   4   -1.51   12.75   1
  -5 -19  -4   -0.87   11.03   1
  -6 -19  -4   31.20   36.06   5
   6 -19   4   44.60   17.00   1
  -6 -19  -4   45.04   24.61   1
  -7 -19  -4   -7.77   16.12   5
   7 -19   4  -11.25   26.37   1
   8 -19   4  -10.74   25.09   1
   8 -20  -4    3.57   28.09   1
   7 -20  -4   12.65   43.97   1
  -7 -20   4   56.50   28.80   5
   6 -20  -4   82.04   19.60   1
  -6 -20   4   55.29   17.26   5
  -6 -20   4   67.31   15.23   1
   5 -20  -4   38.01   23.77   1
  -5 -20   4   10.17   22.72   1
  -5 -20   4   40.15   18.52   4
  -4 -20   4   76.73   23.78   1
   4 -20  -4   65.52   12.75   1
  -4 -20   4   79.39   13.56   4
  -3 -20   4   19.09   14.87   1
  -3 -20   4   -3.14   11.82   4
   3 -20  -4  -16.75   19.38   1
   2 -20  -4   53.35   11.57   1
  -2 -20   4   53.99    7.14   4
  -2 -20   4   39.05    8.83   1
   2  20  -4   85.76   19.43   3
   1 -20  -4   -2.72    9.65   1
  -1 -20   4   -3.33    6.51   1
   1  20  -4   -0.96   11.31   3
   0 -20   4    5.62   13.90   1
   0 -20  -4   -0.73   13.06   1
   1 -20   4   29.56    7.97   1
  -1 -20  -4   21.19    9.27   1
  -2 -20  -4   29.25   19.09   1
   2 -20   4   14.23    8.32   1
   3 -20   4   -2.43   17.22   1
  -3 -20  -4    1.72   17.07   1
   4 -20   4   26.98   15.37   1
  -4 -20  -4    5.63   16.70   1
  -5 -20  -4    8.25   21.75   1
   5 -20   4   -5.00   29.70   1
  -6 -20  -4   21.80   33.60   1
  -6 -20  -4   19.98   16.16   5
   6 -20   4    9.10   23.98   1
  -7 -20  -4   16.97   34.28   5
   7 -20   4   31.75   40.09   1
   7 -21  -4  -37.51   40.77   1
  -6 -21   4   34.83   40.60   1
  -6 -21   4   36.94   23.22   5
   6 -21  -4   61.80   34.68   1
   5 -21  -4   22.98   18.04   1
  -5 -21   4   41.27   32.79   1
  -4 -21   4   17.79   19.51   4
  -4 -21   4  -12.82   19.08   1
   4 -21  -4   26.10   25.51   1
  -3 -21   4   43.95   16.29   4
  -3 -21   4   34.94   17.32   1
[truncated: 793,258 more chars]
