# Supplementary material for: Poly[[hexa­aqua­sesqui(μ-benzene-1,2,4,5-tetra­carboxyl­ato)dicopper(II)disodium] monohydrate]
Source: Acta Crystallogr Sect E Struct Rep Online. 2014 Jul 2;70(Pt 8):m284–5. doi: 10.1107/S1600536814014755 (PMC4158492; doi:10.1107/S1600536814014755)
Supplement: Supplementary file 2 [file e-70-0m284-Isup2.hkl]

#
# h,k,l, Fc-squared, Fo-squared, sigma(Fo-squared), status flag
#
data_I
_shelx_title ' import in P 21/c'
_shelx_refln_list_code          4
_shelx_F_calc_maximum      356.19
_exptl_crystal_F_000      1356.00
_reflns_d_resolution_high  0.6234

loop_
 _space_group_symop_operation_xyz
 'x, y, z'
 '-x, y+1/2, -z+1/2'
 '-x, -y, -z'
 'x, -y-1/2, z-1/2'

_cell_length_a     8.0844
_cell_length_b    16.9103
_cell_length_c    15.6815
_cell_angle_alpha  90.000
_cell_angle_beta   98.055
_cell_angle_gamma  90.000

_shelx_F_squared_multiplier     1.000

loop_
 _refln_index_h
 _refln_index_k
 _refln_index_l
 _refln_F_squared_calc
 _refln_F_squared_meas
 _refln_F_squared_sigma
 _refln_observed_status
   2   0   0       2778.77       2938.75        45.73 o
   3   0   0      83625.70      77954.60      1101.36 o
   4   0   0       7287.56       6763.98       107.63 o
   5   0   0          5.71          2.36        19.15 o
   6   0   0      10069.40       9963.82       198.24 o
   7   0   0       2506.26       2567.66        81.29 o
   8   0   0        827.60        670.59        60.53 o
  10   0   0       1130.30       1128.44       204.67 o
  11   0   0        250.49       -237.23       345.29 o
   2   1   0      23126.01      22843.27       258.63 o
   3   1   0       3188.03       3126.84        40.89 o
   4   1   0       2923.95       2716.21        34.56 o
   5   1   0       8778.62       9062.32       112.37 o
   6   1   0       2354.87       2433.87        39.85 o
   7   1   0        223.04        193.87        31.36 o
   8   1   0       9414.45      10219.23       171.83 o
   9   1   0       1523.75       1418.96       171.84 o
  10   1   0          0.78        155.61       159.32 o
  11   1   0        368.92        207.60       197.65 o
  12   1   0          2.10         -9.55       622.62 o
   1   2   0       2055.35       1543.08        21.70 o
   2   2   0       2559.54       2106.68        36.11 o
   3   2   0       5779.21       5673.31        70.28 o
   4   2   0        780.23        854.58        15.92 o
   5   2   0         29.70         15.56        11.31 o
   6   2   0       2953.40       3016.22        44.66 o
   7   2   0       1522.80       1387.68        29.03 o
   8   2   0        236.31        166.85        39.50 o
   9   2   0         33.08         67.26       116.79 o
  10   2   0       1528.60       1400.88       129.47 o
  11   2   0        285.95        146.92       182.95 o
  12   2   0         50.65         27.05       685.19 o
   1   3   0       6310.66       6224.41        83.25 o
   2   3   0      10195.93       9970.81       119.69 o
   3   3   0       1211.75       1111.28        16.43 o
   4   3   0        421.40        355.55        10.30 o
   5   3   0      27752.99      29326.90       369.46 o
   6   3   0       1107.47       1027.16        22.03 o
   7   3   0        115.82         67.96        24.10 o
   8   3   0       6924.27       7715.48       131.35 o
   9   3   0         96.13         55.08        37.06 o
  10   3   0          1.75       -164.64       164.64 o
  11   3   0       1057.50       1305.73       229.56 o
   0   4   0         99.74        154.21        18.17 o
   1   4   0       2555.52       2724.63        38.14 o
   2   4   0        512.44        556.78        10.52 o
   3   4   0      36247.48      38048.47       429.21 o
   4   4   0        742.78        733.62        24.64 o
   5   4   0         49.79         67.24        13.03 o
   6   4   0        653.86        632.13        32.70 o
   7   4   0        855.77        843.51        27.26 o
   8   4   0        151.91        141.53        34.11 o
   9   4   0         14.23         78.62        86.93 o
  10   4   0       2366.67       2735.29       140.95 o
  11   4   0        481.34        420.03       169.07 o
   1   5   0       3785.93       3416.75        50.79 o
   2   5   0      10469.66       9775.72       131.09 o
   3   5   0        416.95        328.32         8.84 o
   4   5   0       2119.88       1842.64        25.73 o
   5   5   0      27236.77      29176.91       390.74 o
   6   5   0         33.89         21.76        27.82 o
   7   5   0          7.25         14.19        31.46 o
   8   5   0       4510.90       5242.42       107.80 o
   9   5   0        179.53        186.67        64.31 o
  10   5   0          0.05        -85.18       167.13 o
  11   5   0       1881.38       2014.45       225.92 o
   0   6   0      18278.96      19535.02       521.28 o
   1   6   0       2804.31       2644.46        41.24 o
   2   6   0       1380.18       1314.40        22.74 o
   3   6   0       4193.91       4310.84        60.74 o
   4   6   0        641.66        570.56        13.36 o
   5   6   0        188.65        204.68        18.86 o
   6   6   0       1231.35       1272.09        33.45 o
   7   6   0        120.37         90.25        33.96 o
   8   6   0        175.16        135.23        34.20 o
   9   6   0         18.78          8.30        75.14 o
  10   6   0       2120.09       2142.50       211.40 o
  11   6   0        149.79        313.41       231.96 o
   1   7   0       1167.48       1528.63        27.81 o
   2   7   0      36662.26      38481.37       541.98 o
   3   7   0        751.42        709.86        15.62 o
   4   7   0          3.20          1.06         6.20 o
   5   7   0      16596.29      17524.01       201.15 o
   6   7   0         18.05         -6.54        18.41 o
   7   7   0        354.98        353.65        34.81 o
   8   7   0       1245.13       1127.06        43.60 o
   9   7   0        595.96        498.83        57.50 o
  10   7   0         36.50       -138.87       237.91 o
  11   7   0        452.53        473.87       194.78 o
   0   8   0      19124.96      17608.03       381.22 o
   1   8   0        658.59        708.47        16.33 o
   2   8   0       1010.69       1293.96        27.13 o
   3   8   0      27711.89      29838.62       422.30 o
   4   8   0        702.48        657.79        19.71 o
   5   8   0        525.78        527.77        19.29 o
   6   8   0      11314.61      12472.12       162.46 o
   7   8   0       2562.68       2709.08        51.03 o
   8   8   0        329.23        305.48        43.69 o
   9   8   0          7.77        -61.20        68.83 o
  10   8   0       2463.54       2468.01       308.01 o
  11   8   0          3.52        159.90       281.46 o
   1   9   0         18.40         53.21         9.21 o
   2   9   0       5692.18       5680.40        84.83 o
   3   9   0        250.38        237.59        20.10 o
   4   9   0        391.19        396.46        15.99 o
   5   9   0       1441.98       1483.20        23.65 o
   6   9   0        674.30        655.02        29.23 o
   7   9   0        319.52        290.39        33.44 o
   8   9   0       2633.89       2807.65        71.40 o
   9   9   0        109.61        -46.64        87.00 o
  10   9   0          0.23        -73.36       197.71 o
  11   9   0        306.31        162.92       352.16 o
   0  10   0      25678.96      25502.82       550.79 o
   1  10   0        357.68        359.72        26.68 o
   2  10   0          9.06          1.24        14.69 o
   3  10   0       6156.21       6276.72        94.27 o
   4  10   0        126.49         86.10        20.44 o
   5  10   0        499.31        439.02        18.58 o
   6  10   0       5477.54       5816.25        77.50 o
   7  10   0       4770.63       5141.12       111.92 o
   8  10   0        398.73        314.80        42.62 o
   9  10   0          5.60        -66.25        83.40 o
  10  10   0       1401.08        950.19       245.25 o
  11  10   0         36.13        135.93       223.09 o
   1  11   0       4435.06       4706.68        78.40 o
   2  11   0        951.19        856.82        24.81 o
   3  11   0         11.40         -0.44         9.64 o
   4  11   0         18.91          9.36        14.04 o
   5  11   0       2439.55       2591.64        43.62 o
   6  11   0        448.51        424.26        18.59 o
   7  11   0          2.79         17.93        44.46 o
   8  11   0       2379.48       2642.94       103.28 o
   9  11   0         46.79        -38.05       132.14 o
  10  11   0        182.84         57.92       175.07 o
  11  11   0        259.10         79.40       379.65 o
   0  12   0      11508.47      12156.21       336.02 o
   1  12   0        908.06        957.90        36.00 o
   2  12   0        196.01        195.33        24.49 o
   3  12   0       3851.06       4089.51        64.69 o
   4  12   0        702.76        677.87        28.48 o
   5  12   0         28.09         31.33        16.62 o
   6  12   0       1282.55       1431.42        33.91 o
   7  12   0       3789.83       4197.30        68.02 o
   8  12   0         37.54          1.09        54.54 o
   9  12   0        118.71        122.69       137.54 o
  10  12   0        657.49        640.91       218.05 o
  11  12   0         14.58          0.04       352.28 o
   1  13   0       4414.34       4348.63        74.18 o
   2  13   0       1647.01       1648.73        39.86 o
   3  13   0         79.33         81.72        19.07 o
   4  13   0         13.17        -25.81        25.81 o
   5  13   0       6112.40       6426.79        84.77 o
   6  13   0        187.63        169.30        29.36 o
   7  13   0         83.25        134.95        36.78 o
   8  13   0        912.21        958.95        88.08 o
   9  13   0        134.90        227.76       187.56 o
  10  13   0         73.66          5.28       272.58 o
  11  13   0        376.44        282.31       845.99 o
   0  14   0       1820.61       2005.77        75.11 o
   1  14   0       3038.62       2865.94        52.71 o
   2  14   0        263.56        221.90        27.85 o
   3  14   0       2221.18       2307.16        50.59 o
   4  14   0         16.01         26.47        31.74 o
   5  14   0        279.64        211.10        25.80 o
   6  14   0         91.80         62.36        40.34 o
   7  14   0       1013.98        985.48        40.08 o
   8  14   0         13.01         40.09        64.30 o
   9  14   0        258.37        252.84       159.29 o
  10  14   0         12.20         85.86       277.92 o
   1  15   0       8660.42       9584.74       142.58 o
   2  15   0       2726.83       3131.07        64.69 o
   3  15   0         71.06         72.49        37.18 o
   4  15   0       1150.85       1069.64        52.31 o
   5  15   0       1613.67       1714.15        49.14 o
   6  15   0          0.89         26.67        23.59 o
   7  15   0          8.53         -4.47        55.67 o
   8  15   0        901.76        948.61       128.05 o
   9  15   0          4.46       -107.04       147.71 o
  10  15   0        204.39        166.19       295.92 o
   0  16   0       2779.05       3041.22       124.87 o
   1  16   0        217.87        264.98        26.71 o
   2  16   0          1.97         60.62        27.17 o
   3  16   0       2259.87       2346.96        69.83 o
   4  16   0       1542.15       1580.80        86.19 o
   5  16   0        261.09        338.94        68.48 o
   6  16   0        329.14        320.72        49.14 o
   7  16   0          7.60        -19.17        94.44 o
   8  16   0        200.83        257.30       112.96 o
   9  16   0        730.94        729.34       135.65 o
  10  16   0        166.13        530.98       550.23 o
   1  17   0        729.60        715.87        35.55 o
   2  17   0       3483.32       3980.02        87.57 o
   3  17   0        163.92         94.49        52.58 o
   4  17   0        757.85        750.86        55.90 o
   5  17   0        454.75        377.16        48.25 o
   6  17   0          0.91         84.50        80.29 o
   7  17   0         21.48        -65.93       114.88 o
   8  17   0        297.79        251.16       116.93 o
   9  17   0        165.70        244.58       350.20 o
   0  18   0       1385.31       1457.15        70.11 o
   1  18   0        770.42        853.38        45.35 o
   2  18   0         40.07         40.02        30.56 o
   3  18   0        893.87        890.93        92.53 o
   4  18   0       1326.43       1312.87        69.95 o
   5  18   0         72.80         50.25        73.40 o
   6  18   0        860.44        788.68       100.06 o
   7  18   0        128.27        286.20       186.20 o
   8  18   0         78.66         30.55       171.71 o
   9  18   0        407.55        503.53       401.40 o
   1  19   0         27.68         66.90        60.16 o
   2  19   0       1457.84       1576.68        99.37 o
   3  19   0         90.63         37.53        46.99 o
   4  19   0       1034.68       1061.12        69.81 o
   5  19   0         53.12         35.22        71.61 o
   6  19   0        339.99        362.32       149.21 o
   7  19   0        502.30        731.68       123.74 o
   8  19   0         48.26        -70.27       467.00 o
   9  19   0        455.03         37.95       897.94 o
   0  20   0        116.33         69.38        90.44 o
   1  20   0        853.57        780.32       103.19 o
   2  20   0        786.19       1073.51        84.33 o
   3  20   0         15.95         53.73       118.88 o
   4  20   0       1674.62       1613.53       151.72 o
   5  20   0         99.20        156.53       188.01 o
   6  20   0        196.31        199.84       103.93 o
   7  20   0       1434.10       1428.73       234.67 o
   8  20   0         44.83         53.69       259.84 o
   1  21   0        203.68        136.71       134.56 o
   2  21   0        182.99         -7.31       115.19 o
   3  21   0        170.76         41.14       211.57 o
   4  21   0        603.12        652.97       213.37 o
   5  21   0         84.91        161.72       230.50 o
   6  21   0        174.35        -17.16       161.51 o
   7  21   0        285.65        -95.00       488.46 o
   0  22   0         45.79        -25.97       377.58 o
   1  22   0       1158.48       1034.53        99.44 o
   2  22   0         16.82         42.33       158.04 o
   3  22   0         19.67        -79.68       179.88 o
   4  22   0        330.37        394.88       199.05 o
   5  22   0         50.03       -164.12       218.22 o
   6  22   0        284.65         22.53       408.05 o
   1  23   0        333.57        468.17       157.23 o
   2  23   0         23.31        220.48       249.81 o
   3  23   0        118.31         54.41       252.67 o
   4  23   0        343.44        378.31       198.43 o
   5  23   0         70.20        108.47       349.30 o
   0  24   0          7.15       -152.59       184.89 o
   1  24   0        427.09        387.83       340.58 o
   2  24   0        173.75        235.63       252.30 o
   3  24   0          1.47       -170.35       324.67 o
   4  24   0        148.60        386.11       289.17 o
   5  24   0         18.83         55.17       486.31 o
   1  25   0        502.54        548.34       185.90 o
   2  25   0          3.83        -92.67       313.90 o
   3  25   0         24.49        -55.84       634.19 o
   4  25   0        322.88        484.02       749.24 o
   1  26   0        168.95        231.85       484.16 o
   2  26   0        444.63        621.28       816.53 o
   3  26   0          0.77        118.82      1004.78 o
 -12   1   1        127.46       -217.22       287.17 o
 -11   1   1          0.83       -106.22       156.09 o
 -10   1   1          2.21          8.17       144.12 o
  -9   1   1         36.32         56.41        67.72 o
  -8   1   1       1354.62       1222.20        68.76 o
  -7   1   1          7.63         -3.28        34.84 o
  -6   1   1        151.65        104.62        20.15 o
  -5   1   1       7787.42       9100.75       112.65 o
  -4   1   1        234.51        270.46        10.04 o
  -3   1   1         51.47         32.94         7.23 o
  -2   1   1        188.83        201.52         8.01 o
   2   1   1        577.06        419.16         8.29 o
   3   1   1         27.40         44.43         6.90 o
   4   1   1       2787.44       2269.81        28.96 o
   5   1   1        685.60        583.13        14.23 o
   6   1   1          3.09          4.12        17.42 o
   7   1   1        224.66        174.35        48.15 o
   8   1   1        934.86        868.18        51.66 o
   9   1   1          8.20         14.04       106.14 o
  10   1   1        113.50       -143.71       226.33 o
  11   1   1         41.10         46.48       155.66 o
 -12   2   1          6.07        206.30       419.19 o
 -11   2   1         18.73       -142.40       166.05 o
 -10   2   1          2.51        -21.03       106.62 o
  -9   2   1          5.23        -25.31       115.66 o
  -8   2   1        738.84        500.02        40.85 o
  -7   2   1          1.71        -14.69        29.79 o
  -6   2   1        169.70        141.43        18.61 o
  -5   2   1       1686.44       1782.42        34.53 o
  -4   2   1        478.03        370.63        14.48 o
  -3   2   1        271.41        183.27         5.63 o
  -2   2   1         40.63         33.83         5.59 o
  -1   2   1        782.45        744.60        11.34 o
   1   2   1          4.91         -4.72         4.72 o
   2   2   1       2569.41       2571.96        34.24 o
   3   2   1       4998.84       5066.11        59.98 o
   4   2   1       2486.93       2528.80        33.28 o
   5   2   1        600.02        500.34        18.89 o
   6   2   1          1.93         13.93        13.25 o
   7   2   1        122.80        100.62        15.51 o
   8   2   1        279.80        220.13        38.45 o
   9   2   1        513.11        458.59       158.65 o
  10   2   1         22.31       -105.63       105.63 o
  11   2   1         45.46        -74.61       201.07 o
 -12   3   1        272.60        311.65       453.48 o
 -11   3   1          2.09       -125.57       218.33 o
 -10   3   1          0.41        103.13       124.12 o
  -9   3   1         26.17         22.43        49.47 o
  -8   3   1       1645.77       1579.37        76.58 o
  -7   3   1         50.45         39.75        28.09 o
  -6   3   1        931.36        966.87        23.34 o
  -5   3   1       8013.50       9282.55       114.39 o
  -4   3   1        235.30        184.37        11.49 o
  -3   3   1        622.58        534.60         9.50 o
  -2   3   1       3127.07       2855.24        33.39 o
  -1   3   1        396.22        348.53        11.89 o
   0   3   1         53.19         24.67         3.74 o
   1   3   1          6.14         76.10        13.55 o
   2   3   1       1114.19       1143.64        17.96 o
   3   3   1         58.07         49.11         7.02 o
   4   3   1       6887.69       7402.65        95.89 o
   5   3   1        442.11        381.45        12.89 o
   6   3   1         20.93         24.22        20.01 o
   7   3   1         41.69         26.08        20.85 o
   8   3   1       3084.05       3204.32        89.93 o
   9   3   1          1.50         58.23        69.97 o
  10   3   1          4.29        -74.93        74.93 o
  11   3   1        119.30        -71.83       275.14 o
 -12   4   1          0.67        174.26       526.00 o
 -11   4   1         71.89         -6.19       181.12 o
 -10   4   1        108.87        147.41       114.45 o
  -9   4   1         15.29        -20.29       153.87 o
  -8   4   1          3.73         11.36        35.62 o
  -7   4   1        523.05        453.56        24.62 o
  -6   4   1         80.07         80.61        19.70 o
  -5   4   1       4069.76       4320.01        56.39 o
  -4   4   1        649.94        615.86        12.48 o
  -3   4   1         95.67         98.81         8.38 o
  -2   4   1         59.50         42.76         6.26 o
  -1   4   1        494.00        486.31        16.51 o
   0   4   1       4107.98       4269.52        74.08 o
   1   4   1         68.82         89.31         8.00 o
   2   4   1       2451.10       2693.75        38.23 o
   3   4   1       4643.40       4771.26        66.63 o
   4   4   1       2374.52       2455.87        34.83 o
   5   4   1         77.11         69.65        10.12 o
   6   4   1        514.14        452.10        25.76 o
   7   4   1        183.87        174.22        24.34 o
   8   4   1        325.86        333.90        37.45 o
   9   4   1         21.68         49.31        64.54 o
  10   4   1          4.28       -123.44       123.44 o
  11   4   1         13.42        -11.61       151.94 o
 -11   5   1          2.48        -76.08       196.04 o
 -10   5   1         15.25       -104.68       104.68 o
  -9   5   1        108.49         67.33        69.71 o
  -8   5   1        111.72         59.15        28.17 o
  -7   5   1        135.10        112.29        39.82 o
  -6   5   1        708.23        644.47        17.47 o
  -5   5   1       7244.43       7599.13        95.04 o
  -4   5   1       1371.55       1414.61        18.33 o
  -3   5   1       4784.97       5011.48        59.50 o
  -2   5   1       6039.66       5354.95        78.60 o
  -1   5   1          7.81         -7.02         7.02 o
   0   5   1        892.64        948.83        31.84 o
   1   5   1         12.12         22.19         6.64 o
   2   5   1         80.45         73.63         5.74 o
   3   5   1         49.29         68.73        10.43 o
   4   5   1       4517.26       4563.18        61.16 o
   5   5   1        534.31        600.59        21.77 o
   6   5   1        516.69        484.68        23.93 o
   7   5   1          1.39          8.85        22.72 o
   8   5   1        753.86        641.64        33.25 o
   9   5   1        127.80        123.25        89.52 o
  10   5   1        119.27         33.75       130.09 o
  11   5   1         26.57       -204.94       204.94 o
 -11   6   1          6.06         68.22       220.04 o
 -10   6   1         81.04        151.75       152.19 o
  -9   6   1          3.68         24.44        99.92 o
  -8   6   1        523.04        486.60        53.66 o
  -7   6   1        111.18         78.28        25.38 o
  -6   6   1        448.45        367.62        27.00 o
  -5   6   1       3179.74       3238.03        44.45 o
  -4   6   1        807.09        764.24        16.36 o
  -3   6   1       5625.02       5147.77        67.25 o
  -2   6   1        532.90        405.67        10.21 o
  -1   6   1        429.81        411.44        10.58 o
   0   6   1      43452.51      43608.18       726.97 o
   1   6   1         14.30         -2.54        11.11 o
   2   6   1       1638.00       1607.85        26.54 o
   3   6   1      14119.27      14259.37       190.68 o
   4   6   1        390.80        429.63        16.64 o
   5   6   1          9.89         -1.99        14.20 o
   6   6   1       7077.36       7748.06       110.52 o
   7   6   1        934.63        929.61        43.00 o
   8   6   1         20.34         42.48        37.21 o
   9   6   1        720.22        738.91        71.28 o
  10   6   1          0.11        -64.92       134.77 o
  11   6   1         30.06        -92.98       258.85 o
 -11   7   1        442.95        395.50       217.95 o
 -10   7   1         49.04         97.80       153.88 o
  -9   7   1        351.71        284.40       138.46 o
  -8   7   1        248.60        177.53        30.61 o
  -7   7   1         71.90        106.35        23.11 o
  -6   7   1        764.32        694.61        19.77 o
  -5   7   1       3923.24       4077.38        50.96 o
  -4   7   1       1955.56       1976.49        25.90 o
  -3   7   1       3778.85       3775.07        54.20 o
  -2   7   1      24365.02      26318.06       372.35 o
  -1   7   1        507.76        536.08        16.00 o
   0   7   1       5040.37       4953.54        99.20 o
   1   7   1       5145.26       5474.48        80.36 o
   2   7   1      12373.47      13370.85       206.48 o
   3   7   1       2063.90       2057.65        32.54 o
   4   7   1         90.48        108.17         9.33 o
   5   7   1       1396.44       1402.82        24.23 o
   6   7   1        411.31        413.28        35.64 o
   7   7   1       1966.39       2058.13        51.68 o
   8   7   1        482.05        375.75        43.13 o
   9   7   1        497.06        549.29        69.47 o
  10   7   1         19.20        115.77       147.39 o
  11   7   1        256.89        285.57       214.57 o
 -11   8   1          3.45         31.35       288.90 o
 -10   8   1       1009.59       1044.15       187.34 o
  -9   8   1        114.93        164.61        65.43 o
  -8   8   1        741.93        692.86        45.50 o
  -7   8   1       3044.45       3333.04        58.33 o
  -6   8   1       6790.35       7391.37        99.81 o
  -5   8   1        391.93        398.73        19.80 o
  -4   8   1       3784.22       3669.22        46.12 o
  -3   8   1       1453.63       1625.03        26.61 o
  -2   8   1        281.31        279.00        13.05 o
  -1   8   1       1319.95       1049.13        24.93 o
   0   8   1       5622.44       5941.32       104.49 o
   1   8   1        613.69        555.77        27.81 o
   2   8   1       6359.24       6837.56        93.94 o
   3   8   1       2399.76       2462.27        37.65 o
   4   8   1        636.29        601.10        20.08 o
   5   8   1        663.24        672.99        16.70 o
   6   8   1       1557.54       1589.75        31.59 o
   7   8   1       1120.95       1055.80        47.30 o
   8   8   1        444.24        395.31        50.39 o
   9   8   1        881.82        956.77       111.74 o
  10   8   1          1.90        112.10       142.91 o
  11   8   1         96.92          8.64       272.97 o
 -11   9   1         28.19        -80.82       347.40 o
 -10   9   1        476.89        515.15       202.92 o
  -9   9   1         98.24         76.79        75.74 o
  -8   9   1       1782.81       1770.57        99.88 o
  -7   9   1        906.97        941.79        32.16 o
  -6   9   1       1054.47       1050.76        21.84 o
  -5   9   1        171.70        128.96        11.13 o
  -4   9   1         55.36        110.64        16.02 o
  -3   9   1        812.38        879.25        20.56 o
  -2   9   1       5860.55       5682.89        92.53 o
  -1   9   1        570.41        424.50        21.55 o
   0   9   1       2013.18       1924.82        38.62 o
   1   9   1       7646.02       8253.54       130.71 o
   2   9   1       5051.24       5003.16        70.52 o
   3   9   1       2168.65       2242.68        37.26 o
   4   9   1         20.94         51.89        19.88 o
   5   9   1       1607.41       1561.45        29.33 o
   6   9   1         35.56          9.50        21.09 o
   7   9   1        409.04        414.29        36.66 o
   8   9   1        655.59        806.36        77.11 o
   9   9   1        728.43        808.30        95.67 o
  10   9   1         79.01        -49.99       130.73 o
  11   9   1        457.20        235.51       370.02 o
 -11  10   1         21.20          7.49       201.86 o
 -10  10   1        444.76        364.84       198.82 o
  -9  10   1        192.25        183.67       105.55 o
  -8  10   1        784.03        715.06        36.37 o
  -7  10   1       2106.27       2084.73        47.68 o
  -6  10   1       3597.37       3889.66        65.20 o
  -5  10   1         87.05         79.25        17.34 o
  -4  10   1        279.45        234.56        11.13 o
  -3  10   1        259.38        300.51        16.02 o
  -2  10   1          5.53          0.12         9.48 o
  -1  10   1        697.64        722.53        27.27 o
   0  10   1          6.94         14.06        13.00 o
   1  10   1       1550.51       1550.32        34.35 o
   2  10   1        881.10        926.98        20.28 o
   3  10   1       3094.69       3249.00        56.40 o
   4  10   1        850.06        891.65        32.33 o
   5  10   1       3458.05       3722.75        80.26 o
   6  10   1        643.87        654.53        22.03 o
   7  10   1        384.67        318.47        34.92 o
   8  10   1         41.82         36.33        46.63 o
   9  10   1         53.90        -28.30        75.11 o
  10  10   1         30.48         71.32       468.68 o
  11  10   1          0.64       -197.06       408.71 o
 -11  11   1          0.48       -298.48       393.32 o
 -10  11   1        351.13        493.94       231.90 o
  -9  11   1        189.74        154.39        91.44 o
  -8  11   1         30.37         23.15        43.52 o
  -7  11   1        194.49        152.82        35.11 o
  -6  11   1         39.45         22.13        16.52 o
  -5  11   1        836.01        799.29        22.99 o
  -4  11   1        332.20        355.96        15.39 o
  -3  11   1         81.50         75.68        10.26 o
  -2  11   1       3155.73       3087.02        54.47 o
  -1  11   1       5954.44       6395.58       114.07 o
   0  11   1       2440.36       2466.97        45.18 o
   1  11   1      13938.92      14283.93       223.19 o
   2  11   1        517.20        520.96        27.46 o
   3  11   1        883.88        920.47        32.32 o
   4  11   1        276.70        271.69        20.12 o
   5  11   1       2799.53       2688.33        47.28 o
   6  11   1        338.81        320.05        19.09 o
   7  11   1         80.70         59.78        31.22 o
   8  11   1        486.34        482.00        50.86 o
   9  11   1        105.51         68.06        71.31 o
  10  11   1          1.11       -178.16       241.94 o
  11  11   1        506.61        391.21       295.71 o
 -11  12   1          4.80        108.09       314.79 o
 -10  12   1        924.76        886.97       207.89 o
  -9  12   1        723.50        800.79       155.26 o
  -8  12   1        672.08        624.05        53.10 o
  -7  12   1       3871.96       4422.88        66.34 o
  -6  12   1       1287.60       1374.98        43.59 o
  -5  12   1        687.71        658.10        22.39 o
  -4  12   1       1085.03       1042.88        20.78 o
  -3  12   1        743.94        547.07        28.25 o
  -2  12   1          1.22        -16.98        16.98 o
  -1  12   1       1450.27       1373.26        35.55 o
   0  12   1        400.19        380.37        16.86 o
   1  12   1        823.36        880.24        23.01 o
   2  12   1        145.20         96.81        22.74 o
   3  12   1        815.23        772.37        22.23 o
   4  12   1       1160.95       1296.66        43.44 o
   5  12   1       1689.88       1680.04        47.10 o
   6  12   1        581.61        586.87        26.25 o
   7  12   1        531.94        578.33        49.55 o
   8  12   1        259.76        191.97        72.46 o
   9  12   1         12.26        -80.79        80.79 o
  10  12   1         66.77        264.82       354.17 o
  11  12   1          5.17        364.33       474.26 o
 -11  13   1          5.61       -208.87       595.57 o
 -10  13   1        270.44        138.46       216.90 o
  -9  13   1          4.16       -113.48       135.41 o
  -8  13   1         13.05        104.54        75.45 o
  -7  13   1          8.49         44.61        38.94 o
  -6  13   1        116.73        106.31        28.00 o
  -5  13   1       2139.18       2189.91        51.10 o
  -4  13   1        258.37        228.47        23.79 o
  -3  13   1         18.00         43.60        36.83 o
  -2  13   1       3999.14       4279.03        74.91 o
  -1  13   1       3715.00       3856.94        60.80 o
   0  13   1       3259.67       3379.74        59.00 o
   1  13   1       5460.36       5625.72       103.57 o
   2  13   1        478.22        334.35        29.84 o
   3  13   1         16.07         -8.17        17.71 o
   4  13   1         85.20        116.24        25.94 o
   5  13   1        294.39        311.49        40.12 o
   6  13   1          1.42         -3.30        26.13 o
   7  13   1          1.32         46.33        54.91 o
   8  13   1       1324.80       1521.54        81.28 o
   9  13   1         51.51        109.88       128.19 o
  10  13   1         38.29        -21.66       530.71 o
  11  13   1        271.41        241.54       697.84 o
 -10  14   1        496.26        592.55       355.85 o
  -9  14   1         69.00         60.23       138.07 o
  -8  14   1        607.86        561.25        61.80 o
  -7  14   1       1809.50       1966.92        52.17 o
  -6  14   1         61.64         57.74        40.08 o
  -5  14   1       2372.47       2646.43        52.67 o
  -4  14   1        265.33        321.49        29.89 o
  -3  14   1        646.83        560.70        25.81 o
  -2  14   1       1289.94       1423.81        50.21 o
  -1  14   1         17.88         46.34        15.54 o
   0  14   1      11438.81      11889.69       187.78 o
   1  14   1        134.21         89.02        33.78 o
   2  14   1        765.23        838.17        52.09 o
   3  14   1       5210.33       5543.94       105.65 o
   4  14   1       1466.48       1566.81        45.79 o
   5  14   1         94.25         25.62        24.69 o
   6  14   1       1892.96       2054.27        49.66 o
   7  14   1        517.28        403.18        59.27 o
   8  14   1        365.54        225.18        76.31 o
   9  14   1        744.03        688.63       143.69 o
  10  14   1          2.85         -4.41       296.69 o
 -10  15   1         17.79       -201.23       235.82 o
  -9  15   1        349.17        240.09        98.15 o
  -8  15   1        125.76        124.44        98.71 o
  -7  15   1          5.30         15.99        52.48 o
  -6  15   1        253.30        204.50        33.57 o
  -5  15   1       1040.02       1136.49        50.88 o
  -4  15   1       2106.32       2150.92        44.88 o
  -3  15   1         56.95         15.46        23.96 o
  -2  15   1       4571.21       4952.63        92.69 o
  -1  15   1       9052.82      10093.29       149.53 o
   0  15   1        100.24         98.56        33.42 o
   1  15   1       3750.48       4052.29        72.40 o
   2  15   1          7.66         38.10        61.37 o
   3  15   1        190.57        143.25        40.07 o
   4  15   1        443.99        415.96        34.81 o
   5  15   1          9.17        -28.86        33.33 o
   6  15   1         93.53         35.38        31.88 o
   7  15   1         12.24        -11.72        51.03 o
   8  15   1        325.22        196.28       132.79 o
   9  15   1        377.97        331.84       179.54 o
  10  15   1         49.25         74.15       315.94 o
 -10  16   1       1222.74       1764.92       728.52 o
  -9  16   1        277.08        196.32       133.89 o
  -8  16   1         66.75        -92.79        94.45 o
  -7  16   1        462.37        483.11        63.81 o
  -6  16   1        283.71        223.64        41.24 o
  -5  16   1        691.86        656.76        59.82 o
  -4  16   1       3755.07       4112.80       106.21 o
  -3  16   1         18.89         42.42        34.35 o
  -2  16   1        664.56        651.97        34.12 o
  -1  16   1       1533.05       1632.67        39.85 o
   0  16   1       1387.48       1413.99        61.42 o
   1  16   1         24.88         56.37        40.77 o
   2  16   1       1724.85       1762.96        49.93 o
   3  16   1       5548.63       6095.72       180.80 o
   4  16   1       2265.03       2501.99        67.92 o
   5  16   1         51.20         20.88        51.86 o
   6  16   1       3243.75       3844.71        73.77 o
   7  16   1        117.99        228.04        93.01 o
   8  16   1         75.91        205.22       161.06 o
   9  16   1        421.54        532.24       216.05 o
  10  16   1        132.62        -11.17       792.30 o
  -9  17   1        362.02        528.77       346.72 o
  -8  17   1        376.08        542.44       133.06 o
  -7  17   1          1.20        -38.50        70.28 o
  -6  17   1         10.16         23.04        69.97 o
  -5  17   1       1588.22       1668.23        71.43 o
  -4  17   1        157.26        237.90        47.75 o
  -3  17   1        467.52        519.82        38.83 o
  -2  17   1       4491.63       4983.94       108.88 o
  -1  17   1        537.70        549.14        33.73 o
   0  17   1        576.08        691.79        40.26 o
   1  17   1       2259.17       2592.61        87.79 o
   2  17   1        237.88        307.61        39.67 o
   3  17   1        466.75        364.87        63.06 o
   4  17   1        765.87        801.52        71.61 o
   5  17   1        356.92        301.24        46.80 o
   6  17   1        800.74        829.02        53.78 o
   7  17   1         24.37         42.19        94.99 o
   8  17   1        188.76        178.03       146.39 o
   9  17   1        234.19        314.18       329.41 o
  -9  18   1        166.04        163.22       618.99 o
  -8  18   1        139.31        232.64       251.23 o
  -7  18   1        780.00        772.44       200.43 o
  -6  18   1         83.43        128.72        96.12 o
  -5  18   1        407.59        378.48        61.48 o
  -4  18   1       3011.98       3068.46       117.44 o
  -3  18   1         67.23         65.36        42.59 o
  -2  18   1        941.06       1023.15        58.64 o
  -1  18   1        396.30        337.53        34.67 o
   0  18   1        545.85        566.00        42.83 o
   1  18   1        496.07        387.19        43.68 o
   2  18   1        226.01        112.40        46.38 o
   3  18   1       5141.62       5707.20       139.83 o
   4  18   1       1413.88       1355.96        67.28 o
   5  18   1        130.90         94.39        70.73 o
   6  18   1       1959.23       2051.99       120.47 o
   7  18   1          9.70        -17.83       202.84 o
   8  18   1          1.33       -129.58       185.17 o
   9  18   1        691.91        443.92       508.78 o
  -9  19   1        275.90        170.36       865.37 o
  -8  19   1        263.17        193.91       356.36 o
  -7  19   1          6.57        -98.96       124.89 o
  -6  19   1        185.25        104.24       132.71 o
  -5  19   1       2073.12       2475.36       103.27 o
  -4  19   1        154.91        248.84       118.78 o
  -3  19   1        882.01        786.31        54.28 o
  -2  19   1       3503.00       3894.69        93.29 o
  -1  19   1          5.02        -29.46        91.74 o
   0  19   1        654.68        636.01        48.09 o
   1  19   1       2750.38       2921.60        98.42 o
   2  19   1        713.33        678.67        78.26 o
   3  19   1        120.97         12.07        51.08 o
   4  19   1       1201.65       1118.08        68.33 o
   5  19   1        565.32        453.58       107.18 o
   6  19   1        209.94        380.26       154.92 o
   7  19   1          1.40        163.23       233.94 o
   8  19   1        897.96        869.54       474.60 o
  -8  20   1         91.23         99.31       560.05 o
  -7  20   1       1881.15       1779.18       328.62 o
  -6  20   1       1008.84       1088.06       121.27 o
  -5  20   1        147.15        141.98       185.34 o
  -4  20   1       1312.03       1229.68       269.26 o
  -3  20   1         24.24        -87.82       115.72 o
  -2  20   1        240.60        255.99       116.73 o
  -1  20   1         12.86         35.13        98.37 o
   0  20   1        479.74        508.84        87.53 o
   1  20   1       1482.27       1653.40        93.95 o
   2  20   1          2.93         41.23       121.04 o
   3  20   1       1783.49       2048.11       188.19 o
   4  20   1        701.11        640.92       195.72 o
   5  20   1        250.53        143.29       156.16 o
   6  20   1       1048.75       1124.63       129.79 o
   7  20   1        335.42        227.13       169.04 o
   8  20   1         82.55       -244.63       349.32 o
  -7  21   1        668.30        242.89       520.22 o
  -6  21   1        564.50        612.83       217.90 o
  -5  21   1       1924.60       2222.86       223.86 o
  -4  21   1          9.67         68.18       189.98 o
  -3  21   1       1785.25       2169.99       230.78 o
  -2  21   1       3459.15       3821.91       153.65 o
  -1  21   1        100.59        101.36        70.38 o
   0  21   1        856.89        938.36       195.23 o
   1  21   1       2887.29       3154.19       186.37 o
   2  21   1         31.83         -3.85       129.10 o
   3  21   1        632.11        695.74       212.09 o
   4  21   1       1330.64       1353.77       180.18 o
   5  21   1        601.32        737.80       258.13 o
   6  21   1        497.97        461.74       152.58 o
   7  21   1        109.28       -323.35       495.19 o
  -6  22   1         64.10       -299.63       299.63 o
  -5  22   1        422.64        447.96       244.37 o
  -4  22   1        605.69        843.98       204.46 o
  -3  22   1        147.48        236.49       172.28 o
  -2  22   1        326.14        334.29       243.96 o
  -1  22   1        113.75        124.66       151.58 o
   0  22   1       1298.86       1161.65       248.69 o
   1  22   1        241.76        145.98       183.88 o
   2  22   1          4.04         15.52       164.15 o
   3  22   1       1357.80       1253.87       170.22 o
   4  22   1        183.60         98.16       225.32 o
   5  22   1        161.44        360.66       200.00 o
   6  22   1       2085.41       2198.35       514.47 o
  -5  23   1        308.44        186.10       403.19 o
  -4  23   1         40.66        -41.78       161.28 o
  -3  23   1         29.07         74.87       177.74 o
  -2  23   1       1222.13       1285.00       252.27 o
  -1  23   1         67.19        241.99       154.72 o
   0  23   1        834.54        822.72       104.37 o
   1  23   1       2313.71       2780.01       211.87 o
   2  23   1         31.76         91.76       255.87 o
   3  23   1          6.83        -18.91       185.05 o
   4  23   1        289.95        385.29       166.87 o
   5  23   1          6.04        189.69       421.71 o
  -5  24   1        151.69        244.90       610.78 o
  -4  24   1        489.92        619.45       262.67 o
  -3  24   1         17.63         19.15       327.02 o
  -2  24   1         65.89        149.54       227.21 o
  -1  24   1        156.32        409.75       361.84 o
   0  24   1       1132.29        916.29       121.22 o
   1  24   1          3.19        134.64       351.20 o
   2  24   1          4.35       -105.55       253.26 o
   3  24   1        392.75        516.66       413.08 o
   4  24   1         74.78        354.07       346.46 o
   5  24   1        109.56       -470.43       480.39 o
  -4  25   1          4.76        -21.40       829.98 o
  -3  25   1          1.23       -156.36       656.53 o
  -2  25   1        913.65        892.71       405.41 o
  -1  25   1         51.20         74.30       281.65 o
   0  25   1        137.77        312.43       246.83 o
   1  25   1       1041.62       1364.22       164.99 o
   2  25   1          0.19          7.24       334.00 o
   3  25   1          1.32       -261.59       591.94 o
   4  25   1        167.25        103.48       533.14 o
  -3  26   1          7.14         71.05       668.78 o
  -2  26   1        222.84        376.64       728.39 o
  -1  26   1        367.34        263.34       539.46 o
   1  26   1        114.00         67.01       595.98 o
   2  26   1         27.87       -287.56       742.11 o
   3  26   1        460.12        363.72       921.35 o
 -12   0   2        224.84        452.26       433.56 o
 -11   0   2        773.74        662.85       301.02 o
 -10   0   2        119.80         93.12        81.28 o
  -9   0   2        370.59        496.80       122.45 o
  -8   0   2        122.77         31.46        63.88 o
  -7   0   2       4393.99       4231.01       110.04 o
  -6   0   2          1.85         -7.16        20.25 o
  -5   0   2       4949.57       4802.75        88.39 o
  -4   0   2       6604.54       9579.16       166.23 o
  -3   0   2        191.52        146.56         6.22 o
  -2   0   2       5285.97       5111.89        74.49 o
   1   0   2       5227.63       5845.53       130.33 o
   2   0   2      84073.02      89538.89      4162.83 o
   3   0   2      16500.54      17356.27       330.09 o
   4   0   2         37.44         57.18         7.19 o
   5   0   2      28267.98      33341.24       563.68 o
   6   0   2      15925.05      16849.43       264.21 o
   7   0   2        451.36        393.69        31.60 o
   8   0   2        279.72        185.08        73.41 o
   9   0   2       5471.88       6245.85       271.68 o
  10   0   2        315.19        119.76       112.23 o
  11   0   2        153.69        331.02       181.26 o
 -12   1   2        695.85        609.16       259.95 o
 -11   1   2          0.00        126.85       187.29 o
 -10   1   2        481.97        493.36       125.88 o
  -9   1   2       5009.63       6070.82       185.58 o
  -8   1   2         29.26         59.97        41.49 o
  -7   1   2       1919.32       1813.03        45.26 o
  -6   1   2       6254.37       6911.56       116.23 o
  -5   1   2       4988.65       5144.92        65.91 o
  -4   1   2          7.04         14.04         8.36 o
  -3   1   2       2904.37       3343.73        37.35 o
  -2   1   2      13427.10      13611.34       137.04 o
  -1   1   2         75.65         96.67         3.80 o
   1   1   2      43449.17      42402.90       713.79 o
   2   1   2       4989.51       4875.10        78.08 o
   3   1   2       7481.28       8334.08       130.49 o
   4   1   2      14730.71      14490.38       184.80 o
   5   1   2       3219.95       3591.49        44.95 o
   6   1   2       1217.24       1207.82        22.02 o
   7   1   2       9217.61       9875.21       124.72 o
   8   1   2        377.79        367.03        74.71 o
   9   1   2          0.46        169.58       113.50 o
  10   1   2        715.60        727.54        84.68 o
  11   1   2         35.43        -20.14       177.96 o
 -12   2   2        291.11        238.18       395.99 o
 -11   2   2        907.93        766.36       179.19 o
 -10   2   2       1079.92       1113.77       110.05 o
  -9   2   2        263.74        138.11        70.77 o
  -8   2   2        241.40        208.17        50.09 o
  -7   2   2       4539.71       4735.62        78.08 o
  -6   2   2         62.94         31.48        12.91 o
  -5   2   2       1777.75       1874.19        27.09 o
  -4   2   2      11768.71      12555.97       138.68 o
  -3   2   2       2193.76       2410.36        29.14 o
  -2   2   2       6518.24       6621.01        67.41 o
  -1   2   2      74699.82      77527.94      1167.63 o
   0   2   2        100.93         75.65         7.13 o
   1   2   2       2872.19       2648.21        52.80 o
   2   2   2      11078.58      10105.52       157.00 o
   3   2   2      14718.08      15945.15       214.94 o
   4   2   2        352.91        372.44        10.80 o
   5   2   2         57.06         41.97         7.51 o
   6   2   2       8570.65       9194.35       115.37 o
   7   2   2        445.95        365.57        28.87 o
   8   2   2         74.24         76.36        35.77 o
   9   2   2       3025.43       3268.73       117.65 o
  10   2   2        347.96        252.04       120.43 o
  11   2   2        132.66        431.95       394.13 o
 -12   3   2        678.02        368.53       324.79 o
 -11   3   2          1.41        -89.26       223.11 o
 -10   3   2        522.20        395.04       123.12 o
  -9   3   2       3037.85       3663.67       203.86 o
  -8   3   2        117.31        155.76        57.10 o
  -7   3   2       2087.19       2234.76        44.67 o
  -6   3   2      11298.77      12127.93       148.83 o
  -5   3   2        554.62        574.12        22.26 o
  -4   3   2       1970.98       2172.00        28.90 o
  -3   3   2      10821.31      10375.58       109.45 o
  -2   3   2      11102.60      11216.20       117.11 o
  -1   3   2          6.40         -6.88         6.88 o
   0   3   2        663.59        735.32        24.34 o
   1   3   2      29497.33      29588.80       493.28 o
   2   3   2       1825.03       1748.33        27.94 o
   3   3   2       5599.38       6002.34        88.40 o
   4   3   2      19444.41      20771.19       278.10 o
   5   3   2        261.27        249.20        14.17 o
   6   3   2         93.03         91.68        20.84 o
   7   3   2       4269.79       4373.02        68.37 o
   8   3   2        195.22        131.39        27.97 o
   9   3   2          0.76        209.91        91.72 o
  10   3   2       1459.23       1380.88       126.49 o
  11   3   2        653.74        695.42       297.38 o
 -12   4   2        237.71         69.70       401.40 o
 -11   4   2       1171.18       1231.59       232.52 o
 -10   4   2        157.52        104.66       126.29 o
  -9   4   2        139.98        101.91        96.55 o
  -8   4   2       1452.84       1522.21        59.71 o
  -7   4   2       3121.12       3256.87        58.95 o
  -6   4   2          0.90        -16.14        16.14 o
  -5   4   2          8.16          0.89         9.76 o
  -4   4   2      33262.71      34392.37       389.35 o
  -3   4   2       1590.99       1461.67        19.54 o
  -2   4   2       7822.48       8074.16       102.32 o
  -1   4   2      31279.17      29856.17       391.72 o
   0   4   2        246.42        298.07        18.07 o
   1   4   2       2740.12       2591.27        47.15 o
   2   4   2      25833.88      28334.89       432.73 o
   3   4   2       6897.24       6898.92       101.71 o
   4   4   2        140.89        179.68        13.23 o
   5   4   2        499.14        526.14        15.03 o
   6   4   2       2382.23       2237.17        43.88 o
   7   4   2        191.43        159.69        27.89 o
   8   4   2        358.41        357.41        64.33 o
   9   4   2       1145.21       1059.50        84.39 o
  10   4   2        307.88        219.51        84.29 o
  11   4   2         51.21        -27.85       207.63 o
 -12   5   2        512.05        351.07       627.73 o
 -11   5   2          2.71        -52.84       254.20 o
 -10   5   2        548.69        496.56       123.13 o
  -9   5   2       2350.30       2191.97        73.62 o
  -8   5   2          1.55         -2.88        32.51 o
  -7   5   2       2364.01       2379.35        52.28 o
  -6   5   2      10210.46      10935.59       135.11 o
  -5   5   2        440.45        368.36        13.53 o
  -4   5   2       1924.96       1902.31        28.17 o
  -3   5   2      11150.17      11617.41       133.45 o
  -2   5   2      14460.77      13602.09       170.61 o
  -1   5   2          0.38        -10.92        10.92 o
   0   5   2         11.05         -8.13         8.13 o
   1   5   2      23761.14      23011.72       352.19 o
   2   5   2       2564.98       2937.02        44.82 o
   3   5   2       1838.71       1432.63        27.01 o
   4   5   2      26984.90      28060.82       401.19 o
   5   5   2        247.55        201.22        18.53 o
   6   5   2        203.01        200.84        18.15 o
   7   5   2       1731.60       1731.08        48.24 o
   8   5   2        520.61        394.46        31.36 o
   9   5   2          5.57         67.18        67.25 o
  10   5   2       1200.07       1386.83       144.92 o
  11   5   2       1649.01       2221.49       341.65 o
 -11   6   2       1692.09       2188.93       249.79 o
 -10   6   2       1199.04       1116.84       141.59 o
  -9   6   2         90.11        129.22        75.97 o
  -8   6   2        961.37        884.45        31.27 o
  -7   6   2      11438.44      12878.90       204.59 o
  -6   6   2         22.76         20.96        12.69 o
  -5   6   2         19.31         20.85         9.63 o
  -4   6   2      34360.54      36570.11       413.47 o
  -3   6   2          2.83         -5.49         9.17 o
  -2   6   2       5541.30       5624.18        77.13 o
  -1   6   2       4050.52       3299.65        46.03 o
   0   6   2        691.72        673.98        28.45 o
   1   6   2       2707.36       2483.44        41.89 o
   2   6   2      19726.04      22154.54       314.04 o
   3   6   2       1110.54       1107.85        20.33 o
   4   6   2         43.93         31.80        16.50 o
   5   6   2         37.74         23.95         7.82 o
   6   6   2       3369.38       3472.56        47.49 o
   7   6   2        679.94        643.75        40.64 o
   8   6   2        646.65        615.98        42.55 o
   9   6   2       1337.48       1155.22        83.11 o
  10   6   2         97.10        119.68       254.79 o
  11   6   2        438.48        808.99       354.57 o
 -11   7   2         77.87         97.99       179.59 o
 -10   7   2        145.84         27.99       136.79 o
  -9   7   2       2652.50       2802.06        96.14 o
  -8   7   2          0.26        -26.87        33.06 o
  -7   7   2        363.29        330.40        24.70 o
  -6   7   2       2074.48       1934.51        33.95 o
  -5   7   2        967.12        966.23        26.13 o
  -4   7   2        437.69        464.65        22.93 o
  -3   7   2      15120.95      15656.20       186.96 o
  -2   7   2       7321.47       8207.21       105.04 o
  -1   7   2        496.93        327.70        18.28 o
   0   7   2       2787.45       2782.68        51.64 o
   1   7   2        891.32        840.56        17.40 o
   2   7   2       2378.53       2215.31        35.48 o
   3   7   2         42.36         -3.98        11.21 o
   4   7   2      13854.23      15107.11       204.79 o
   5   7   2        908.29        847.72        24.69 o
   6   7   2       1255.35       1221.59        44.23 o
   7   7   2       7398.48       8480.75       132.86 o
   8   7   2         97.14         30.04        49.55 o
   9   7   2         80.55        109.85        83.68 o
  10   7   2        265.02        301.61       142.28 o
  11   7   2       1000.26        947.86       327.12 o
 -11   8   2        550.44        768.53       188.18 o
 -10   8   2         24.27        244.94       162.76 o
  -9   8   2        132.55        109.61        78.14 o
  -8   8   2         90.18         10.53        45.29 o
  -7   8   2        358.62        295.36        26.80 o
  -6   8   2        599.14        497.78        26.70 o
  -5   8   2         95.32         82.02        16.84 o
  -4   8   2      17584.01      18393.66       210.91 o
  -3   8   2         36.00         17.97         8.74 o
  -2   8   2       1820.53       1895.70        31.49 o
  -1   8   2      25052.79      26513.32       405.76 o
   0   8   2       1874.95       2189.81        42.40 o
   1   8   2       1422.92       1532.06        28.11 o
   2   8   2       1767.83       1469.53        38.18 o
   3   8   2        241.59        216.95        18.73 o
   4   8   2         77.24         89.11        10.56 o
   5   8   2       6780.33       7252.14       109.75 o
   6   8   2       3606.44       3887.57        59.67 o
   7   8   2       1787.60       1879.93        61.07 o
   8   8   2        565.30        718.87        91.12 o
   9   8   2       3816.17       4412.26       179.69 o
  10   8   2          1.07         13.50       149.77 o
  11   8   2        140.77         92.71       470.30 o
 -11   9   2        115.04        220.63       316.23 o
 -10   9   2          1.01         51.38       234.95 o
  -9   9   2       2829.47       3072.34       110.81 o
  -8   9   2        596.08        608.76        42.74 o
  -7   9   2        196.60        127.18        26.03 o
  -6   9   2       7589.37       8410.04       100.75 o
  -5   9   2         95.55         78.39        11.90 o
  -4   9   2       1269.08       1319.80        26.22 o
  -3   9   2       8307.73       9238.13       119.30 o
  -2   9   2       4174.73       3842.34        59.19 o
  -1   9   2        761.86        785.81        17.02 o
   0   9   2        519.49        463.68        14.97 o
   1   9   2      11314.27      11283.08       175.57 o
   2   9   2        346.92        312.75        17.58 o
   3   9   2        517.91        674.44        29.31 o
   4   9   2       3781.56       3654.27        53.53 o
   5   9   2        790.69        745.37        38.59 o
   6   9   2         34.01          2.34        22.54 o
   7   9   2       3221.67       3408.13       102.53 o
   8   9   2         12.14        -12.47        45.35 o
   9   9   2         29.36        134.29       118.29 o
  10   9   2          5.19       -177.07       222.50 o
  11   9   2        154.83        144.92       429.66 o
 -11  10   2        177.04        416.26       171.55 o
 -10  10   2        246.54         35.46       175.67 o
  -9  10   2        314.80        300.04       105.23 o
  -8  10   2       1056.56        980.60        41.07 o
  -7  10   2       1198.31       1214.20        45.03 o
  -6  10   2          0.66          0.21        21.08 o
  -5  10   2        108.49        102.58        12.21 o
  -4  10   2       7212.97       8088.95       100.17 o
  -3  10   2         69.66         29.82        13.31 o
  -2  10   2        100.58         55.26         6.81 o
  -1  10   2      17354.11      17767.05       273.97 o
   0  10   2          3.61         -6.85         6.85 o
   1  10   2        116.93         96.96        24.14 o
   2  10   2       1783.66       1579.91        28.31 o
   3  10   2         80.46         68.39         8.15 o
   4  10   2        149.01        114.79        17.41 o
   5  10   2       6018.09       6005.65        87.70 o
   6  10   2       1286.03       1328.34        30.58 o
   7  10   2         69.34         68.48        35.06 o
   8  10   2          5.54        -48.32        48.32 o
   9  10   2       2679.96       2901.49       146.96 o
  10  10   2         70.27         12.45       184.99 o
  11  10   2         27.31        -52.48       580.77 o
 -11  11   2         99.55        176.05       383.77 o
 -10  11   2          2.81         10.00       292.32 o
  -9  11   2       1447.87       1436.32        92.46 o
  -8  11   2         91.92         31.36        40.13 o
  -7  11   2        605.35        417.12        40.82 o
  -6  11   2       8643.95       9560.42       120.71 o
  -5  11   2         21.19         42.19        17.98 o
  -4  11   2       1976.91       2087.90        32.87 o
  -3  11   2       2098.24       2120.62        34.83 o
  -2  11   2       1814.10       2032.54        40.31 o
  -1  11   2        330.24        316.39        18.68 o
   0  11   2        565.47        569.62        20.37 o
   1  11   2      11377.87      12088.76       191.08 o
   2  11   2         65.95         56.82        16.88 o
   3  11   2         24.45         10.61        16.37 o
   4  11   2       1913.56       1973.96        37.86 o
   5  11   2         95.63        125.26        22.71 o
   6  11   2         11.38        -12.63        41.55 o
   7  11   2       1273.20       1304.93        40.68 o
   8  11   2        270.77        171.07        70.99 o
   9  11   2          1.39       -101.83       135.84 o
  10  11   2        153.04         40.14       193.07 o
  11  11   2        106.26       -301.96       503.26 o
 -11  12   2        102.13        -79.07       332.64 o
 -10  12   2        112.24       -122.37       157.35 o
  -9  12   2         77.43         68.87        95.96 o
  -8  12   2       1580.55       1768.80        59.44 o
  -7  12   2       1255.65       1140.72        55.09 o
  -6  12   2         40.28         15.76        24.15 o
  -5  12   2         54.12         69.01        24.20 o
  -4  12   2       3850.04       4169.10        59.08 o
  -3  12   2        155.21        125.95        18.14 o
  -2  12   2         15.04         26.15        13.64 o
  -1  12   2       7514.27       7945.52       127.10 o
   0  12   2         56.68         82.99        17.87 o
   1  12   2         76.90         49.77        32.17 o
   2  12   2       4050.92       4142.18        79.34 o
   3  12   2        658.40        639.78        24.38 o
   4  12   2        128.45        142.00        24.78 o
   5  12   2        721.04        683.38        25.76 o
   6  12   2       2135.38       2076.07        63.42 o
   7  12   2         53.54         78.30        43.56 o
   8  12   2         34.92         59.23        72.26 o
   9  12   2        783.03        629.13       117.69 o
  10  12   2          6.49       -215.84       236.83 o
  11  12   2         26.16         73.99       392.13 o
 -11  13   2         47.55        -79.46       481.16 o
 -10  13   2          5.08         53.88       296.45 o
  -9  13   2       1090.72       1117.59       114.77 o
  -8  13   2          1.62          2.24        65.48 o
  -7  13   2        623.46        636.17        50.62 o
  -6  13   2       2334.59       2393.50        58.80 o
  -5  13   2        875.76        893.20        34.47 o
  -4  13   2       1289.48       1413.20        37.00 o
  -3  13   2         50.30         53.85        14.46 o
  -2  13   2       2545.32       2699.09        46.49 o
  -1  13   2        304.66        440.35        36.42 o
   0  13   2       5726.45       6051.74        99.43 o
   1  13   2       4763.88       4767.47        89.72 o
   2  13   2       1338.51       1543.37        52.74 o
   3  13   2          3.96         -9.16        12.22 o
   4  13   2       4118.63       4323.23        76.32 o
   5  13   2        985.86       1059.87        53.56 o
   6  13   2         77.87         64.69        40.22 o
   7  13   2       1060.39       1050.55        55.64 o
   8  13   2        329.50        305.13        90.02 o
   9  13   2        103.10        109.51       120.79 o
  10  13   2        314.15        821.23       476.89 o
 -10  14   2        262.21        246.94       299.78 o
  -9  14   2        206.48        248.71        88.17 o
  -8  14   2         18.92         14.62        67.91 o
  -7  14   2       1111.55       1118.00        50.19 o
  -6  14   2        675.02        615.88        34.74 o
  -5  14   2        792.98        692.30        34.62 o
  -4  14   2       2704.00       2704.26        44.36 o
  -3  14   2        867.26        779.30        21.93 o
  -2  14   2         19.74        -11.78        13.55 o
  -1  14   2       2709.12       2926.30        61.07 o
   0  14   2       4206.94       4440.76        78.67 o
   1  14   2       1257.16       1241.32        34.85 o
   2  14   2       3189.71       3249.44        75.06 o
   3  14   2        754.46        727.21        43.03 o
   4  14   2        833.43        747.73        53.66 o
   5  14   2         94.27         56.75        29.97 o
   6  14   2       1039.03       1092.98        74.18 o
   7  14   2         10.41        -18.31        74.81 o
   8  14   2        102.05         69.78        86.47 o
   9  14   2       1049.64       1133.27       135.48 o
  10  14   2          4.15        -63.78       548.48 o
 -10  15   2         13.50         61.90       440.96 o
  -9  15   2        176.05         96.01       114.81 o
  -8  15   2        278.81        229.56        78.92 o
  -7  15   2         17.42        -24.87        55.72 o
  -6  15   2        264.61        158.29        32.55 o
  -5  15   2         91.93        106.12        37.23 o
  -4  15   2        149.16        130.76        25.04 o
  -3  15   2        104.00         65.33        23.49 o
  -2  15   2       1905.13       1958.19        44.04 o
  -1  15   2         75.26         80.51        23.60 o
   0  15   2          7.48         30.46        23.05 o
   1  15   2       8174.77       8947.45       160.75 o
   2  15   2         46.29         42.91        29.31 o
   3  15   2        328.35        334.58        33.70 o
   4  15   2       6908.48       7662.68       136.60 o
   5  15   2        314.15        287.65        49.88 o
   6  15   2         39.81         -9.35        51.30 o
   7  15   2        600.79        551.81        61.99 o
   8  15   2        126.03         13.23       106.50 o
   9  15   2         43.58         34.88       176.67 o
  10  15   2        627.72        949.47       598.00 o
 -10  16   2        277.21        409.47       667.56 o
  -9  16   2         21.72        -60.53       187.07 o
  -8  16   2        135.72         38.39       103.38 o
  -7  16   2        584.58        561.96        69.11 o
  -6  16   2       1284.70       1434.19        55.76 o
  -5  16   2         12.19         -4.06        54.64 o
  -4  16   2       1326.87       1344.13        51.09 o
  -3  16   2        614.81        755.91        39.12 o
  -2  16   2        269.71        267.78        35.32 o
  -1  16   2       1385.88       1449.69        48.03 o
   0  16   2       1852.66       1819.98        51.96 o
   1  16   2        120.77         99.61        30.50 o
   2  16   2       1042.29        978.42        68.66 o
   3  16   2       2705.66       2933.17       126.64 o
   4  16   2         25.46         39.53        29.11 o
   5  16   2         20.28         -1.71        59.82 o
   6  16   2       2526.24       2724.17        68.53 o
   7  16   2        125.75        147.55        77.88 o
   8  16   2         98.08        159.62       198.22 o
   9  16   2        891.77        906.50       226.13 o
  -9  17   2        454.32        522.87       477.12 o
  -8  17   2        391.81        413.14       153.01 o
  -7  17   2         20.09        -10.22        87.82 o
  -6  17   2         34.78         83.15        75.42 o
  -5  17   2        406.12        291.05        54.17 o
  -4  17   2        124.29         80.87        50.03 o
  -3  17   2        759.40        694.77        36.91 o
  -2  17   2       1212.43       1210.08        47.56 o
  -1  17   2        141.41        193.87        41.16 o
   0  17   2        133.58        136.83        31.88 o
   1  17   2       1539.49       1469.62        97.99 o
   2  17   2         28.54         22.94        68.30 o
   3  17   2        597.52        666.68        73.35 o
   4  17   2       2070.73       1951.07        83.88 o
   5  17   2        207.37        269.97        73.91 o
   6  17   2         50.79         15.38        56.82 o
   7  17   2        529.34        428.59       130.53 o
   8  17   2         80.09        161.68       183.50 o
   9  17   2         76.90        -50.86       489.81 o
  -9  18   2        146.70        257.82       441.90 o
  -8  18   2        133.44        216.92       228.20 o
  -7  18   2        137.93        111.33        92.07 o
  -6  18   2        255.36        221.14       110.07 o
  -5  18   2         66.67         67.33        48.76 o
  -4  18   2        751.25        703.44        69.63 o
  -3  18   2        447.82        517.19        73.68 o
  -2  18   2        125.57        150.10        36.77 o
  -1  18   2       1249.11       1239.84        47.12 o
   0  18   2        177.39        109.55        30.51 o
   1  18   2        262.37        219.29        45.15 o
   2  18   2         59.55         68.90        33.63 o
   3  18   2       2479.80       2893.62       135.10 o
   4  18   2         43.59         -4.59       112.09 o
   5  18   2        302.32        254.71        96.70 o
   6  18   2       1030.19       1190.20       149.39 o
   7  18   2         56.97        107.56       131.12 o
   8  18   2        216.72        304.54       176.48 o
   9  18   2        121.31         48.44       658.01 o
  -9  19   2        305.57        286.21       908.70 o
  -8  19   2        178.88         99.48       363.11 o
  -7  19   2         71.92        -80.68       221.97 o
  -6  19   2         22.65        -22.67       110.05 o
  -5  19   2       1051.04       1120.37        89.60 o
  -4  19   2        100.23        156.57       106.32 o
  -3  19   2        881.78        839.27        68.44 o
  -2  19   2        690.81        840.91        51.96 o
  -1  19   2        312.00        251.93        66.21 o
   0  19   2        160.75        181.07        41.03 o
   1  19   2        507.22        505.30       106.39 o
   2  19   2          6.02        -53.78        53.78 o
   3  19   2         59.98        122.37        88.27 o
   4  19   2        340.38        244.22       116.91 o
   5  19   2         86.37         10.93        93.86 o
   6  19   2        114.85          5.53       166.95 o
   7  19   2         76.63        -52.66       349.41 o
   8  19   2        373.40        561.26       810.74 o
  -8  20   2        335.91        374.89       633.92 o
  -7  20   2        380.94        193.65       390.24 o
  -6  20   2        218.22        313.23       161.80 o
  -5  20   2        814.66        864.69       101.16 o
  -4  20   2        341.98        347.65       128.98 o
  -3  20   2        106.37        124.11       125.38 o
  -2  20   2       3426.74       4187.98       101.14 o
  -1  20   2        357.25        334.37        80.75 o
   0  20   2         11.21        -11.36        65.70 o
   1  20   2        366.34        426.48        74.80 o
   2  20   2        136.23        117.81       127.74 o
   3  20   2        190.70        307.44       118.18 o
   4  20   2        404.52        442.55       107.68 o
   5  20   2        329.12        363.88       136.81 o
   6  20   2         22.79         70.28       176.06 o
   7  20   2         97.30        -71.73       126.36 o
   8  20   2         92.95         18.84       471.78 o
  -8  21   2        160.24        132.81       957.01 o
  -7  21   2        185.18       -311.65       642.81 o
  -6  21   2        575.83        470.85       170.29 o
  -5  21   2        623.18        586.52       287.96 o
  -4  21   2        197.52        238.17       172.17 o
  -3  21   2        588.85        824.15       205.21 o
  -2  21   2         64.31         80.11       100.35 o
  -1  21   2       1651.76       2002.57        91.32 o
   0  21   2        642.95        500.95       208.26 o
   1  21   2        150.29         12.19       126.49 o
   2  21   2       1211.35       1485.63       107.45 o
   3  21   2        207.30        260.64       213.09 o
   4  21   2         18.48         67.07       174.13 o
   5  21   2        361.05        337.31       263.21 o
   6  21   2        740.63        600.21       159.88 o
   7  21   2          5.99       -159.32       496.80 o
  -6  22   2        737.38        529.76       283.39 o
  -5  22   2          6.31        -41.40       236.80 o
  -4  22   2        113.70        206.84       236.65 o
  -3  22   2        824.31        988.04       145.83 o
  -2  22   2        735.08        863.30       227.75 o
  -1  22   2        153.31         43.61        76.21 o
   0  22   2         12.70        -31.15       216.59 o
   1  22   2        473.66        363.85        77.30 o
   2  22   2        107.68        389.12       171.46 o
   3  22   2        366.42        475.35       124.20 o
   4  22   2         22.09         61.36       241.99 o
   5  22   2        109.03        270.66       261.72 o
   6  22   2        261.31         39.02       447.82 o
  -5  23   2        337.21        360.27       446.99 o
  -4  23   2         31.53         55.61       224.05 o
  -3  23   2         87.43        238.48       135.42 o
  -2  23   2        168.29        360.12       251.36 o
  -1  23   2        350.30        449.11       136.36 o
   0  23   2        607.81        605.72       119.69 o
   1  23   2         30.46        222.41       171.84 o
   2  23   2        691.03        676.84       229.51 o
   3  23   2        267.20        284.51       107.10 o
   4  23   2         20.36        -82.64       217.82 o
   5  23   2        150.95        388.53       413.62 o
  -5  24   2        346.52        257.82       612.26 o
  -4  24   2          1.31        156.21       457.65 o
  -3  24   2        721.38        635.11       336.60 o
  -2  24   2        194.54        317.20       296.55 o
  -1  24   2          0.07         15.68       391.34 o
   0  24   2       1000.61        902.40       122.50 o
   1  24   2         11.18         42.03       340.38 o
   2  24   2        221.21        290.56       261.79 o
   3  24   2         38.38        184.27       341.62 o
   4  24   2        101.70        240.18       377.57 o
  -4  25   2          7.94          0.94       764.58 o
  -3  25   2        108.27       -128.51       710.49 o
  -2  25   2        196.40        -38.97       364.67 o
  -1  25   2        102.79        483.93       224.22 o
   0  25   2        199.82         -7.71       267.50 o
   1  25   2         53.30        -53.20       241.41 o
   2  25   2        247.28         65.09       393.67 o
   3  25   2        758.69        993.07       679.94 o
   4  25   2         13.22        192.69       551.17 o
  -3  26   2        763.27       1556.35       735.92 o
  -2  26   2         72.62         26.64       934.54 o
  -1  26   2         19.43        285.27       699.59 o
 -12   1   3        439.16        301.41       316.92 o
 -11   1   3         11.41       -144.50       261.66 o
 -10   1   3         43.53        -59.04       126.46 o
  -9   1   3          4.20         21.16        76.63 o
  -8   1   3          0.87        -11.99        40.95 o
  -7   1   3        269.12        218.68        26.05 o
  -6   1   3          5.66         20.42        14.24 o
  -5   1   3          2.82         -9.10         9.10 o
  -4   1   3       2358.24       2289.40        26.58 o
  -3   1   3       1100.42       1125.72        14.75 o
  -2   1   3        610.41        749.89        10.57 o
  -1   1   3        122.79        128.56        10.04 o
   0   1   3      21204.94      21951.83       410.52 o
   1   1   3        803.79       1018.89        25.24 o
   2   1   3          2.87         -6.09         6.09 o
   3   1   3       5745.06       6078.53       106.16 o
   4   1   3         14.46         19.83         8.07 o
   5   1   3          6.18         30.75        11.78 o
   6   1   3         50.26         10.81        12.80 o
   7   1   3        157.43        123.63        15.07 o
   8   1   3         24.49         18.43        34.79 o
   9   1   3        184.58         57.42        91.92 o
  10   1   3        342.94        508.65        74.13 o
  11   1   3         70.28        117.88       267.24 o
 -12   2   3        230.33        260.07       364.93 o
 -11   2   3         61.35        -26.70       212.02 o
 -10   2   3          8.84         62.73       198.28 o
  -9   2   3         32.95        104.98       131.13 o
  -8   2   3       2722.86       2844.58        84.93 o
  -7   2   3        155.65         75.56        31.70 o
  -6   2   3          3.82         21.58        11.69 o
  -5   2   3         11.61          3.56         7.96 o
  -4   2   3       5119.16       4798.53        53.31 o
  -3   2   3         26.77         13.44         6.42 o
  -2   2   3       1019.90        907.64        15.51 o
  -1   2   3        371.95        360.84        10.41 o
   0   2   3       1275.72       1513.91        35.35 o
   1   2   3       3569.60       3684.14        72.56 o
   2   2   3        146.94        126.24         7.41 o
   3   2   3       1334.69       1693.51        30.04 o
   4   2   3        212.10        191.17        18.33 o
   5   2   3         10.26          9.74         8.38 o
   6   2   3        928.01        797.83        24.61 o
   7   2   3         49.21         35.48        21.68 o
   8   2   3        309.89        254.27        32.80 o
   9   2   3        194.98        190.43        73.58 o
  10   2   3          1.00        -14.94       147.21 o
  11   2   3        342.89        463.57       180.74 o
 -12   3   3          0.75       -101.59       324.53 o
 -11   3   3         12.67        -26.33       223.75 o
 -10   3   3        107.92         59.22       119.96 o
  -9   3   3        462.58        396.85        78.28 o
  -8   3   3         72.07         55.38        42.00 o
  -7   3   3        205.75        152.12        12.16 o
  -6   3   3       1929.27       2147.07        33.64 o
  -5   3   3         81.77         83.71        12.17 o
  -4   3   3       3812.08       4053.30        49.47 o
  -3   3   3        375.61        434.22         9.58 o
  -2   3   3         86.80         51.40         6.51 o
  -1   3   3        383.20        421.49        13.57 o
   0   3   3       1548.61       1768.74        37.66 o
   1   3   3        683.08        670.82        18.06 o
   2   3   3          3.94         -8.79         8.79 o
   3   3   3      12476.84      14748.64       212.01 o
   4   3   3        101.12        143.55        15.77 o
   5   3   3        430.52        411.17        15.45 o
   6   3   3       1456.25       1469.40        24.06 o
   7   3   3       1434.27       1522.47        35.62 o
   8   3   3        170.47        150.31        38.28 o
   9   3   3          0.29        -42.96        64.70 o
  10   3   3        963.74       1018.32       120.41 o
  11   3   3        185.51         72.57       150.54 o
 -12   4   3         54.15        246.65       427.91 o
 -11   4   3         16.83        -90.92       259.33 o
 -10   4   3          2.67        179.08       183.68 o
  -9   4   3        108.89         32.32       129.05 o
  -8   4   3        433.93        382.54        31.69 o
  -7   4   3          1.02        -18.56        18.56 o
  -6   4   3        134.74        113.93        12.15 o
  -5   4   3        178.07        156.16         9.29 o
  -4   4   3        233.03        217.87         8.14 o
  -3   4   3        413.32        492.26         8.26 o
  -2   4   3       1729.66       1849.70        23.13 o
  -1   4   3        740.40        795.29        14.98 o
   0   4   3        229.27        170.11        14.00 o
   1   4   3       2411.67       2465.75        44.81 o
   2   4   3         74.61         69.51         5.93 o
   3   4   3       1151.42       1384.39        24.18 o
   4   4   3        278.57        310.35        12.13 o
   5   4   3        964.64       1012.59        22.59 o
   6   4   3        564.83        541.89        20.97 o
   7   4   3        150.31        149.46        19.89 o
   8   4   3          1.37        -34.16        34.16 o
   9   4   3         99.37         89.26        55.70 o
  10   4   3         37.11          7.13       136.85 o
  11   4   3        375.83        518.56       215.30 o
 -12   5   3          5.30        148.29       488.60 o
 -11   5   3          9.08         24.09       177.89 o
 -10   5   3         26.75         88.42       118.92 o
  -9   5   3          1.58          9.30        51.85 o
  -8   5   3        178.79        161.36        28.61 o
  -7   5   3        213.27        146.40        36.30 o
  -6   5   3        232.53        217.14        12.53 o
  -5   5   3        314.75        346.02        17.31 o
  -4   5   3        189.63        181.37        13.20 o
  -3   5   3       8804.44       9600.44       111.00 o
  -2   5   3         47.57         15.09         6.94 o
  -1   5   3       1173.13       1218.25        22.45 o
   0   5   3        178.42        261.88         9.22 o
   1   5   3        624.84        680.57        16.56 o
   2   5   3        154.22        144.83         8.77 o
   3   5   3       1004.85        984.88        24.73 o
   4   5   3        710.74        687.49        16.53 o
   5   5   3       1725.91       1931.06        45.85 o
   6   5   3          0.54          7.79        13.34 o
   7   5   3       3381.11       3383.91        61.80 o
   8   5   3        475.55        485.18        40.92 o
   9   5   3        180.27        107.91        54.66 o
  10   5   3        380.97        288.21       125.31 o
  11   5   3          2.14        -60.10       203.62 o
 -12   6   3         93.12        190.94       437.33 o
 -11   6   3        274.08        140.52       178.53 o
 -10   6   3        138.03        255.12       163.90 o
  -9   6   3         43.38         68.50        70.05 o
  -8   6   3        166.18        169.28        27.56 o
  -7   6   3       1076.31       1119.55        47.43 o
  -6   6   3        173.66        123.79        21.51 o
  -5   6   3        100.63        106.78        21.24 o
  -4   6   3       1002.45       1050.99        18.93 o
  -3   6   3        144.70        110.81         9.34 o
  -2   6   3      20432.29      22775.48       300.75 o
  -1   6   3      12656.06      13543.11       208.68 o
   0   6   3        422.47        529.21        19.42 o
   1   6   3       9278.15       8958.23       140.05 o
   2   6   3       1796.61       1474.66        27.44 o
   3   6   3         25.87         11.02         9.11 o
   4   6   3       2969.31       3006.94        48.57 o
   5   6   3       8378.27       8959.81       133.26 o
   6   6   3         59.37         37.65        16.50 o
   7   6   3       1428.81       1446.56        37.50 o
   8   6   3        847.94        792.99        60.99 o
   9   6   3        183.82         48.17        83.28 o
  10   6   3          4.87        -26.47       131.06 o
  11   6   3         20.49       -140.58       265.07 o
 -11   7   3         26.79         81.22       224.84 o
 -10   7   3          1.57       -103.78       137.01 o
  -9   7   3         93.32         73.73        67.09 o
  -8   7   3         60.14         43.16        33.34 o
  -7   7   3          8.91        -13.41        21.23 o
  -6   7   3       1430.10       1354.74        25.25 o
  -5   7   3        816.40        859.98        21.23 o
  -4   7   3        579.33        501.47        11.03 o
  -3   7   3      25324.49      26474.61       298.65 o
  -2   7   3        112.06        101.26        12.21 o
  -1   7   3         25.12         36.32        12.03 o
   0   7   3        544.37        458.94        17.99 o
   1   7   3        435.78        402.59        12.99 o
   2   7   3        105.32        109.18         7.78 o
   3   7   3         21.93         80.00        14.59 o
   4   7   3         81.50        111.45        11.92 o
   5   7   3        575.63        554.23        17.41 o
   6   7   3       4162.23       4611.35        71.34 o
   7   7   3         66.96         38.38        26.03 o
   8   7   3        379.70        322.86        48.95 o
   9   7   3         10.23        103.65        97.38 o
  10   7   3        155.62        409.17       126.83 o
  11   7   3        218.24         45.63       264.05 o
 -11   8   3        269.60        261.90       190.03 o
 -10   8   3          4.50       -112.56       193.57 o
  -9   8   3        529.18        558.52        55.68 o
  -8   8   3        133.75        114.35        39.54 o
  -7   8   3          0.64         24.19        39.93 o
  -6   8   3        509.10        530.49        30.63 o
  -5   8   3       3528.14       3784.82        48.40 o
  -4   8   3       1826.39       1590.66        23.10 o
  -3   8   3        636.62        612.33        19.08 o
  -2   8   3        404.97        364.44        13.03 o
  -1   8   3         18.73         -2.96         9.21 o
   0   8   3       1788.22       1664.94        50.17 o
   1   8   3         11.59         32.56        14.16 o
   2   8   3       3571.96       4017.56        66.86 o
   3   8   3        599.29        609.80        26.25 o
   4   8   3       1114.68       1158.95        23.60 o
   5   8   3       2727.53       2899.35        48.62 o
   6   8   3         19.16          3.76        23.57 o
   7   8   3        146.97         90.17        29.71 o
   8   8   3         25.71         -4.80        40.93 o
   9   8   3          6.14         16.30       121.34 o
  10   8   3         63.15        -22.67       120.77 o
  11   8   3          3.86         83.89       266.41 o
 -11   9   3          0.76        -19.28       358.28 o
 -10   9   3         10.32        122.05       189.24 o
  -9   9   3        601.86        548.75        76.91 o
  -8   9   3          1.80        -39.66        39.75 o
  -7   9   3       1350.55       1307.16        35.53 o
  -6   9   3       4437.39       4896.75        59.29 o
  -5   9   3        254.59        214.57        13.07 o
  -4   9   3       1647.36       1765.15        35.99 o
  -3   9   3      11275.36      12023.64       153.15 o
  -2   9   3         68.04         72.31        12.24 o
  -1   9   3       2747.02       2879.15        64.03 o
   0   9   3        496.21        485.00        15.94 o
   1   9   3         38.42          1.70        13.82 o
   2   9   3        221.44        208.69        14.91 o
   3   9   3       2953.42       3217.95        55.93 o
   4   9   3         38.83         41.93        11.57 o
   5   9   3        188.06        122.68        23.68 o
   6   9   3        549.24        507.28        22.35 o
   7   9   3         39.93         48.02        30.49 o
   8   9   3          7.39        -54.29        54.29 o
   9   9   3        602.91        688.87        84.46 o
  10   9   3        781.31        725.36       144.25 o
  11   9   3         56.69         63.72       308.80 o
 -11  10   3        733.74        668.25       286.06 o
 -10  10   3        110.64         93.91       125.51 o
  -9  10   3        715.13        667.79        84.52 o
  -8  10   3       4377.26       4901.26        90.56 o
  -7  10   3         38.94         18.51        35.85 o
  -6  10   3       1048.28       1062.55        35.83 o
  -5  10   3       1069.82        955.04        24.08 o
  -4  10   3        420.31        412.19        22.93 o
  -3  10   3        356.76        343.21        14.91 o
  -2  10   3         10.93          7.90         5.32 o
  -1  10   3       1412.41       1200.64        24.56 o
   0  10   3       2095.71       2001.29        49.66 o
   1  10   3         86.49        112.89        18.70 o
   2  10   3      16438.24      17383.11       295.35 o
   3  10   3       2472.33       2594.57        51.48 o
   4  10   3         14.52        -10.48        15.95 o
   5  10   3       1658.20       1776.51        37.57 o
   6  10   3        350.60        392.25        26.25 o
   7  10   3         34.30         23.47        34.10 o
   8  10   3        574.50        638.13        54.74 o
   9  10   3         12.97        131.05       141.44 o
  10  10   3         39.10        -37.03       138.64 o
  11  10   3         17.12       -236.43       811.55 o
 -11  11   3         62.54        179.28       353.19 o
 -10  11   3          1.91        -44.96       353.36 o
  -9  11   3        189.76        151.81        82.65 o
  -8  11   3        252.06        225.82        41.93 o
  -7  11   3       1518.82       1551.20        50.73 o
  -6  11   3       5614.10       6032.67        75.91 o
  -5  11   3         63.11         28.01        17.87 o
  -4  11   3       3462.46       3622.35        48.68 o
  -3  11   3       1425.03       1513.50        25.83 o
  -2  11   3        858.38        790.68        30.57 o
  -1  11   3       1746.84       1678.57        30.78 o
   0  11   3       8539.75       9033.12       157.83 o
   1  11   3        971.02        994.65        44.79 o
   2  11   3          0.54         15.61        22.30 o
   3  11   3        462.43        499.81        22.09 o
   4  11   3        143.99        150.74        21.71 o
   5  11   3        189.17        186.68        29.57 o
   6  11   3         76.64         91.75        24.98 o
   7  11   3       1040.03       1136.95        42.47 o
   8  11   3        368.87        356.33        54.92 o
   9  11   3        131.84        158.56        94.43 o
  10  11   3        659.94        830.26       218.52 o
  11  11   3         24.67       -450.11       715.07 o
 -11  12   3        750.50        627.36       404.84 o
 -10  12   3         11.37        -62.67       163.83 o
  -9  12   3        542.31        368.40        94.57 o
  -8  12   3       4965.67       5888.01       119.47 o
  -7  12   3          4.38         -7.65        43.93 o
  -6  12   3        502.99        460.14        36.12 o
  -5  12   3        816.52        873.50        25.87 o
  -4  12   3        952.37        715.14        25.53 o
  -3  12   3          7.46         17.69        22.30 o
  -2  12   3       1444.93       1405.31        36.77 o
  -1  12   3       2214.03       2272.99        44.27 o
   0  12   3       1228.79       1317.18        28.06 o
   1  12   3         18.78         49.69        21.10 o
   2  12   3      11059.89      12353.03       195.16 o
   3  12   3       2350.71       2549.86        49.05 o
   4  12   3        503.83        457.68        28.74 o
   5  12   3        727.55        873.36        41.47 o
   6  12   3        294.10        274.37        32.37 o
   7  12   3          9.00         65.52        43.15 o
   8  12   3         76.69         57.85        92.74 o
   9  12   3          8.01         86.55       181.42 o
  10  12   3        112.05        -67.28       416.61 o
 -11  13   3         80.43        -89.35       480.52 o
 -10  13   3          2.98         25.62       255.17 o
  -9  13   3        322.58        135.82        87.40 o
  -8  13   3         59.19         48.06        89.80 o
  -7  13   3       1252.88       1353.35        70.22 o
  -6  13   3       3717.68       3829.77        55.07 o
  -5  13   3        528.82        449.42        28.41 o
  -4  13   3       3177.49       3567.77        52.72 o
  -3  13   3       3276.91       3477.35        50.97 o
  -2  13   3       2369.70       2491.75        47.26 o
  -1  13   3        932.84        942.37        27.89 o
   0  13   3      15269.74      16267.17       253.09 o
   1  13   3         35.86         60.77        31.37 o
   2  13   3          4.45         31.76        22.19 o
   3  13   3        204.92        178.88        25.79 o
   4  13   3       2154.82       2190.26        76.34 o
   5  13   3         84.00         97.79        26.48 o
   6  13   3         25.73        -12.89        41.93 o
   7  13   3       2575.84       2931.19        91.81 o
   8  13   3        383.42        459.40        73.33 o
   9  13   3         86.34        108.45       178.96 o
  10  13   3        963.11       1153.87       511.07 o
 -10  14   3        184.16        131.70       263.23 o
  -9  14   3        651.45        545.93        99.99 o
  -8  14   3        357.47        341.42        86.85 o
  -7  14   3          0.68        -19.28        46.55 o
  -6  14   3        202.92        274.32        36.83 o
  -5  14   3        290.37        227.46        24.83 o
  -4  14   3         20.49         28.89        23.39 o
  -3  14   3        287.81        290.07        19.90 o
  -2  14   3        390.24        308.46        29.13 o
  -1  14   3       3264.19       3443.36        61.72 o
   0  14   3          4.49         58.39        39.57 o
   1  14   3      10627.97      11589.64       229.93 o
   2  14   3      11034.45      11952.43       237.40 o
   3  14   3        312.69        281.80        41.88 o
   4  14   3       5663.94       6157.83       116.56 o
   5  14   3       5882.62       6512.43       138.99 o
   6  14   3          1.91        -45.21        45.21 o
   7  14   3         12.92         36.18        54.77 o
   8  14   3         55.44         17.85       108.28 o
   9  14   3         13.09         -6.23       118.97 o
  10  14   3         31.25       -132.41       626.66 o
 -10  15   3         55.41         44.00       447.82 o
  -9  15   3        299.23        278.17       106.13 o
  -8  15   3        325.61        312.71        80.42 o
  -7  15   3          4.95         14.46        62.35 o
  -6  15   3       2179.96       2230.39        60.51 o
  -5  15   3        235.42        218.21        37.37 o
  -4  15   3       2150.09       2171.69        44.47 o
  -3  15   3       5697.79       6332.33        92.39 o
  -2  15   3       1345.26       1313.93        37.81 o
  -1  15   3         56.53         36.11        24.63 o
   0  15   3       3816.04       4101.93        71.31 o
   1  15   3        917.83        836.23        40.39 o
   2  15   3       1042.27       1072.31        53.06 o
   3  15   3        259.55        194.77        57.66 o
   4  15   3        899.18        921.30        56.23 o
   5  15   3       2062.38       2276.95        72.90 o
   6  15   3          4.44         17.65        50.98 o
   7  15   3       2434.68       2741.96        86.32 o
   8  15   3         94.71        -23.75        94.53 o
   9  15   3        210.59        409.36       183.58 o
  10  15   3        161.19        475.68       614.95 o
 -10  16   3        105.75       -197.00       795.67 o
  -9  16   3        937.70        867.52       164.13 o
  -8  16   3        686.82        563.87        79.61 o
  -7  16   3        278.53        298.18        75.42 o
  -6  16   3         56.52         22.41        57.88 o
  -5  16   3        103.94         63.94        50.74 o
  -4  16   3        547.53        508.29        50.56 o
  -3  16   3          7.06         19.00        30.47 o
  -2  16   3        142.91        172.96        31.90 o
  -1  16   3       4115.75       4585.63       120.42 o
   0  16   3         87.02         79.11        30.14 o
   1  16   3        787.53        787.40        46.30 o
   2  16   3       1172.69       1133.50        52.68 o
   3  16   3        825.08        801.44        64.27 o
   4  16   3       1655.12       1812.25        62.38 o
   5  16   3       2920.57       3116.04        93.53 o
   6  16   3        192.73        255.06        61.82 o
   7  16   3         53.77          2.63        61.42 o
   8  16   3        292.15        132.42       222.79 o
   9  16   3         31.42        -31.07       251.83 o
  -9  17   3        269.12        102.50       411.22 o
  -8  17   3        147.82        259.37       194.76 o
  -7  17   3         43.00        -70.85        84.60 o
  -6  17   3       1493.71       1629.48        69.15 o
  -5  17   3        439.00        352.39        54.67 o
  -4  17   3       1228.53       1307.53        84.89 o
  -3  17   3       5760.61       6154.86       113.01 o
  -2  17   3        238.12        149.67        33.20 o
  -1  17   3        319.28        289.26        34.94 o
   0  17   3       1146.85       1145.64        69.20 o
   1  17   3         65.04        -13.87        41.56 o
   2  17   3        272.10        119.08        90.36 o
   3  17   3         98.90         74.83        74.82 o
   4  17   3       1607.50       1815.66       173.08 o
   5  17   3        361.00        375.21        50.34 o
   6  17   3        258.09        125.42       100.41 o
   7  17   3       1078.16       1149.48       122.22 o
   8  17   3         50.57         -4.98       216.79 o
   9  17   3        111.41        274.24       329.95 o
  -9  18   3        480.32        472.99       399.52 o
  -8  18   3        749.03        683.69       241.61 o
  -7  18   3        319.89        222.87       139.18 o
  -6  18   3        157.45        163.40       103.05 o
  -5  18   3        438.83        509.47        64.77 o
  -4  18   3        333.77        307.80        82.59 o
  -3  18   3          1.10         30.34        57.26 o
  -2  18   3          0.14         14.82        33.97 o
  -1  18   3       1524.51       1676.34        66.90 o
   0  18   3         13.48        -32.10        32.10 o
   1  18   3        448.15        362.91        59.55 o
   2  18   3       1823.99       1778.27        85.41 o
   3  18   3        423.50        394.62       143.24 o
   4  18   3        335.02        333.21       122.82 o
   5  18   3       1505.84       1688.03       262.26 o
   6  18   3        209.86        161.99        94.86 o
   7  18   3          0.83         89.25       214.86 o
   8  18   3        414.15        480.50       346.56 o
   9  18   3        264.31        583.06       902.38 o
  -9  19   3        146.12         72.13       897.53 o
  -8  19   3          1.75       -154.80       413.56 o
  -7  19   3        613.44        603.50       260.93 o
  -6  19   3       1227.37       1323.98        87.28 o
  -5  19   3        179.05        155.55        74.14 o
  -4  19   3        434.64        358.16        94.93 o
  -3  19   3       2332.25       2555.01        91.27 o
  -2  19   3        114.77         88.23        45.06 o
  -1  19   3        864.38        996.38        61.58 o
   0  19   3        715.77        705.95        53.89 o
   1  19   3         18.69         -0.94        78.99 o
   2  19   3        359.80        304.64        67.70 o
   3  19   3         37.99         71.31        64.22 o
   4  19   3       1134.47        933.60       124.94 o
   5  19   3        183.13        316.69       220.55 o
   6  19   3        325.34        337.79       113.66 o
   7  19   3         99.00        138.90       381.82 o
   8  19   3        214.76        144.92       584.40 o
  -8  20   3        854.18        791.23       328.87 o
  -7  20   3          4.66         70.97       412.15 o
  -6  20   3        101.19         64.08       126.00 o
  -5  20   3       1290.66       1345.46       239.77 o
  -4  20   3        289.31        284.56        82.01 o
  -3  20   3         19.40         16.23       132.52 o
  -2  20   3        272.87        278.88        84.48 o
  -1  20   3       1179.81       1076.16       122.26 o
   0  20   3        372.94        356.30       112.09 o
   1  20   3        427.20        311.63        68.99 o
   2  20   3       3438.39       3600.56       166.32 o
   3  20   3        286.86        552.45       156.44 o
   4  20   3          7.68         42.92       126.27 o
   5  20   3        662.59        744.33       202.89 o
   6  20   3         31.10        119.53       137.53 o
   7  20   3         81.17        203.36       341.29 o
   8  20   3        324.74         46.29       428.58 o
  -8  21   3         49.05        343.54      1163.97 o
  -7  21   3          5.94       -346.09       595.04 o
  -6  21   3        339.44        335.62       181.23 o
  -5  21   3        295.37        271.32       247.49 o
  -4  21   3        439.96        270.55       197.65 o
  -3  21   3        579.16        624.01       121.06 o
  -2  21   3        322.98        334.47        83.49 o
  -1  21   3       2634.57       3185.01       105.75 o
   0  21   3        987.71        927.46       237.34 o
   1  21   3        177.90         75.24        59.07 o
   2  21   3          1.34         64.26        86.99 o
   3  21   3         15.45         63.54       185.87 o
   4  21   3       1672.95       2050.32       165.01 o
   5  21   3          3.16        193.57       269.98 o
   6  21   3        187.27         97.74       368.48 o
   7  21   3       2187.37       2872.37       653.97 o
  -6  22   3        294.90         -4.77       252.96 o
  -5  22   3        336.87        318.02       207.70 o
  -4  22   3        177.39        294.28       290.21 o
  -3  22   3         28.04         67.41       168.03 o
  -2  22   3         45.80        172.96       198.18 o
  -1  22   3       1900.01       1958.61       165.58 o
   0  22   3         12.40         -2.33       173.78 o
   1  22   3        350.94        196.33       112.99 o
   2  22   3       1957.82       2350.93       234.22 o
   3  22   3          2.78         -5.26       231.58 o
   4  22   3         73.68        -96.07       241.57 o
   5  22   3        648.46        738.44       186.61 o
   6  22   3         40.68        -34.18       428.18 o
  -5  23   3        220.10        269.17       400.98 o
  -4  23   3         35.56         43.49       243.58 o
  -3  23   3       1054.00       1023.54       329.95 o
  -2  23   3         44.33        -90.66       234.35 o
  -1  23   3        152.79         85.25       146.14 o
   0  23   3        764.08        734.53       126.64 o
   1  23   3        454.96        363.00       192.45 o
   2  23   3          3.22       -162.01       162.01 o
   3  23   3        409.41        463.61       133.55 o
   4  23   3        115.57       -136.34       226.80 o
   5  23   3         18.35          7.12       411.23 o
  -4  24   3        126.54        322.55       308.15 o
  -3  24   3          3.98       -245.24       420.24 o
  -2  24   3         13.22        219.33       327.83 o
  -1  24   3       1680.14       1836.39       383.69 o
   0  24   3        131.71        -21.38       111.69 o
   1  24   3         59.54        276.09       340.71 o
   2  24   3       1272.53       1600.33       250.69 o
   3  24   3        126.15         -9.86       324.58 o
   4  24   3         84.46        414.59       837.38 o
  -4  25   3         94.08        -99.71       495.06 o
  -3  25   3       1239.16       1193.03       682.37 o
  -2  25   3         74.70         66.15       446.03 o
  -1  25   3          2.20        -44.97       158.93 o
   0  25   3        699.55        452.16       355.64 o
   1  25   3        268.29        273.31       258.70 o
   2  25   3         28.37        643.48       412.97 o
   3  25   3        252.17        659.76       562.61 o
   4  25   3         53.38       -124.60       802.13 o
  -3  26   3         40.76       -174.80      1357.87 o
  -2  26   3         14.94       -168.34      1163.97 o
 -12   0   4        363.00        235.08       591.67 o
 -11   0   4         77.81        238.44       257.01 o
 -10   0   4        120.34        -48.17       167.13 o
  -9   0   4         58.49         99.44       135.64 o
  -8   0   4        118.72        142.55        38.52 o
  -7   0   4        176.49         93.57        32.91 o
  -6   0   4       4869.29       5247.90        97.73 o
  -5   0   4      14566.51      15984.87       216.05 o
  -4   0   4       1181.90       1180.02        21.47 o
  -3   0   4       6453.49       5872.32        93.60 o
  -2   0   4      88083.30      94916.91      2470.29 o
  -1   0   4         57.12          6.46        15.61 o
   0   0   4       3560.55       3247.65        92.48 o
   1   0   4     126872.84     134562.38      5007.47 o
   2   0   4       3481.85       3978.36        92.32 o
   3   0   4         99.71        153.58        24.40 o
   4   0   4       3104.46       2971.56        72.05 o
   5   0   4       4618.89       4649.49        95.05 o
   6   0   4          8.76         35.21        10.73 o
   7   0   4       2475.33       2324.73        89.75 o
   8   0   4       6188.97       6874.88       146.99 o
   9   0   4          1.57         99.98        75.76 o
  10   0   4        425.48        415.66       158.65 o
  11   0   4        442.72        594.50       175.87 o
 -12   1   4         73.23         53.26       287.52 o
 -11   1   4         32.92         62.03       281.50 o
 -10   1   4       2337.92       2832.85       286.42 o
  -9   1   4         13.88          8.25        73.02 o
  -8   1   4        683.51        654.39        35.44 o
  -7   1   4       7678.31       8090.58       110.35 o
  -6   1   4       3638.38       3803.14        44.96 o
  -5   1   4        604.18        538.75        12.53 o
  -4   1   4       5078.25       4705.88        48.62 o
  -3   1   4      17568.32      16057.63       182.45 o
  -2   1   4        223.20        227.82         7.47 o
  -1   1   4        171.99        219.20        15.78 o
   0   1   4      59310.36      60448.59      1127.33 o
   1   1   4       1638.00       1655.06        32.32 o
   2   1   4       1616.14       1550.73        32.89 o
   3   1   4      31386.05      32860.29       511.93 o
   4   1   4         11.69         19.89        13.46 o
   5   1   4        173.18        139.79         8.79 o
   6   1   4        678.34        680.44        16.20 o
   7   1   4       5814.19       6013.70        73.01 o
   8   1   4          6.22        -33.06        33.06 o
   9   1   4         68.13         12.57        68.51 o
  10   1   4       1239.69       1289.62        97.98 o
  11   1   4         80.92        -28.63       174.51 o
 -12   2   4        287.58         39.21       228.48 o
 -11   2   4        829.68        675.07       223.43 o
 -10   2   4        201.75        248.32       206.35 o
  -9   2   4         15.85        -13.74        48.10 o
  -8   2   4       7225.42       8232.97       143.13 o
  -7   2   4          0.25        -19.56        19.56 o
  -6   2   4       2341.79       2258.42        32.15 o
  -5   2   4      19583.26      19740.61       216.19 o
  -4   2   4        233.33        210.22         8.60 o
  -3   2   4       2598.00       2648.54        30.38 o
  -2   2   4       5795.62       5134.05        62.98 o
  -1   2   4        260.98        339.23        12.22 o
   0   2   4       2418.85       2692.36        55.25 o
   1   2   4      39126.84      41544.23       776.39 o
   2   2   4       6515.63       6242.95       109.36 o
   3   2   4         65.62         77.91        16.61 o
   4   2   4       3271.96       3550.17        59.50 o
   5   2   4      11173.83      11543.71       149.66 o
   6   2   4        208.20        203.63        17.39 o
   7   2   4        945.61        931.67        25.08 o
   8   2   4       5558.82       6279.33       120.54 o
   9   2   4         46.47        117.55        69.60 o
  10   2   4          2.40       -124.85       124.85 o
  11   2   4        517.27        346.23       186.23 o
 -12   3   4         15.06         72.76       347.33 o
 -11   3   4        627.37        631.26       161.57 o
 -10   3   4       2654.52       2764.91       126.02 o
  -9   3   4          1.45        -38.49        80.94 o
  -8   3   4       2193.33       2480.45        73.75 o
  -7   3   4        924.49        892.31        23.57 o
  -6   3   4       1691.62       1724.75        28.79 o
  -5   3   4        614.90        619.48        17.07 o
  -4   3   4         50.35         57.76         5.63 o
  -3   3   4       4182.65       4441.25        50.73 o
  -2   3   4         67.10         89.02         5.09 o
  -1   3   4       1623.60       2027.30        37.70 o
   0   3   4      29557.29      29507.39       552.95 o
   1   3   4       3972.98       3870.26        77.25 o
   2   3   4       6464.19       6739.67       118.01 o
   3   3   4      18673.23      19420.11       301.46 o
   4   3   4        249.06        314.64        19.99 o
   5   3   4       1417.32       1540.68        29.91 o
   6   3   4        926.70        977.01        23.42 o
   7   3   4       1882.07       1952.72        40.85 o
   8   3   4         14.33         62.55        42.66 o
   9   3   4        211.98        116.60        56.72 o
  10   3   4       1409.57       1421.48       138.86 o
  11   3   4         10.18        484.16       274.91 o
 -12   4   4        235.74         52.08       485.91 o
 -11   4   4        933.99        618.27       187.48 o
 -10   4   4        195.92        252.84       103.08 o
  -9   4   4          2.17        -26.96        62.42 o
  -8   4   4      12271.58      13894.43       203.37 o
  -7   4   4          5.47         24.89        20.38 o
  -6   4   4        615.14        567.37        29.78 o
  -5   4   4       9791.33      10493.46       129.02 o
  -4   4   4          7.87         14.04         8.32 o
  -3   4   4       1698.38       1586.05        20.89 o
  -2   4   4      32840.07      33635.09       415.90 o
  -1   4   4        173.86        190.99         9.71 o
   0   4   4       1153.39       1008.46        25.21 o
   1   4   4      20438.77      19174.70       361.86 o
   2   4   4      11803.16      12016.76       203.98 o
   3   4   4         64.32         88.07        13.07 o
   4   4   4         57.90         48.74        10.52 o
   5   4   4      22519.77      24457.81       328.60 o
   6   4   4        876.35        802.81        21.69 o
   7   4   4          5.07         -8.46        18.71 o
   8   4   4       3341.97       3656.54        93.27 o
   9   4   4         45.78        -12.56        74.83 o
  10   4   4        120.50        326.58       176.08 o
  11   4   4        727.74        590.53       173.97 o
 -12   5   4          8.23        269.93       603.38 o
 -11   5   4        830.38        801.61       168.36 o
 -10   5   4       2016.41       2258.31       156.35 o
  -9   5   4         41.02         84.20        51.36 o
  -8   5   4       2771.29       3121.62        62.11 o
  -7   5   4         35.50        -31.85        31.85 o
  -6   5   4        342.70        334.36        26.29 o
  -5   5   4       1844.86       1975.85        35.63 o
  -4   5   4        330.88        281.16        17.32 o
  -3   5   4      10904.79      12229.44       129.00 o
  -2   5   4          3.03         17.44        28.53 o
  -1   5   4         54.04         25.74         6.13 o
   0   5   4      18323.43      17452.18       330.57 o
   1   5   4       5674.23       5825.46       114.81 o
   2   5   4       5944.61       6187.10        98.35 o
   3   5   4      16538.34      16770.76       241.63 o
   4   5   4        419.50        426.46        12.75 o
   5   5   4       1841.68       1879.68        35.87 o
   6   5   4       5306.25       5747.18        88.17 o
   7   5   4        198.05        201.05        23.06 o
   8   5   4         88.99         87.12        62.33 o
   9   5   4        145.52        122.90        49.67 o
  10   5   4       1763.98       1745.80       161.07 o
  11   5   4         21.67        -25.25       237.83 o
 -12   6   4         98.77        -32.16       519.55 o
 -11   6   4        420.61         75.01       191.43 o
 -10   6   4        240.83        380.39       129.25 o
  -9   6   4         35.13         55.98        56.50 o
  -8   6   4       8701.47      10502.89       170.05 o
  -7   6   4         18.13         27.94        31.53 o
  -6   6   4         15.71        -16.08        16.08 o
  -5   6   4      33940.73      37331.90       443.81 o
  -4   6   4         22.75         25.67        12.90 o
  -3   6   4       3594.06       3646.15        52.61 o
  -2   6   4     122601.62     129751.16      2387.56 o
  -1   6   4       8167.45       8345.83       130.38 o
   0   6   4        514.16        498.54        14.00 o
   1   6   4      17133.32      15734.81       266.66 o
   2   6   4      11625.48      11167.27       191.51 o
   3   6   4         88.20        119.75        12.71 o
   4   6   4       1871.34       1861.77        32.85 o
   5   6   4      21146.25      23257.39       335.55 o
   6   6   4        469.16        475.71        25.84 o
   7   6   4       2404.00       2478.87        45.34 o
   8   6   4       3949.72       4416.64       102.80 o
   9   6   4         65.68        124.69        82.79 o
  10   6   4         79.21       -130.59       152.86 o
  11   6   4       1628.60       1746.06       193.77 o
 -12   7   4         13.60        -45.21       743.32 o
 -11   7   4        769.82        594.77       268.72 o
 -10   7   4       2392.27       2849.27       135.04 o
  -9   7   4         32.41         24.78        65.60 o
  -8   7   4       1349.93       1341.63        43.54 o
  -7   7   4       3645.89       4056.76        61.17 o
  -6   7   4        133.08         96.01        20.87 o
  -5   7   4        825.02        852.06        29.08 o
  -4   7   4         73.13         37.49        12.22 o
  -3   7   4      33746.21      35949.60       423.37 o
  -2   7   4        384.76        304.64        29.86 o
  -1   7   4       7792.50       8334.97       162.55 o
   0   7   4      22864.08      23174.15       390.02 o
   1   7   4       1483.49       1410.61        27.06 o
   2   7   4        108.33        152.16        14.01 o
   3   7   4       3286.94       3176.94        54.72 o
   4   7   4          2.59          9.29         9.20 o
   5   7   4        417.41        396.12        16.07 o
   6   7   4       4430.15       4625.27        69.71 o
   7   7   4        174.56        178.22        27.95 o
   8   7   4         58.56        161.83        56.64 o
   9   7   4        699.38        712.05       100.82 o
  10   7   4        811.53        856.44       144.09 o
  11   7   4         18.68         -7.97       307.45 o
 -11   8   4        879.75        862.81       198.94 o
 -10   8   4        193.96        113.96       130.62 o
  -9   8   4         73.63         56.50        43.87 o
  -8   8   4        758.85        702.91        38.35 o
  -7   8   4         22.99         15.46        27.93 o
  -6   8   4        576.98        514.91        22.71 o
  -5   8   4       2281.64       2533.10        35.28 o
  -4   8   4        651.82        596.67        16.22 o
  -3   8   4       8859.64       9223.48       118.66 o
  -2   8   4      10239.99      10701.59       154.19 o
  -1   8   4        729.78        634.47        17.90 o
   0   8   4       7063.48       7259.90       127.10 o
   1   8   4        111.79         88.00        26.14 o
   2   8   4       5584.07       5893.05        95.61 o
   3   8   4        639.90        649.79        17.89 o
   4   8   4       2425.79       2752.82        46.47 o
   5   8   4       6894.45       7126.62       108.62 o
   6   8   4         16.58         10.09        20.38 o
   7   8   4       1039.57        984.93        41.62 o
   8   8   4       1567.57       1516.06        78.66 o
   9   8   4         49.38        -77.30       104.74 o
  10   8   4          2.06        181.06       179.37 o
  11   8   4        870.54       1070.08       349.93 o
 -11   9   4        318.70        377.80       255.75 o
 -10   9   4        604.07        531.60       108.56 o
  -9   9   4        303.66        231.14        75.46 o
  -8   9   4        186.94        120.60        43.80 o
  -7   9   4       3453.40       3585.15        63.66 o
  -6   9   4       3092.49       3444.85        45.70 o
  -5   9   4        718.48        748.65        32.80 o
  -4   9   4       3946.63       4007.04        52.79 o
  -3   9   4      27625.38      29730.03       371.33 o
  -2   9   4         75.66         58.89        10.12 o
  -1   9   4        221.07        192.75        26.89 o
   0   9   4      24495.63      24420.72       463.10 o
   1   9   4         54.11        119.65        25.56 o
   2   9   4         12.54        -16.11        16.11 o
   3   9   4      12295.65      12857.04       202.18 o
   4   9   4        196.21        197.47        14.65 o
   5   9   4        116.88         51.50        26.44 o
   6   9   4       7025.06       7778.24       119.05 o
   7   9   4        601.97        545.17        32.32 o
   8   9   4         84.80         45.75        63.81 o
   9   9   4        116.19         40.68        94.16 o
  10   9   4        568.44        713.27       159.09 o
  11   9   4        204.13        317.89       402.66 o
 -11  10   4        579.76        448.20       353.94 o
 -10  10   4         25.50         17.81       133.53 o
  -9  10   4        171.85         42.85        65.19 o
  -8  10   4        229.64        140.45        43.72 o
  -7  10   4         21.03        -29.68        29.68 o
  -6  10   4        392.57        329.36        22.41 o
  -5  10   4       5113.55       5555.37        69.33 o
  -4  10   4        202.52        158.23        16.93 o
  -3  10   4        594.93        525.55        14.92 o
  -2  10   4       4919.90       5214.42        85.86 o
  -1  10   4        387.30        348.30        17.74 o
   0  10   4       3376.63       3428.61        74.42 o
   1  10   4        435.36        453.08        23.35 o
   2  10   4       6080.53       6366.18       114.50 o
   3  10   4        332.85        277.14        28.48 o
   4  10   4          1.82         -9.49        20.53 o
   5  10   4        908.63        899.03        30.11 o
   6  10   4        529.53        552.25        30.07 o
   7  10   4         59.40        -18.88        38.78 o
   8  10   4       1623.45       1705.93        70.98 o
   9  10   4          5.53        -34.65       100.67 o
  10  10   4         57.75        113.52       273.77 o
  11  10   4        237.44         56.25       645.09 o
 -11  11   4         22.85       -218.55       270.51 o
 -10  11   4        581.35        503.54       197.44 o
  -9  11   4         50.90         -8.95       102.74 o
  -8  11   4         27.85         -1.68        44.42 o
  -7  11   4       2819.66       3047.91        70.25 o
  -6  11   4       3381.76       3344.64        48.23 o
  -5  11   4        697.21        638.02        26.94 o
  -4  11   4       2658.11       2785.64        45.89 o
  -3  11   4       2691.22       2676.22        39.40 o
  -2  11   4         62.74         47.12        15.02 o
  -1  11   4         15.28          0.96        13.24 o
   0  11   4      13119.55      14178.17       274.77 o
   1  11   4        318.32        245.64        18.16 o
   2  11   4        125.01        111.96        26.05 o
   3  11   4       6228.30       6685.40       119.91 o
   4  11   4        220.69        196.08        21.73 o
   5  11   4         18.10         -3.79        25.67 o
   6  11   4       2183.49       2254.79        57.86 o
   7  11   4       1476.82       1577.81        61.65 o
   8  11   4        172.14        144.41        56.11 o
   9  11   4         31.15         -8.16       123.35 o
  10  11   4        776.49       1129.82       355.04 o
 -11  12   4        305.89        284.28       464.58 o
 -10  12   4        123.70        104.29       200.12 o
  -9  12   4        191.78        145.36        90.70 o
  -8  12   4        860.51        798.62        71.61 o
  -7  12   4        410.74        457.66        32.59 o
  -6  12   4        365.24        312.00        26.41 o
  -5  12   4       3695.81       3586.71        79.07 o
  -4  12   4        113.05        114.57        15.51 o
  -3  12   4        200.03        165.73        19.79 o
  -2  12   4       2626.87       2704.73        80.36 o
  -1  12   4        156.51        160.30        19.30 o
   0  12   4       1097.39        891.30        29.85 o
   1  12   4       2499.52       2661.17        85.88 o
   2  12   4       2038.40       2136.30        56.36 o
   3  12   4          0.14         -9.63        25.71 o
   4  12   4        358.74        370.02        28.77 o
   5  12   4         58.08          3.92        25.45 o
   6  12   4         31.06        -24.86        36.07 o
   7  12   4         10.38         13.63        38.22 o
   8  12   4       2409.73       2685.10       187.95 o
   9  12   4          2.78         24.72       167.14 o
  10  12   4         31.83        380.68       575.12 o
 -11  13   4         15.89       -143.04       700.26 o
 -10  13   4        518.11        449.66       191.63 o
  -9  13   4        264.42        212.79        85.21 o
  -8  13   4        100.88         54.79        74.66 o
  -7  13   4       1303.11       1322.81        36.82 o
  -6  13   4       1338.22       1452.49        37.52 o
  -5  13   4        752.83        711.01        26.94 o
  -4  13   4         64.70        107.37        18.85 o
  -3  13   4        141.08         74.55        27.41 o
  -2  13   4         23.87         14.57        18.43 o
  -1  13   4        407.18        266.30        21.01 o
   0  13   4       9473.68      10459.96       185.86 o
   1  13   4        785.51        873.02        91.27 o
   2  13   4         75.19         26.61        35.64 o
   3  13   4       2602.79       2842.12        60.05 o
   4  13   4       1479.46       1659.61        51.22 o
   5  13   4        370.25        279.54        47.62 o
   6  13   4         80.62         90.23        44.31 o
   7  13   4       2171.03       2450.72        83.50 o
   8  13   4        183.36        259.62        86.55 o
   9  13   4        259.93        299.39       143.78 o
  10  13   4        808.58        722.87       647.38 o
 -10  14   4        165.58        215.69       254.98 o
  -9  14   4        352.40        324.96       117.26 o
  -8  14   4       1785.76       1896.27        87.65 o
  -7  14   4       1114.16       1113.14        52.38 o
  -6  14   4          6.87         53.86        40.94 o
  -5  14   4       2248.44       2383.10        42.73 o
  -4  14   4         56.62         81.68        28.25 o
  -3  14   4        582.94        401.08        37.60 o
  -2  14   4       2982.76       2933.69        66.18 o
  -1  14   4       3634.21       3563.94        63.04 o
   0  14   4       3538.35       3674.20        69.29 o
   1  14   4       3705.71       3832.28        76.90 o
   2  14   4       8020.58       8387.29       155.19 o
   3  14   4         22.12        -28.33        28.33 o
   4  14   4        816.05        731.52        48.98 o
   5  14   4       1982.23       2096.48        65.36 o
   6  14   4        251.64        184.62        44.05 o
   7  14   4         51.48         66.46        72.09 o
   8  14   4        915.82        885.99       123.83 o
   9  14   4          0.88        -51.34       151.36 o
  10  14   4          5.72        230.37       571.08 o
 -10  15   4        693.39       1452.47       827.02 o
  -9  15   4        154.15         68.98       107.60 o
  -8  15   4        124.41        125.54        90.17 o
  -7  15   4        154.80         92.49        65.36 o
  -6  15   4        428.32        436.22        46.77 o
  -5  15   4        550.30        490.73        46.47 o
  -4  15   4        840.85        729.04        33.35 o
  -3  15   4         51.89         18.97        25.08 o
  -2  15   4         73.67         72.88        26.13 o
  -1  15   4         29.99        -22.03        22.03 o
   0  15   4         16.87         69.52        23.93 o
   1  15   4          9.52        -28.55        36.65 o
   2  15   4        467.69        383.16        34.47 o
   3  15   4       2022.92       2136.93        88.33 o
   4  15   4        826.86        840.35        49.53 o
   5  15   4          1.31          1.50        56.91 o
   6  15   4        164.70        137.30        53.78 o
   7  15   4       1314.86       1303.06        89.18 o
   8  15   4         26.95         87.83       159.40 o
   9  15   4         97.62          7.71       149.21 o
  -9  16   4        321.93        260.20       215.20 o
  -8  16   4        416.82        313.37       112.97 o
  -7  16   4         70.85        111.69        85.97 o
  -6  16   4        128.24        179.27        60.43 o
  -5  16   4        697.50        767.63        57.11 o
  -4  16   4        413.90        382.45        39.68 o
  -3  16   4        386.18        211.65        38.74 o
  -2  16   4       1036.48       1023.68        56.02 o
  -1  16   4       3114.21       3390.83        93.18 o
   0  16   4          7.56         29.22        32.68 o
   1  16   4        357.36        338.13        35.75 o
   2  16   4        554.80        511.80        42.63 o
   3  16   4        348.63        286.66        64.83 o
   4  16   4        154.43        162.48        40.45 o
   5  16   4       2457.35       2660.07        89.86 o
   6  16   4        256.50        238.90        83.29 o
   7  16   4          5.85        101.66        79.35 o
   8  16   4        270.47        215.42       195.90 o
   9  16   4        299.02        587.45       243.34 o
  -9  17   4        521.53        617.86       289.43 o
  -8  17   4         32.61         97.13       162.69 o
  -7  17   4        280.15        194.60        96.28 o
  -6  17   4        129.98        117.88        69.09 o
  -5  17   4         16.43        -21.83        60.97 o
  -4  17   4        210.93        147.80        58.30 o
  -3  17   4       1159.95       1288.87        54.66 o
  -2  17   4        895.72        825.83        61.17 o
  -1  17   4         94.07        144.84        46.91 o
   0  17   4         55.33        135.31        30.48 o
   1  17   4         35.37        138.26        63.32 o
   2  17   4        116.53         88.97        40.43 o
   3  17   4       1240.71       1235.85       176.38 o
   4  17   4        978.37       1100.03       109.27 o
   5  17   4         22.66         11.72        52.27 o
   6  17   4        219.63        221.43       100.33 o
   7  17   4        687.04        795.76       144.61 o
   8  17   4        286.86        367.58       139.89 o
   9  17   4         59.11        249.21       465.32 o
  -9  18   4        404.87        397.50       477.29 o
  -8  18   4         62.89         88.90       276.59 o
  -7  18   4         29.13         43.72       173.70 o
  -6  18   4        152.56        150.05        89.24 o
  -5  18   4        183.44        100.71        75.28 o
  -4  18   4       1290.87       1340.72        67.76 o
  -3  18   4          0.19        -19.44        58.20 o
  -2  18   4        460.33        377.39        45.26 o
  -1  18   4       1236.44       1249.86        87.77 o
   0  18   4          5.56         -1.14        73.28 o
   1  18   4        189.99        159.12        56.83 o
   2  18   4         58.16         46.59        58.00 o
   3  18   4         22.86        -58.87        90.49 o
   4  18   4         53.92        152.70       160.09 o
   5  18   4       1697.97       1670.59        99.69 o
   6  18   4        261.28        212.74       130.96 o
   7  18   4         42.82       -127.31       191.73 o
   8  18   4        343.75        492.43       228.21 o
  -9  19   4        206.27         75.22       898.34 o
  -8  19   4         23.09        125.37       311.02 o
  -7  19   4        571.41        411.27       248.27 o
  -6  19   4         73.80        119.57       126.49 o
  -5  19   4         16.99       -104.16       104.46 o
  -4  19   4        182.49        170.69       104.96 o
  -3  19   4       1028.95        966.10        68.51 o
  -2  19   4        620.58        651.55        55.52 o
  -1  19   4        829.37        640.28        88.29 o
   0  19   4        185.41        181.83        55.65 o
   1  19   4        304.56        252.32        80.57 o
   2  19   4         91.34        118.02       113.35 o
   3  19   4        430.32        202.53        94.53 o
   4  19   4        317.36        286.30        84.92 o
   5  19   4          2.75        -15.70       112.25 o
   6  19   4        546.06        562.73       175.48 o
   7  19   4          9.12       -122.32       185.07 o
   8  19   4         15.11       -144.52       337.62 o
  -8  20   4         65.51         48.04       377.99 o
  -7  20   4        469.12        526.75       324.19 o
  -6  20   4        840.42        923.60       132.78 o
  -5  20   4        413.83        404.86       165.35 o
  -4  20   4        995.47        985.78       116.43 o
  -3  20   4          4.47         10.18       126.03 o
  -2  20   4        719.22        723.30        91.97 o
  -1  20   4          8.30        -34.19        65.54 o
   0  20   4          6.29         31.57       128.08 o
   1  20   4        539.05        351.57        81.32 o
   2  20   4        357.10        252.83       102.63 o
   3  20   4         31.51         -4.65       163.13 o
   4  20   4        254.01        225.36       152.18 o
   5  20   4         34.91         35.64       236.13 o
   6  20   4        274.63        228.54       167.50 o
   7  20   4        273.24        320.03       350.59 o
  -7  21   4         93.95       -504.74       548.61 o
  -6  21   4        692.47        589.75       234.50 o
  -5  21   4         25.87        396.57       212.69 o
  -4  21   4        120.08        118.96       161.87 o
  -3  21   4        402.63        490.11       131.60 o
  -2  21   4        176.56        133.11        84.04 o
  -1  21   4       1119.28       1064.02        70.15 o
   0  21   4        289.76        395.04       204.77 o
   1  21   4       1803.59       2008.47       147.08 o
   2  21   4          4.77         -3.92       142.99 o
   3  21   4         47.21        123.83       172.98 o
   4  21   4        890.16        990.87       198.73 o
   5  21   4         40.58         95.20       346.36 o
   6  21   4        288.15        309.42       259.24 o
   7  21   4        178.09        209.24       588.58 o
  -6  22   4        521.64        409.10       349.68 o
  -5  22   4          3.33        126.71       201.63 o
  -4  22   4       1703.55       1775.33       290.86 o
  -3  22   4        186.46        189.50       171.28 o
  -2  22   4        102.19        326.15       222.17 o
  -1  22   4        709.41        781.96        99.18 o
   0  22   4         49.94        114.79       167.56 o
   1  22   4        826.56        743.48       123.27 o
   2  22   4        251.40        176.61       214.54 o
   3  22   4        278.71        296.68       185.49 o
   4  22   4         87.83        109.65       200.83 o
   5  22   4          4.75       -144.26       229.16 o
   6  22   4         16.25        -84.10       558.84 o
  -5  23   4          0.59         24.25       363.97 o
  -4  23   4        203.31        257.89       228.64 o
  -3  23   4        106.51         62.17       181.50 o
  -2  23   4         26.82          3.09       160.25 o
  -1  23   4        318.95        294.28       114.70 o
   0  23   4        265.08         60.65       100.52 o
   1  23   4       2110.17       2056.37       229.94 o
   2  23   4         90.96        214.92       190.57 o
   3  23   4          0.76        249.92       140.30 o
   4  23   4        448.17        427.34       231.28 o
   5  23   4         83.75        413.24       537.98 o
  -4  24   4        792.62       1049.88       374.81 o
  -3  24   4        160.18        -72.59       340.42 o
  -2  24   4          0.19         90.98       266.63 o
  -1  24   4       1016.78       1220.34       294.87 o
   0  24   4         48.71         53.85       120.46 o
   1  24   4        198.97        368.84       467.67 o
   2  24   4        223.83        495.34       254.83 o
   3  24   4         18.94         37.84       344.60 o
   4  24   4        172.01        741.57       829.31 o
  -4  25   4        459.25        569.74       417.82 o
  -3  25   4         27.48        115.72       771.58 o
  -2  25   4        153.12        335.23       498.54 o
  -1  25   4         98.80        142.99       343.40 o
   0  25   4          1.09        337.00       443.44 o
   1  25   4       1525.18       1686.03       184.09 o
   2  25   4        265.54        258.36       559.65 o
   3  25   4         47.38       -440.83       440.83 o
   4  25   4        272.31        182.60       825.14 o
 -12   1   5         19.02        222.30       360.52 o
 -11   1   5          1.39         49.63       179.36 o
 -10   1   5        118.72         76.22        94.97 o
  -9   1   5         18.46         37.96        56.09 o
  -8   1   5         25.98         16.15        26.27 o
  -7   1   5         89.79         46.31        22.99 o
  -6   1   5        322.78        293.52        10.69 o
  -5   1   5         35.25         33.88         8.35 o
  -4   1   5       4589.61       5397.92        59.53 o
  -3   1   5       2196.21       2305.07        29.35 o
  -2   1   5       1153.95       1021.76        18.45 o
  -1   1   5       4247.72       4776.68        84.29 o
   0   1   5       1538.83       1565.58        35.87 o
   1   1   5        533.94        417.70        13.47 o
   2   1   5       2370.88       2256.55        43.16 o
   3   1   5          0.49         10.17         9.38 o
   4   1   5          1.47          3.36        11.71 o
   5   1   5         72.92        123.41        16.20 o
   6   1   5        409.14        396.91        21.89 o
   7   1   5        223.46        195.08        20.86 o
   8   1   5        190.13        180.20        35.63 o
   9   1   5        117.80        117.99        46.12 o
  10   1   5         14.27       -196.97       196.97 o
  11   1   5        105.05        -40.34       188.71 o
 -12   2   5         13.73        -82.00       291.35 o
 -11   2   5          6.94        -42.37       224.72 o
 -10   2   5        250.94        236.98       123.88 o
  -9   2   5        404.72        395.70        40.15 o
  -8   2   5        387.82        342.82        37.73 o
  -7   2   5          6.21         -3.52        16.65 o
  -6   2   5        770.75        675.29        21.65 o
  -5   2   5         19.72         16.30        10.75 o
  -4   2   5         17.67          1.86         7.91 o
  -3   2   5       7401.71       7267.92        81.55 o
  -2   2   5      11796.13      11525.51       165.68 o
  -1   2   5       2505.36       2667.88        49.40 o
   0   2   5       1521.33       1410.25        31.89 o
   1   2   5       6367.93       6184.05       120.90 o
   2   2   5       2907.99       2934.55        54.62 o
   3   2   5         42.00         53.15        22.53 o
   4   2   5         70.94        117.44        22.16 o
   5   2   5         48.61         95.80        18.49 o
   6   2   5         16.76         -7.53        13.47 o
   7   2   5       2096.15       1954.23        34.37 o
   8   2   5         64.25         40.90        31.70 o
   9   2   5          1.47          4.99        39.27 o
  10   2   5         32.79         93.09       209.11 o
  11   2   5          0.28        -15.26       168.44 o
 -12   3   5         16.41         34.87       340.82 o
 -11   3   5         18.44        -30.10       154.75 o
 -10   3   5        834.17        985.71       225.86 o
  -9   3   5          1.12        -49.30        63.41 o
  -8   3   5        138.32         87.21        29.26 o
  -7   3   5         43.07          7.82        20.30 o
  -6   3   5        348.42        290.97        14.33 o
  -5   3   5         62.56         63.03         8.42 o
  -4   3   5        496.26        459.03         9.94 o
  -3   3   5       2034.19       1902.61        24.98 o
  -2   3   5       1204.12       1342.92        21.66 o
  -1   3   5      63162.57      67796.22      1264.11 o
   0   3   5       2317.56       2407.69        61.92 o
   1   3   5        494.64        484.91        15.88 o
   2   3   5      17938.93      19805.72       338.15 o
   3   3   5          4.04         -5.79        13.16 o
   4   3   5          0.54         -8.57         8.57 o
   5   3   5          3.76         25.66        11.73 o
   6   3   5       1092.25       1079.13        26.35 o
   7   3   5       1019.29       1120.50        40.70 o
   8   3   5         59.70         48.71        32.74 o
   9   3   5        166.45        140.48        57.00 o
  10   3   5         36.88         56.04       183.64 o
  11   3   5          9.94         14.98       163.68 o
 -12   4   5         80.73        182.87       448.90 o
 -11   4   5         21.54        -90.65       206.77 o
 -10   4   5        264.31         44.68        76.62 o
  -9   4   5        326.32        355.24        62.66 o
  -8   4   5        409.79        405.14        32.07 o
  -7   4   5        309.25        320.73        24.40 o
  -6   4   5        447.54        441.01        27.19 o
  -5   4   5        227.41        201.65        10.65 o
  -4   4   5        306.53        306.26         9.47 o
  -3   4   5         91.06         98.73        10.12 o
  -2   4   5       6783.60       7047.65        95.85 o
  -1   4   5       4285.08       4320.82        76.43 o
   0   4   5        212.40        246.44        16.61 o
   1   4   5        414.47        535.34        17.26 o
   2   4   5       1997.93       2181.11        47.53 o
   3   4   5        380.39        310.06        21.53 o
   4   4   5         13.99         11.21         9.87 o
   5   4   5         27.85         42.92        14.01 o
   6   4   5          1.47          1.96        16.63 o
   7   4   5       2130.34       2207.30        47.88 o
   8   4   5         15.15         -0.47        49.07 o
   9   4   5          0.49        -54.98        58.53 o
  10   4   5        303.64        261.30       196.17 o
  11   4   5        263.88        205.48       296.71 o
 -12   5   5         52.55       -323.76       602.17 o
 -11   5   5        124.13         27.43       226.16 o
 -10   5   5        213.01        -26.06        62.77 o
  -9   5   5         64.95         50.70        60.02 o
  -8   5   5         61.50         55.92        27.49 o
  -7   5   5        402.52        336.57        23.06 o
  -6   5   5        187.81        157.62        17.26 o
  -5   5   5        245.33        245.35        13.71 o
  -4   5   5        573.31        600.93        19.20 o
  -3   5   5        428.32        431.12        14.21 o
  -2   5   5       1239.27       1127.01        18.96 o
  -1   5   5       8182.45       9653.67       150.02 o
   0   5   5         15.15        -10.66        10.66 o
   1   5   5        284.42        249.37        18.31 o
   2   5   5       2789.36       3154.03        58.13 o
   3   5   5        329.59        342.28        14.81 o
   4   5   5          2.95         -8.52         8.52 o
   5   5   5        891.92        909.19        21.25 o
   6   5   5         31.31         30.77        22.66 o
   7   5   5         88.79         35.69        29.59 o
   8   5   5         42.30         16.82        50.08 o
   9   5   5        319.92        357.72        69.15 o
  10   5   5          5.50          1.91       186.77 o
  11   5   5          1.17       -102.22       226.32 o
 -12   6   5        377.51        480.93       545.79 o
 -11   6   5         91.33        -30.54       178.93 o
 -10   6   5        255.73        204.94       115.31 o
  -9   6   5        668.54        664.40        58.33 o
  -8   6   5        202.80        140.60        46.06 o
  -7   6   5          1.07         11.69        27.43 o
  -6   6   5       3407.88       3480.92        51.62 o
  -5   6   5        789.71        753.76        16.65 o
  -4   6   5        366.63        357.61        17.15 o
  -3   6   5       1751.21       1765.79        24.79 o
  -2   6   5       1357.91       1307.96        21.48 o
  -1   6   5       1618.83       1552.57        25.70 o
   0   6   5       1984.49       2188.67        48.48 o
   1   6   5       8241.62       8602.80       167.63 o
   2   6   5       1704.53       1491.61        32.34 o
   3   6   5        176.86        182.03        16.08 o
   4   6   5         33.62         49.75        14.12 o
   5   6   5          9.49          6.77        20.78 o
   6   6   5        164.89         98.46        27.76 o
   7   6   5        184.24         94.80        32.34 o
   8   6   5         33.29          0.12        54.27 o
   9   6   5         15.58        184.47       197.12 o
  10   6   5         25.91       -134.71       178.08 o
  11   6   5        384.50        415.85       244.87 o
 -12   7   5         26.71        152.32       532.60 o
 -11   7   5         19.69         -6.18       219.62 o
 -10   7   5        858.76        960.61       115.82 o
  -9   7   5         26.55         23.59        63.38 o
  -8   7   5        897.46        781.01        43.78 o
  -7   7   5       1282.05       1407.03        36.27 o
  -6   7   5        103.98        131.13        20.01 o
  -5   7   5        630.88        609.26        15.28 o
  -4   7   5       2374.11       2343.11        32.93 o
  -3   7   5         33.27         37.93        12.53 o
  -2   7   5        853.04        859.01        24.18 o
  -1   7   5        371.40        592.50        30.74 o
   0   7   5       5199.96       5213.07        93.05 o
   1   7   5        886.15        733.71        21.24 o
   2   7   5      10241.94      10256.23       177.56 o
   3   7   5       7616.96       7933.12       139.52 o
   4   7   5        678.48        613.65        18.06 o
   5   7   5       1773.80       1806.44        34.98 o
   6   7   5       2316.49       2629.65        48.87 o
   7   7   5         20.97         -6.49        33.85 o
   8   7   5        875.42        952.93        58.58 o
   9   7   5        281.37        289.91       103.60 o
  10   7   5         71.96         36.83       172.14 o
  11   7   5        127.32        170.63       297.23 o
 -11   8   5        112.23        121.08       225.58 o
 -10   8   5        140.38         84.86       117.85 o
  -9   8   5         11.14         48.84        50.41 o
  -8   8   5        636.65        668.72        56.67 o
  -7   8   5        496.87        368.59        24.67 o
  -6   8   5        308.99        273.64        19.35 o
  -5   8   5       3390.05       3383.04        46.27 o
  -4   8   5          0.77         18.68        12.77 o
  -3   8   5       3347.80       3310.85        56.33 o
  -2   8   5       2890.75       2928.33        56.27 o
  -1   8   5        892.54        855.53        35.00 o
   0   8   5      12724.46      12714.55       217.86 o
   1   8   5        696.34        638.71        15.50 o
   2   8   5       5171.36       5258.86        86.46 o
   3   8   5       1476.58       1638.00        38.87 o
   4   8   5       1468.62       1509.49        36.64 o
   5   8   5        161.25        112.89        24.12 o
   6   8   5        129.38        100.58        21.23 o
   7   8   5         17.18         22.01        30.00 o
   8   8   5        508.69        369.24        74.61 o
   9   8   5        545.88        447.07        76.38 o
  10   8   5          0.30       -142.04       341.45 o
  11   8   5        196.10        -89.30       307.13 o
 -11   9   5          7.39       -184.92       197.27 o
 -10   9   5          6.03          8.47        80.74 o
  -9   9   5        364.48        301.36        63.14 o
  -8   9   5       1623.69       1608.36        51.21 o
  -7   9   5        290.17        247.91        28.79 o
  -6   9   5       1237.86       1374.14        37.90 o
  -5   9   5       1248.77       1357.42        25.14 o
  -4   9   5       5029.33       5161.07        70.56 o
  -3   9   5       2209.50       2233.12        48.97 o
  -2   9   5       1819.70       1779.80        51.84 o
  -1   9   5        237.68        226.16        34.34 o
   0   9   5       4516.02       4543.24        83.17 o
   1   9   5        331.76        321.09        32.98 o
   2   9   5        677.07        661.97        18.98 o
   3   9   5       3244.98       3318.38        58.95 o
   4   9   5       1225.35       1160.60        26.15 o
   5   9   5        649.43        646.80        31.55 o
   6   9   5        848.36        830.11        38.68 o
   7   9   5        260.27        214.67        55.57 o
   8   9   5         15.43        -13.89        74.75 o
   9   9   5        544.82        416.95        94.15 o
  10   9   5         29.84        -89.53       265.15 o
  11   9   5          0.33        149.36       253.92 o
 -11  10   5          9.30         15.30       293.56 o
 -10  10   5        193.30         38.67       154.00 o
  -9  10   5        234.12        261.66        93.33 o
  -8  10   5       1080.30       1017.34        62.40 o
  -7  10   5        805.17        736.26        33.13 o
  -6  10   5         66.68         48.35        20.01 o
  -5  10   5       2095.80       2282.30        35.96 o
  -4  10   5          2.97         17.80        11.83 o
  -3  10   5         30.31         14.42        10.13 o
  -2  10   5       4114.87       4485.58        83.28 o
  -1  10   5        749.61        793.96        25.46 o
   0  10   5      12184.52      12942.92       251.39 o
   1  10   5      17812.21      18886.27       321.63 o
   2  10   5       1127.01       1208.78        34.87 o
   3  10   5        182.63        197.57        22.79 o
   4  10   5       2564.73       2688.00        57.78 o
   5  10   5        242.27        157.90        28.78 o
   6  10   5          0.15        -22.48        31.19 o
   7  10   5        251.72        197.71        41.60 o
   8  10   5        527.11        458.87        76.43 o
   9  10   5        106.44        224.01       114.93 o
  10  10   5         11.69        148.72       379.11 o
 -11  11   5          2.64        114.81       350.85 o
 -10  11   5        232.84        252.97       139.25 o
  -9  11   5        105.26         64.79       101.91 o
  -8  11   5       1254.39       1142.06        50.80 o
  -7  11   5       2971.43       3255.13        61.72 o
  -6  11   5        948.45        963.81        32.23 o
  -5  11   5       2735.21       2961.69        47.34 o
  -4  11   5       1910.96       1998.23        36.62 o
  -3  11   5         12.41         32.53        22.25 o
  -2  11   5        333.57        293.00        19.93 o
  -1  11   5        752.19        618.21        21.13 o
   0  11   5       4082.00       4184.17        89.85 o
   1  11   5        863.40        911.93        33.12 o
   2  11   5         65.42         65.32        24.22 o
   3  11   5       1342.46       1270.72        34.33 o
   4  11   5       1369.57       1369.48        83.97 o
   5  11   5         80.71         53.21        23.09 o
   6  11   5        520.35        487.23        38.92 o
   7  11   5        857.56        970.78        77.31 o
   8  11   5       1043.12       1061.80        84.46 o
   9  11   5       1258.27       1342.55       153.81 o
  10  11   5         90.87        469.95       293.45 o
 -11  12   5          1.80        -56.74       454.30 o
 -10  12   5        399.96        420.96       217.29 o
  -9  12   5        131.92         85.30        73.30 o
  -8  12   5        545.64        509.63        53.63 o
  -7  12   5        284.03        237.52        37.25 o
  -6  12   5         11.01         24.23        28.52 o
  -5  12   5       2847.20       2992.24        51.41 o
  -4  12   5        121.68         84.27        17.62 o
  -3  12   5        224.10        226.78        25.05 o
  -2  12   5       6206.53       6032.31       110.35 o
  -1  12   5       1009.61        956.76        54.41 o
   0  12   5       4504.69       4692.80       111.12 o
   1  12   5      22999.01      24276.21       463.85 o
   2  12   5        145.23        170.75        24.25 o
   3  12   5       1139.63       1077.30        38.07 o
   4  12   5       4563.03       4896.87        96.79 o
   5  12   5        213.87        100.32        28.68 o
   6  12   5         34.85          9.46        42.70 o
   7  12   5        523.24        464.40        81.76 o
   8  12   5        849.06        806.52        83.61 o
   9  12   5         71.62        120.71       162.87 o
  10  12   5          0.44        147.30       354.18 o
 -10  13   5        407.94        425.45       196.29 o
  -9  13   5        102.99        179.74       102.03 o
  -8  13   5         31.48        -13.23        69.13 o
  -7  13   5       3639.47       4287.87        73.65 o
  -6  13   5        734.32        712.50        38.60 o
  -5  13   5       5849.08       6634.68        91.38 o
  -4  13   5        690.91        743.62        35.10 o
  -3  13   5         21.33         -2.22        42.57 o
  -2  13   5        476.50        469.61        25.64 o
  -1  13   5        476.51        422.59        45.43 o
   0  13   5        215.45        153.58        35.74 o
   1  13   5        132.79         62.50        40.17 o
   2  13   5          5.67         14.54        30.54 o
   3  13   5       1240.60       1201.78        40.81 o
   4  13   5        732.50        852.94        50.70 o
   5  13   5          6.06         55.45        28.51 o
   6  13   5       2983.11       3121.51        84.33 o
   7  13   5        830.93        961.05        72.42 o
   8  13   5        819.04        825.59       100.57 o
   9  13   5        396.95        314.00       192.72 o
  10  13   5         42.22        122.72       510.13 o
 -10  14   5        527.08        546.00       330.08 o
  -9  14   5       1055.23        949.73       115.29 o
  -8  14   5        552.19        460.38        89.73 o
  -7  14   5          2.54        -16.94        56.17 o
  -6  14   5         51.14         85.54        45.75 o
  -5  14   5        915.92        849.89        32.82 o
  -4  14   5        511.80        541.08        29.61 o
  -3  14   5        191.01        190.50        27.12 o
  -2  14   5       1024.19       1175.96        40.40 o
  -1  14   5       2740.35       2851.90        57.41 o
   0  14   5         84.65         52.75        31.15 o
   1  14   5        706.64        611.51        34.13 o
   2  14   5        872.99        868.27        48.27 o
   3  14   5       4886.62       5195.00       100.31 o
   4  14   5       1969.46       2217.89        55.82 o
   5  14   5         70.78         82.45        57.86 o
   6  14   5        126.66         56.53        47.96 o
   7  14   5        124.21        155.49        76.23 o
   8  14   5        522.81        509.50       110.62 o
   9  14   5         39.62        -38.60       212.02 o
  10  14   5         69.58        645.90       458.19 o
 -10  15   5        416.28        269.39       154.61 o
  -9  15   5         13.61        -60.67        88.39 o
  -8  15   5        201.56         -3.00       107.19 o
  -7  15   5       2206.48       2260.35        86.83 o
  -6  15   5        167.25        112.29        55.23 o
  -5  15   5       3351.73       3588.30        81.94 o
  -4  15   5       3001.62       3232.36        75.96 o
  -3  15   5       1507.04       1400.99        50.67 o
  -2  15   5       2225.88       2185.58        50.48 o
  -1  15   5        939.89        914.18        33.81 o
   0  15   5        859.70        775.48        68.22 o
   1  15   5        825.21        766.76        52.21 o
   2  15   5          1.78         43.22        24.34 o
   3  15   5       2537.30       2668.43        63.47 o
   4  15   5        686.23        848.27        61.55 o
   5  15   5        621.63        516.50        65.59 o
   6  15   5       3783.66       4279.64        98.06 o
   7  15   5        511.21        651.19       109.94 o
   8  15   5        140.21        158.82       222.39 o
   9  15   5        342.04        470.29       321.47 o
  -9  16   5        476.66        553.46       227.67 o
  -8  16   5        129.04         74.60       114.95 o
  -7  16   5        221.16        238.06        70.47 o
  -6  16   5        340.88        363.13        76.82 o
  -5  16   5        161.61         97.29        64.39 o
  -4  16   5        129.70        158.44        51.30 o
  -3  16   5       2024.17       1920.31        58.73 o
  -2  16   5       3592.22       3368.53        90.26 o
  -1  16   5       1573.30       1545.25        46.60 o
   0  16   5        629.18        732.00        61.78 o
   1  16   5       2019.21       2254.20        91.28 o
   2  16   5        473.68        391.16       123.41 o
   3  16   5       2064.93       2154.95       111.18 o
   4  16   5       1459.33       1539.29        70.76 o
   5  16   5          7.10        -11.99        64.18 o
   6  16   5         17.15          4.88        62.59 o
   7  16   5          7.36         56.53        99.15 o
   8  16   5         69.26         64.40       187.01 o
   9  16   5         64.77        -11.38       323.12 o
  -9  17   5        111.64         78.45       504.47 o
  -8  17   5        410.65        198.73       146.59 o
  -7  17   5       1013.77        949.79       107.98 o
  -6  17   5        133.15        106.99        78.99 o
  -5  17   5       1257.72       1286.11        92.75 o
  -4  17   5       3091.94       3470.86       109.75 o
  -3  17   5         36.25         -1.39        62.46 o
  -2  17   5       2012.24       2006.12        69.11 o
  -1  17   5       1386.15       1289.88        82.77 o
   0  17   5        150.22         91.93        35.97 o
   1  17   5          2.18        137.15        59.01 o
   2  17   5         25.00        -21.57        53.30 o
   3  17   5       1367.40       1721.22        97.93 o
   4  17   5        512.32        544.76        98.51 o
   5  17   5        768.40        764.23        78.64 o
   6  17   5       2108.66       2442.46       101.35 o
   7  17   5          2.78        118.77       141.55 o
   8  17   5         51.38         90.25       306.27 o
   9  17   5        306.24        385.12       781.14 o
  -9  18   5        709.54        591.67       515.11 o
  -8  18   5         17.52         51.67       194.66 o
  -7  18   5        340.60        236.01       131.96 o
  -6  18   5         47.51        125.24       118.31 o
  -5  18   5        402.06        287.35        86.86 o
  -4  18   5        351.73        346.89        82.92 o
  -3  18   5        322.14        405.25        81.34 o
  -2  18   5       3988.56       4214.65       240.92 o
  -1  18   5        480.12        496.90        82.98 o
   0  18   5        857.47        769.03        51.60 o
   1  18   5       1460.82       1531.36        88.16 o
   2  18   5          8.30        -42.57        81.90 o
   3  18   5        618.48        464.84       150.71 o
   4  18   5        573.50        430.07       126.43 o
   5  18   5          0.93        -53.66        57.36 o
   6  18   5         21.26         63.93       143.22 o
   7  18   5         50.47        295.60       273.22 o
   8  18   5         13.18         50.55       431.07 o
  -9  19   5         39.31         24.22       927.81 o
  -8  19   5        500.60        435.67       391.79 o
  -7  19   5        682.91        576.95       174.66 o
  -6  19   5          6.67          3.47       103.22 o
  -5  19   5        395.61        494.32       109.43 o
  -4  19   5       1866.41       1871.37       125.00 o
  -3  19   5        124.77         81.26        89.85 o
  -2  19   5       1170.41       1267.03       106.87 o
  -1  19   5       1147.06       1146.24        81.01 o
   0  19   5        195.11        103.89        57.05 o
   1  19   5          0.07        -23.27        65.52 o
   2  19   5         17.15         38.96       111.17 o
   3  19   5       1558.34       1547.66       125.48 o
   4  19   5        167.65         63.26       114.85 o
   5  19   5        369.48        394.19       148.97 o
   6  19   5       1052.70       1367.67       187.77 o
   7  19   5          2.03         41.13       155.82 o
   8  19   5         13.65        127.97       507.57 o
  -8  20   5        122.91        -95.00       407.19 o
  -7  20   5        686.09        338.74       176.82 o
  -6  20   5         11.53        121.03       140.66 o
  -5  20   5       1121.79       1348.20       166.37 o
  -4  20   5         90.25        -10.86       140.27 o
  -3  20   5         17.16         63.16       163.79 o
  -2  20   5       3055.30       3388.37       112.28 o
  -1  20   5         45.60         69.78       123.33 o
   0  20   5        423.75        389.69       163.88 o
   1  20   5       2397.68       2391.92       109.11 o
   2  20   5         23.99          4.08        82.05 o
   3  20   5         91.53        293.97       157.50 o
   4  20   5        468.11        582.59       168.39 o
   5  20   5         22.69        138.41       249.04 o
   6  20   5         92.07        280.69       190.53 o
   7  20   5        114.75       -154.26       456.85 o
  -7  21   5       1013.67        268.05       598.94 o
  -6  21   5        978.11       1038.85       325.53 o
  -5  21   5        408.80        676.14       205.67 o
  -4  21   5        666.97        748.53       135.93 o
  -3  21   5        131.01        203.11       121.81 o
  -2  21   5         22.47          9.00       100.43 o
  -1  21   5        136.32         54.53        63.38 o
   0  21   5        528.80        580.21       299.67 o
   1  21   5          0.60          8.29        63.66 o
   2  21   5         30.49         81.00       153.11 o
   3  21   5        425.53        434.29       152.93 o
   4  21   5        834.72       1030.12       177.98 o
   5  21   5        155.49        346.19       194.03 o
   6  21   5        233.56        233.51       195.02 o
  -6  22   5        275.15        193.15       256.04 o
  -5  22   5        252.99        458.93       214.13 o
  -4  22   5         44.90         43.16       310.70 o
  -3  22   5          1.64        -95.40       195.61 o
  -2  22   5        773.26       1015.45       207.95 o
  -1  22   5         21.80         -6.98       102.07 o
   0  22   5        842.19        910.64       147.00 o
   1  22   5       2155.65       2197.79       142.16 o
   2  22   5          0.42        -30.41       239.85 o
   3  22   5         32.04         20.46       137.32 o
   4  22   5        163.91         76.88       222.86 o
   5  22   5        144.40        525.74       403.13 o
  -5  23   5        844.29       1050.82       445.32 o
  -4  23   5       1394.71       1700.61       386.40 o
  -3  23   5          0.78       -239.17       239.17 o
  -2  23   5        158.83        -82.77       231.61 o
  -1  23   5        293.24        589.37       255.99 o
   0  23   5        270.11        218.87       120.91 o
   1  23   5         58.45        121.74       286.04 o
   2  23   5          2.38        -77.11       215.16 o
   3  23   5       1341.07       1466.95       248.91 o
   4  23   5         11.49       -182.93       229.51 o
   5  23   5          1.17        280.97       544.17 o
  -4  24   5        202.38        810.34       552.24 o
  -3  24   5         46.03        -40.47       241.50 o
  -2  24   5        709.37        663.02       321.46 o
  -1  24   5        116.10        439.03       324.88 o
   0  24   5        286.22        311.99       165.13 o
   1  24   5       1585.11       1752.04       230.71 o
   2  24   5          7.62          2.28       256.93 o
   3  24   5         42.23         86.39       311.81 o
   4  24   5        645.96        951.09       689.63 o
  -4  25   5        967.98       1347.11       529.64 o
  -3  25   5          1.14        -73.07       713.99 o
  -2  25   5        127.88        258.76       541.08 o
  -1  25   5        211.30        199.65       277.38 o
   0  25   5        337.02        617.50       613.66 o
   1  25   5         33.31        120.84       347.44 o
   2  25   5          4.28         22.88       496.54 o
   3  25   5        933.11        622.62       574.85 o
 -12   0   6       4596.82       5629.96       557.63 o
 -11   0   6         69.79        -63.92       199.15 o
 -10   0   6         43.92        -36.33       197.94 o
  -9   0   6       3582.37       3960.10       152.98 o
  -8   0   6         11.59          0.02        39.21 o
  -7   0   6       2038.78       2102.54        55.69 o
  -6   0   6      38400.36      44805.72       636.91 o
  -5   0   6          0.62        -15.63        15.63 o
  -4   0   6       4072.40       4175.58        69.54 o
  -3   0   6       7929.99       8543.87       135.36 o
  -2   0   6        577.14        602.86        16.82 o
  -1   0   6        141.63         79.67        14.56 o
   0   0   6      11603.66      13340.52       359.81 o
   1   0   6       4928.24       4233.82       120.65 o
   2   0   6        808.97        978.38        28.52 o
   3   0   6      14531.86      16646.25       371.46 o
   4   0   6       6768.28       6523.71       151.49 o
   5   0   6        436.10        388.28        23.76 o
   6   0   6       6955.10       8431.66       168.36 o
   7   0   6       3840.26       3988.22        89.11 o
   8   0   6        196.94        176.00        79.13 o
   9   0   6        105.51        169.33        52.34 o
  10   0   6        259.70        335.73       288.64 o
  11   0   6        295.46        103.61       362.65 o
 -12   1   6       1101.31       1154.66       340.80 o
 -11   1   6        641.03        639.39       189.46 o
 -10   1   6        175.03         48.88       111.26 o
  -9   1   6        781.97        753.88        71.10 o
  -8   1   6       1098.72        997.36        50.52 o
  -7   1   6       2382.86       2475.80        39.33 o
  -6   1   6        914.43        891.30        28.23 o
  -5   1   6        187.92        193.47        10.29 o
  -4   1   6       7372.25       7467.36        84.55 o
  -3   1   6         31.32         21.05        10.02 o
  -2   1   6        803.21        896.00        26.00 o
  -1   1   6      15032.19      13979.67       265.71 o
   0   1   6       1182.66       1189.12        28.79 o
   1   1   6       2196.54       2215.82        42.50 o
   2   1   6      55454.71      58025.91       980.06 o
   3   1   6       1674.26       1632.06        33.90 o
   4   1   6        270.37        255.16        15.55 o
   5   1   6       1420.41       1484.68        33.71 o
   6   1   6       6718.87       7465.84       116.36 o
   7   1   6         26.59         21.21        21.00 o
   8   1   6        190.78        186.69        53.56 o
   9   1   6       2379.37       2578.61        83.40 o
  10   1   6          5.50        104.08       182.20 o
  11   1   6         97.77        123.28       264.87 o
 -12   2   6        101.14         44.72       335.57 o
 -11   2   6         61.34       -110.22       342.26 o
 -10   2   6        181.67        278.86       125.08 o
  -9   2   6       1997.79       2282.37        74.61 o
  -8   2   6         10.65         -7.67        26.94 o
  -7   2   6       3442.91       3804.23        51.06 o
  -6   2   6      26847.15      29621.58       324.49 o
  -5   2   6        316.57        353.99        12.85 o
  -4   2   6       4001.11       3808.08        47.20 o
  -3   2   6       3605.17       2923.93        40.24 o
  -2   2   6       5562.71       5885.32        87.08 o
  -1   2   6         86.38         84.78         6.84 o
   0   2   6         27.73         87.93        15.85 o
   1   2   6       4928.11       4509.17        81.24 o
   2   2   6          1.48         64.44        12.96 o
   3   2   6        392.17        439.71        18.54 o
   4   2   6       6928.21       6803.52       121.25 o
   5   2   6        258.35        273.44        28.12 o
   6   2   6         55.99         48.32        20.37 o
   7   2   6       6201.82       6710.44       101.04 o
   8   2   6        207.55        167.67        51.35 o
   9   2   6         83.71         20.17        51.16 o
  10   2   6        425.48        306.57       138.86 o
  11   2   6        222.61        377.24       329.35 o
 -12   3   6        156.10        -87.87       421.58 o
 -11   3   6       1795.57       1601.03       231.07 o
 -10   3   6        154.33        305.54       137.09 o
  -9   3   6        781.24        698.05        50.92 o
  -8   3   6        948.76        933.61        46.55 o
  -7   3   6       3104.56       3216.69        49.15 o
  -6   3   6        225.01        195.60        14.99 o
  -5   3   6        843.32        842.14        14.50 o
  -4   3   6      15532.87      15417.08       169.11 o
  -3   3   6        563.95        490.89        16.80 o
  -2   3   6      10250.43      10087.87       146.27 o
  -1   3   6      33039.38      32622.73       612.63 o
   0   3   6         97.09        126.49        11.23 o
   1   3   6       2400.90       1975.48        43.98 o
   2   3   6      14968.33      15246.13       262.00 o
   3   3   6         17.19         27.87        13.82 o
   4   3   6        415.48        347.84        13.74 o
   5   3   6       2652.19       2844.77        50.79 o
   6   3   6        611.56        550.02        21.72 o
   7   3   6          0.73         65.18        27.95 o
   8   3   6        174.85        150.76        47.09 o
   9   3   6       1858.58       1869.14        86.96 o
  10   3   6         33.76         53.34       197.54 o
  11   3   6         37.52       -139.89       344.10 o
 -12   4   6        120.54        -20.18       523.45 o
 -11   4   6        111.05         71.86       174.19 o
 -10   4   6        435.49        309.20        82.84 o
  -9   4   6       5590.11       6395.77       160.95 o
  -8   4   6         10.95        -31.85        31.85 o
  -7   4   6       3341.17       3666.79        56.51 o
  -6   4   6       6375.75       6446.62        86.48 o
  -5   4   6        154.08        156.61        10.96 o
  -4   4   6       4195.11       4328.94        50.79 o
  -3   4   6      18862.56      20062.65       239.21 o
  -2   4   6      10946.64      10530.06       142.73 o
  -1   4   6        359.83        270.72        12.58 o
   0   4   6       3482.45       3882.69        79.66 o
   1   4   6       8863.22       8445.07       164.38 o
   2   4   6        236.50        231.50        11.17 o
   3   4   6         12.79         45.11        11.86 o
   4   4   6      13997.80      14771.17       232.51 o
   5   4   6        261.95        288.16        34.99 o
   6   4   6        343.01        285.55        22.12 o
   7   4   6       8648.61       9892.04       139.64 o
   8   4   6         10.07         12.29        48.03 o
   9   4   6        157.69         54.88        92.04 o
  10   4   6        905.52        854.50       147.51 o
  11   4   6        170.83        384.47       280.70 o
 -12   5   6        167.45        -37.81       423.20 o
 -11   5   6       2416.38       2543.55       449.98 o
 -10   5   6        162.91          7.95        59.57 o
  -9   5   6        639.17        572.80        74.28 o
  -8   5   6        840.67        862.35        35.53 o
  -7   5   6       1157.85       1202.18        47.69 o
  -6   5   6         39.31         34.02        15.12 o
  -5   5   6        537.21        533.86        15.72 o
  -4   5   6      13313.49      13789.31       152.06 o
  -3   5   6         53.03         30.87        11.28 o
  -2   5   6       8577.35       8610.13       116.87 o
  -1   5   6      32564.76      34520.65       576.83 o
   0   5   6        852.31        956.13        30.07 o
   1   5   6       2845.37       2657.52        64.22 o
   2   5   6        849.00        770.31        23.12 o
   3   5   6        436.72        448.92        22.91 o
   4   5   6        804.58        836.57        21.51 o
   5   5   6       2177.27       2169.65        39.99 o
   6   5   6        481.95        412.26        29.42 o
   7   5   6         25.64         54.54        24.36 o
   8   5   6        185.67        108.36        47.55 o
   9   5   6        651.61        496.69       113.13 o
  10   5   6         58.44        314.37       256.74 o
  11   5   6          3.05       -271.68       350.27 o
 -12   6   6        237.23         76.84       697.57 o
 -11   6   6         60.51       -136.75       154.09 o
 -10   6   6        641.15        672.65       124.46 o
  -9   6   6       1622.38       1741.63        77.53 o
  -8   6   6         32.84         -7.90        32.54 o
  -7   6   6       1187.42       1055.79        42.88 o
  -6   6   6        543.75        562.26        29.55 o
  -5   6   6          5.29         -6.40        15.46 o
  -4   6   6       1352.56       1356.09        19.22 o
  -3   6   6      21034.02      21879.20       260.68 o
  -2   6   6       3184.57       3040.25        44.40 o
  -1   6   6        910.11        975.76        19.82 o
   0   6   6       3789.97       3863.27        80.24 o
   1   6   6      11258.36      11271.71       217.97 o
   2   6   6         54.26         20.33         9.52 o
   3   6   6       1458.26       1697.80        32.76 o
   4   6   6      17078.46      18007.28       261.00 o
   5   6   6         41.87         39.84        17.60 o
   6   6   6        401.90        368.65        27.28 o
   7   6   6       2586.38       2949.60        58.12 o
   8   6   6         19.56         31.56        50.83 o
   9   6   6        273.46        183.90       110.93 o
  10   6   6       1319.08       1492.96       206.21 o
  11   6   6        287.11       -226.77       302.44 o
 -11   7   6        509.62        358.05       178.42 o
 -10   7   6        498.16        535.93       159.77 o
  -9   7   6        957.83       1032.35        64.13 o
  -8   7   6        909.72        881.18        38.61 o
  -7   7   6       1168.98       1211.37        30.11 o
  -6   7   6        537.16        504.56        18.47 o
  -5   7   6        116.11         94.25        17.95 o
  -4   7   6       8273.59       8945.23       116.73 o
  -3   7   6        396.22        395.14        12.00 o
  -2   7   6       2919.37       2783.90        41.16 o
  -1   7   6      20992.32      20842.10       296.06 o
   0   7   6        703.20        732.34        23.10 o
   1   7   6       6876.84       7173.13       142.58 o
   2   7   6      11063.26      11357.40       196.48 o
   3   7   6       3512.63       3670.95        62.64 o
   4   7   6        336.00        357.38        18.28 o
   5   7   6        724.28        687.90        34.68 o
   6   7   6       2486.25       2625.35        51.12 o
   7   7   6        381.67        384.12        38.59 o
   8   7   6          8.25         11.21        49.43 o
   9   7   6       1231.96       1434.76       103.95 o
  10   7   6         17.45          6.63       347.69 o
  11   7   6          3.58       -235.08       322.95 o
 -11   8   6         11.89        251.01       211.67 o
 -10   8   6        188.71        212.76       132.48 o
  -9   8   6       2612.33       2757.59        94.04 o
  -8   8   6        214.93        188.54        37.75 o
  -7   8   6        182.04        188.17        25.98 o
  -6   8   6       4487.95       4801.57        67.04 o
  -5   8   6        635.36        605.07        21.32 o
  -4   8   6        631.10        614.32        18.11 o
  -3   8   6       2235.37       2491.88        49.49 o
  -2   8   6        331.59        305.54        17.34 o
  -1   8   6       1837.30       1894.08        31.08 o
   0   8   6        903.26        879.25        24.55 o
   1   8   6       7280.45       7645.45       135.01 o
   2   8   6        178.65        164.28        27.07 o
   3   8   6       3318.55       3058.53        60.24 o
   4   8   6      12372.29      13825.54       203.50 o
   5   8   6        424.36        413.10        27.00 o
   6   8   6       1098.28       1187.32        33.26 o
   7   8   6       1278.40       1308.61        49.95 o
   8   8   6        111.46        176.35        58.54 o
   9   8   6        460.37        531.51        80.62 o
  10   8   6        571.68        747.89       297.43 o
  11   8   6        328.16        513.76       488.87 o
 -11   9   6        172.61         79.77       188.54 o
 -10   9   6          2.31         10.03       112.35 o
  -9   9   6        658.01        716.34        68.45 o
  -8   9   6        404.85        311.37        40.97 o
  -7   9   6        202.92        140.63        34.07 o
  -6   9   6        105.89         72.69        19.39 o
  -5   9   6       1045.85       1001.07        31.38 o
  -4   9   6       7787.99       8480.17       118.76 o
  -3   9   6        318.80        307.42        31.31 o
  -2   9   6        766.13        730.84        29.78 o
  -1   9   6      11864.71      12404.59       193.15 o
   0   9   6        997.01        951.18        50.19 o
   1   9   6        468.06        500.63        28.45 o
   2   9   6       8207.96       8799.04       140.90 o
   3   9   6       4479.70       4610.97        78.70 o
   4   9   6        374.72        380.19        29.76 o
   5   9   6        990.78       1014.66        32.08 o
   6   9   6       2912.75       3192.70        69.13 o
   7   9   6         34.70         60.52        49.39 o
   8   9   6        327.64        262.06        69.65 o
   9   9   6       2366.61       2791.07       121.10 o
  10   9   6         63.67        182.34       268.44 o
  11   9   6          2.33        269.12       697.57 o
 -11  10   6        114.10        219.08       197.21 o
 -10  10   6        246.00        143.74       178.91 o
  -9  10   6        819.81        867.05        86.50 o
  -8  10   6        285.23        187.71        43.33 o
  -7  10   6       1118.88       1127.58        39.48 o
  -6  10   6       4001.62       4367.71        63.36 o
  -5  10   6        902.01        926.68        23.77 o
  -4  10   6       1408.87       1329.18        39.15 o
  -3  10   6        435.67        359.20        39.86 o
  -2  10   6       1472.26       1447.33        52.57 o
  -1  10   6        558.51        448.54        29.55 o
   0  10   6       2040.62       2083.50        43.21 o
   1  10   6      15548.82      16217.75       278.21 o
   2  10   6          9.95         33.34        13.48 o
   3  10   6       2615.78       2545.81        48.59 o
   4  10   6       5892.37       6195.87        96.98 o
   5  10   6        380.17        284.32        27.72 o
   6  10   6        375.43        298.43        38.82 o
   7  10   6       2173.38       2329.30        62.32 o
   8  10   6         55.31         58.52        97.48 o
   9  10   6          2.61         34.60       150.53 o
  10  10   6        263.33        366.90       257.03 o
 -11  11   6        226.05        306.74       341.39 o
 -10  11   6         56.24        -30.44       142.05 o
  -9  11   6        289.23        207.94        89.28 o
  -8  11   6         48.23        -41.53        41.53 o
  -7  11   6       1945.67       2057.82        54.11 o
  -6  11   6         30.17         54.54        33.44 o
  -5  11   6         37.38         14.49        21.54 o
  -4  11   6       5750.54       5772.36        89.71 o
  -3  11   6         44.88         46.11        21.20 o
  -2  11   6        786.79        741.32        28.98 o
  -1  11   6       9965.79       9912.85       174.21 o
   0  11   6        222.85        176.31        28.37 o
   1  11   6        560.12        548.81        48.42 o
   2  11   6       3365.55       3237.14        57.69 o
   3  11   6       1189.73       1224.63        44.43 o
   4  11   6         20.05          6.96        24.97 o
   5  11   6        940.81        878.20        40.37 o
   6  11   6       1089.87       1094.95        53.53 o
   7  11   6         37.56          2.86        48.97 o
   8  11   6        189.71        280.83        93.96 o
   9  11   6       1302.89       1442.97       191.20 o
  10  11   6          3.06       -230.72       359.13 o
 -11  12   6        111.17        -38.39       243.71 o
 -10  12   6         84.66         -1.40       166.76 o
  -9  12   6       1198.96       1245.85        78.88 o
  -8  12   6        415.88        297.96        59.11 o
  -7  12   6       1076.69       1238.62        45.36 o
  -6  12   6       2679.85       3054.27       104.42 o
  -5  12   6        910.19       1015.22        40.62 o
  -4  12   6       1301.24       1478.11        31.34 o
  -3  12   6       1422.32       1335.59        36.55 o
  -2  12   6       2212.57       2345.78        64.96 o
  -1  12   6        418.45        360.39        32.90 o
   0  12   6        298.39        280.61        26.82 o
   1  12   6      16985.10      18796.50       362.58 o
   2  12   6        293.64        272.49        29.43 o
   3  12   6          2.65          2.46        32.95 o
   4  12   6       1467.13       1568.64        59.24 o
   5  12   6        189.49        172.45        29.73 o
   6  12   6          0.60        -47.28        49.09 o
   7  12   6       1047.08       1109.97        81.95 o
   8  12   6        213.32        176.00        73.73 o
   9  12   6         17.65        101.29       208.05 o
  10  12   6        369.42        373.48       233.25 o
 -11  13   6        219.56        117.34       877.62 o
 -10  13   6        235.41         79.65       172.19 o
  -9  13   6          9.42         34.79       104.42 o
  -8  13   6         53.99         60.59        81.20 o
  -7  13   6       3044.19       3450.52        79.63 o
  -6  13   6         88.36          9.57        43.10 o
  -5  13   6       1532.00       1535.92        50.81 o
  -4  13   6        763.61        939.00        45.44 o
  -3  13   6         13.42        -26.07        32.22 o
  -2  13   6        628.57        452.73        41.06 o
  -1  13   6       3484.83       3785.04        74.64 o
   0  13   6         76.33         35.83        24.48 o
   1  13   6       3897.22       3754.58       145.42 o
   2  13   6       2195.00       2318.00        65.90 o
   3  13   6          6.56         37.05        21.44 o
   4  13   6         16.62        -17.61        32.55 o
   5  13   6        559.27        575.72        34.70 o
   6  13   6        813.43        756.64        51.37 o
   7  13   6          1.92        136.36        82.25 o
   8  13   6          2.44        -16.66       109.11 o
   9  13   6        741.14        893.07       190.42 o
  10  13   6         52.03       -191.21       629.62 o
 -10  14   6         71.87       -132.41       828.37 o
  -9  14   6        918.77        766.96       155.78 o
  -8  14   6          7.80        -47.58        62.64 o
  -7  14   6         13.31        -54.32        54.32 o
  -6  14   6       1331.94       1257.29        50.84 o
  -5  14   6        335.72        357.29        34.89 o
  -4  14   6       1085.79        940.57        44.19 o
  -3  14   6       2467.35       2448.57        56.20 o
  -2  14   6        379.84        380.57        36.59 o
  -1  14   6          1.84        -32.82        32.82 o
   0  14   6         67.25          6.54        35.97 o
   1  14   6       1248.77       1107.58        79.18 o
   2  14   6        227.67        155.08        58.54 o
   3  14   6       1401.15       1353.84       124.71 o
   4  14   6       1744.17       1750.28        97.65 o
   5  14   6        173.27        147.27        52.63 o
   6  14   6        100.19         76.58        96.91 o
   7  14   6        964.40       1062.08       106.49 o
   8  14   6        489.62        435.00       143.56 o
   9  14   6          3.40        -63.13       205.03 o
 -10  15   6        235.91       -289.44       289.44 o
  -9  15   6        106.67         55.92       129.92 o
  -8  15   6        653.98        622.03        92.14 o
  -7  15   6        877.97        889.51        95.58 o
  -6  15   6        905.37        955.76        57.19 o
  -5  15   6       1058.68        962.89        72.10 o
  -4  15   6       1801.56       1725.53        55.10 o
  -3  15   6       1858.14       2094.67        63.25 o
  -2  15   6        296.99        162.27        29.78 o
  -1  15   6        754.87        783.25        36.30 o
   0  15   6        478.54        546.49        59.74 o
   1  15   6         20.72         54.38        34.26 o
   2  15   6         56.97         15.41        60.53 o
   3  15   6         76.26         53.86        62.88 o
   4  15   6          1.68         11.04        60.72 o
   5  15   6          4.05          7.47        54.93 o
   6  15   6        938.45       1036.06        80.40 o
   7  15   6         71.56         42.85        91.74 o
   8  15   6         15.94          9.62       165.73 o
   9  15   6        387.60        236.15       148.33 o
  -9  16   6        484.15        317.96       252.17 o
  -8  16   6         94.00         35.33       122.78 o
  -7  16   6          2.73        -20.19        69.35 o
  -6  16   6        692.09        584.37        62.57 o
  -5  16   6          5.53         51.74        61.83 o
  -4  16   6          4.50         72.45        62.73 o
  -3  16   6       1097.31       1078.74        50.97 o
  -2  16   6        468.04        428.34        55.81 o
  -1  16   6         15.83        -29.99        43.83 o
   0  16   6        444.11        388.39        32.40 o
   1  16   6         12.21         38.49        47.16 o
   2  16   6        747.59        654.19        39.85 o
   3  16   6       1237.83       1264.61        74.99 o
   4  16   6        914.29       1075.93       104.82 o
   5  16   6        276.48        252.33        53.66 o
   6  16   6          0.66        -70.94        82.91 o
   7  16   6          5.37          6.79       116.78 o
   8  16   6        213.54        275.82       171.06 o
   9  16   6          5.04       -315.95       523.45 o
  -9  17   6        215.08        140.53       237.00 o
  -8  17   6        715.05        653.70       173.21 o
  -7  17   6        186.60        127.15        85.73 o
  -6  17   6        585.25        580.48       121.55 o
  -5  17   6        268.22        218.55        94.47 o
  -4  17   6       1195.57       1228.81        85.62 o
  -3  17   6        905.15        830.95        78.76 o
  -2  17   6        150.46         55.01        43.68 o
  -1  17   6        142.33        164.73        60.68 o
   0  17   6        408.28        355.84        45.28 o
   1  17   6          0.64         26.60        60.89 o
   2  17   6        901.00        936.23        81.41 o
   3  17   6        739.64        578.93        79.79 o
   4  17   6         91.69        147.79        82.04 o
   5  17   6        157.90        151.38        89.77 o
   6  17   6        896.08        930.73        93.54 o
   7  17   6         46.18        152.64       371.17 o
   8  17   6         59.88        108.89       351.57 o
  -9  18   6        189.80         67.01       437.73 o
  -8  18   6        183.82        184.70       217.45 o
  -7  18   6         63.88        108.45        93.12 o
  -6  18   6        543.96        449.65       110.89 o
  -5  18   6        202.72        165.04        85.56 o
  -4  18   6         38.36         50.27        97.87 o
  -3  18   6         78.16         18.76        59.18 o
  -2  18   6       1362.81       1125.70        64.08 o
  -1  18   6        258.57        149.59        74.81 o
   0  18   6        561.50        420.74        63.83 o
   1  18   6        109.23         48.57        85.49 o
   2  18   6        250.28        232.92        93.41 o
   3  18   6        522.74        408.71       121.38 o
   4  18   6        383.99        104.95       104.97 o
   5  18   6        409.69        119.37       107.90 o
   6  18   6         16.25         27.05       149.20 o
   7  18   6          5.11        -87.33       195.09 o
   8  18   6         64.91         58.67       354.44 o
  -8  19   6        459.84        377.18       769.83 o
  -7  19   6        121.33        100.07       200.48 o
  -6  19   6        408.22        359.71       105.00 o
  -5  19   6         48.35         86.56       115.72 o
  -4  19   6        643.98        460.05        99.63 o
  -3  19   6        518.96        597.09       102.95 o
  -2  19   6        530.22        471.56        82.19 o
  -1  19   6        271.27        102.97        90.16 o
   0  19   6        572.45        600.36        84.04 o
   1  19   6        260.57        113.38        66.81 o
   2  19   6        261.15        306.56       105.46 o
   3  19   6       1785.83       2139.84       162.56 o
   4  19   6          8.31        -44.05       187.24 o
   5  19   6        383.30        318.75       179.95 o
   6  19   6        568.72        608.97       185.78 o
   7  19   6          0.89        218.02       292.69 o
   8  19   6        217.18        263.07       834.96 o
  -8  20   6        589.44        902.51       421.32 o
  -7  20   6         58.20        -86.43       228.37 o
  -6  20   6          4.10         59.48       170.84 o
  -5  20   6       2349.03       2909.69       176.82 o
  -4  20   6        674.62        600.11       115.38 o
  -3  20   6          2.85         -9.25       158.88 o
  -2  20   6       2626.12       2844.58       208.68 o
  -1  20   6       2469.80       2830.68       109.25 o
   0  20   6        584.64        419.44       217.54 o
   1  20   6        562.96        558.39        73.07 o
   2  20   6        370.37         96.03        91.03 o
   3  20   6         17.05          1.26       144.33 o
   4  20   6        587.29        741.56       156.43 o
   5  20   6        632.96        762.26       179.76 o
   6  20   6         92.67        112.11       259.66 o
   7  20   6        701.83        672.54       695.15 o
  -7  21   6         50.18        -72.13       525.06 o
  -6  21   6         26.95         46.62       299.15 o
  -5  21   6         23.87        -92.26       222.78 o
  -4  21   6        242.21        370.63       170.64 o
  -3  21   6          7.08         14.05       135.58 o
  -2  21   6        143.44        123.41       134.30 o
  -1  21   6        520.76        480.11        75.52 o
   0  21   6        378.46        129.64       211.26 o
   1  21   6        235.62        176.43       118.25 o
   2  21   6          1.36         73.84       159.26 o
   3  21   6        399.41        325.54       174.12 o
   4  21   6        137.22        110.15       207.59 o
   5  21   6        236.66        202.98       222.97 o
   6  21   6        184.99         61.60       391.01 o
  -6  22   6         20.65       -413.24       559.91 o
  -5  22   6        209.84        174.33       261.85 o
  -4  22   6        234.06        269.83       318.64 o
  -3  22   6          2.31         28.36       181.02 o
  -2  22   6        706.06        814.20       164.24 o
  -1  22   6         84.63        -76.45       153.48 o
   0  22   6        103.33         16.98       127.21 o
   1  22   6       1160.77       1084.85       222.93 o
   2  22   6        767.70        529.12       200.36 o
   3  22   6         54.13       -162.01       162.01 o
   4  22   6          0.98         97.41       195.13 o
   5  22   6          9.79        115.74       511.41 o
  -5  23   6        280.28        289.71       384.80 o
  -4  23   6          7.61         85.59       234.35 o
  -3  23   6         74.68        100.52       266.33 o
  -2  23   6        295.86        511.80       214.37 o
  -1  23   6         13.56       -110.08       252.95 o
   0  23   6       1195.51       1268.48       105.95 o
   1  23   6        227.97        486.63       386.14 o
   2  23   6          0.93        -74.30       224.87 o
   3  23   6        371.99        457.74       320.88 o
   4  23   6         33.30        375.09       339.04 o
   5  23   6          1.86       -175.74       699.19 o
  -4  24   6        107.11        429.25       649.80 o
  -3  24   6         13.06        159.70       303.60 o
  -2  24   6        266.64        431.36       298.15 o
  -1  24   6         15.42        -84.99       227.26 o
   0  24   6         25.23         77.90       216.14 o
   1  24   6        320.12         72.54       202.14 o
   2  24   6        144.08         55.21       341.84 o
   3  24   6        111.18        127.70       408.80 o
   4  24   6          4.56        -60.42       683.85 o
  -4  25   6         21.89        102.81       673.22 o
  -3  25   6        219.35        498.15       823.12 o
  -2  25   6        226.29        463.03       621.68 o
  -1  25   6         74.47       -127.57       534.21 o
   0  25   6        757.41       1206.47       677.94 o
   1  25   6        122.40         49.25       508.24 o
   2  25   6          8.25       -215.84       728.39 o
 -12   1   7          3.91       -100.11       464.64 o
 -11   1   7         71.64         40.50       177.29 o
 -10   1   7          8.78        -12.93        87.07 o
  -9   1   7          5.25        -53.84        65.15 o
  -8   1   7        247.03        126.99        26.70 o
  -7   1   7          2.60        -14.49        14.49 o
  -6   1   7        116.94        132.17        17.37 o
  -5   1   7        339.32        301.06        15.83 o
  -4   1   7          7.96         -0.11        11.89 o
  -3   1   7         79.27         89.99         9.05 o
  -2   1   7         46.19         52.96         9.07 o
  -1   1   7        923.60       1066.26        33.70 o
   0   1   7          1.63          8.73        10.56 o
   1   1   7       4974.77       5697.97       113.67 o
   2   1   7        308.59        363.22        14.68 o
   3   1   7         28.58         29.83        13.29 o
   4   1   7          0.13         20.77        13.72 o
   5   1   7        112.05        106.99        15.05 o
   6   1   7        151.45         82.86        26.79 o
   7   1   7         45.49         55.45        25.74 o
   8   1   7          2.04         -0.27        34.25 o
   9   1   7         49.29          2.15        67.84 o
  10   1   7         46.14         60.06       197.27 o
  11   1   7        181.93        266.65       360.79 o
 -12   2   7         33.05        226.74       556.15 o
 -11   2   7        114.66        161.50       164.76 o
 -10   2   7        271.37        187.64        99.86 o
  -9   2   7          0.03        -10.05        57.62 o
  -8   2   7         10.26         -9.76        21.85 o
  -7   2   7        618.88        555.35        19.14 o
  -6   2   7        165.24        170.93        11.87 o
  -5   2   7        128.96        143.12        13.61 o
  -4   2   7        290.51        228.20         9.96 o
  -3   2   7         28.18         12.98        20.58 o
  -2   2   7        125.67        141.94        19.01 o
  -1   2   7        120.49        109.58        12.79 o
   0   2   7       3447.11       3697.25        76.32 o
   1   2   7        107.66         97.92         9.18 o
   2   2   7        330.59        299.59        23.80 o
   3   2   7        376.66        389.46        16.66 o
   4   2   7        259.36        295.50        15.91 o
   5   2   7         29.99          8.51        20.32 o
   6   2   7       1442.04       1482.73        37.37 o
   7   2   7        590.58        561.69        37.83 o
   8   2   7          0.62        -20.46        42.59 o
   9   2   7          0.71         40.19       100.28 o
  10   2   7         41.81       -118.27       186.80 o
  11   2   7          1.62        251.73       538.87 o
 -12   3   7         28.94       -194.58       474.74 o
 -11   3   7        963.81        986.40       205.34 o
 -10   3   7          1.16       -100.19       126.78 o
  -9   3   7        215.47        123.22        48.52 o
  -8   3   7        188.60        122.02        27.91 o
  -7   3   7         15.24         16.49        21.93 o
  -6   3   7         27.88         31.91        13.45 o
  -5   3   7         60.07         45.82        11.16 o
  -4   3   7         20.60         20.59         8.65 o
  -3   3   7         52.32         45.97        12.29 o
  -2   3   7       2635.97       2758.10        44.02 o
  -1   3   7        461.90        431.51        32.12 o
   0   3   7         54.83         61.38        20.17 o
   1   3   7       1469.64       1440.35        35.05 o
   2   3   7        887.15        874.91        21.98 o
   3   3   7        190.74        130.56        20.89 o
   4   3   7          2.97         -5.94        24.86 o
   5   3   7        211.49        200.41        16.10 o
   6   3   7        162.64        168.76        30.06 o
   7   3   7        584.56        529.88        28.40 o
   8   3   7          0.84        -49.13        56.62 o
   9   3   7        385.80        415.01       106.28 o
  10   3   7          1.97        -74.92       137.04 o
  11   3   7        332.90        176.82       787.46 o
 -12   4   7          1.51        -12.78       686.40 o
 -11   4   7        489.70        507.39       162.23 o
 -10   4   7          0.20        -47.15        93.95 o
  -9   4   7         12.07        -44.17        52.26 o
  -8   4   7         85.35         67.67        28.09 o
  -7   4   7          6.47        -17.46        17.46 o
  -6   4   7        142.98        140.69        19.68 o
  -5   4   7        509.63        530.13        17.96 o
  -4   4   7        235.96        210.53         9.45 o
  -3   4   7       3620.33       3542.43        48.82 o
  -2   4   7       2014.20       1994.91        33.51 o
  -1   4   7        140.57        134.39        17.76 o
   0   4   7      16474.15      17285.49       329.07 o
   1   4   7       1691.33       1595.57        38.31 o
   2   4   7        587.66        594.01        18.46 o
   3   4   7         63.09         71.80        18.53 o
   4   4   7         57.74         20.79        14.85 o
   5   4   7         19.09         -8.85        26.99 o
   6   4   7        265.74        220.69        22.19 o
   7   4   7        312.11        280.97        33.85 o
   8   4   7          0.48        -41.01        41.01 o
   9   4   7        388.37        443.51        91.16 o
  10   4   7          4.34       -104.05       163.06 o
  11   4   7          1.97        199.42       761.89 o
 -12   5   7         73.84       -264.55       617.51 o
 -11   5   7        616.95        563.17       128.28 o
 -10   5   7          8.99        -45.32        64.52 o
  -9   5   7        550.55        391.31        62.95 o
  -8   5   7        947.98        875.72        31.79 o
  -7   5   7          7.33        -17.25        17.25 o
  -6   5   7        670.47        660.95        15.99 o
  -5   5   7        102.92         96.38        11.20 o
  -4   5   7        797.30        751.41        13.82 o
  -3   5   7       1800.21       1858.26        28.26 o
  -2   5   7        807.64        747.03        24.96 o
  -1   5   7         46.02         67.24        33.12 o
   0   5   7         15.35          2.98        21.48 o
   1   5   7        147.00        183.13        14.06 o
   2   5   7       6878.67       7243.02       143.93 o
   3   5   7         22.39         -3.65        16.04 o
   4   5   7       1828.28       2095.97        61.28 o
   5   5   7         49.97         29.97        19.47 o
   6   5   7         73.18         10.36        21.00 o
   7   5   7        146.25        236.54        36.08 o
   8   5   7        181.10         86.14        38.45 o
   9   5   7        113.86        100.89        46.12 o
  10   5   7          1.96        -72.53       139.80 o
  11   5   7          0.19        144.65       615.89 o
 -11   6   7        178.48         58.03       187.08 o
 -10   6   7        146.02         80.21       103.24 o
  -9   6   7        138.97         36.33        63.88 o
  -8   6   7         16.45         11.00        29.08 o
  -7   6   7        116.35        139.38        23.24 o
  -6   6   7       3747.70       3957.52        55.17 o
  -5   6   7        254.26        260.96        11.77 o
  -4   6   7       1286.68       1344.61        21.07 o
  -3   6   7       4995.22       4947.08        66.52 o
  -2   6   7        956.54       1006.59        22.13 o
  -1   6   7        589.73        721.88        32.43 o
   0   6   7       2912.12       3006.22        65.20 o
   1   6   7       1142.54       1292.89        37.06 o
   2   6   7        489.30        501.44        22.71 o
   3   6   7        451.45        419.03        27.79 o
   4   6   7         41.09         42.29        12.67 o
   5   6   7        555.69        577.32        24.85 o
   6   6   7       1026.63       1162.95        47.62 o
   7   6   7         90.85        100.49        45.07 o
   8   6   7        347.96        362.72        49.75 o
   9   6   7         55.66        -30.25        94.24 o
  10   6   7        161.66        369.30       285.54 o
  11   6   7         59.15        592.34       885.02 o
 -11   7   7         52.10       -110.92       220.26 o
 -10   7   7        158.83        177.47       165.37 o
  -9   7   7        839.60        828.79        53.70 o
  -8   7   7       2626.11       2761.59        60.29 o
  -7   7   7         77.97         53.69        29.31 o
  -6   7   7       1483.38       1441.58        28.87 o
  -5   7   7       3239.95       3194.49        46.53 o
  -4   7   7         97.49         80.97        11.95 o
  -3   7   7       2442.45       2484.32        38.87 o
  -2   7   7        496.16        526.23        12.23 o
  -1   7   7       1960.80       1853.97        34.03 o
   0   7   7         83.49         78.33        12.35 o
   1   7   7        154.89        178.91        28.78 o
   2   7   7       8461.85       8701.61       152.18 o
   3   7   7        215.07        222.51        14.08 o
   4   7   7         17.91         -7.48        17.98 o
   5   7   7       3698.48       3860.33        60.30 o
   6   7   7          7.11         -6.62        30.21 o
   7   7   7        426.68        382.58        52.72 o
   8   7   7        590.59        558.09        65.03 o
   9   7   7          5.37        -13.29        88.76 o
  10   7   7        187.98        255.46       128.43 o
  11   7   7        328.62        481.46       750.59 o
 -11   8   7        101.02        293.48       264.99 o
 -10   8   7        334.88        267.51       144.45 o
  -9   8   7         32.37        -10.29        55.90 o
  -8   8   7         10.68         59.05        53.27 o
  -7   8   7        295.25        281.46        32.43 o
  -6   8   7       1256.78       1319.69        24.97 o
  -5   8   7        126.97         96.88        13.76 o
  -4   8   7       1456.56       1487.34        30.89 o
  -3   8   7       9666.19       9709.07       142.41 o
  -2   8   7         17.43         17.32        13.19 o
  -1   8   7       7814.24       8492.74       124.15 o
   0   8   7       4675.43       4557.44        95.53 o
   1   8   7        609.01        538.38        23.47 o
   2   8   7       3487.67       3572.35        68.88 o
   3   8   7        340.06        258.51        18.64 o
   4   8   7          5.36        -20.41        20.41 o
   5   8   7        564.83        619.47        31.84 o
   6   8   7        495.81        421.38        28.53 o
   7   8   7          8.64         38.01        68.12 o
   8   8   7          4.73        -65.66        65.66 o
   9   8   7         20.18       -109.19       109.19 o
  10   8   7        716.71        651.03       202.65 o
  11   8   7         97.45         70.91       976.25 o
 -11   9   7        374.56        302.50       206.76 o
 -10   9   7        110.54        -59.89        94.59 o
  -9   9   7        397.82        418.84        77.71 o
  -8   9   7        871.53        829.70        62.69 o
  -7   9   7        106.28         24.41        38.74 o
  -6   9   7        553.18        532.55        29.71 o
  -5   9   7         25.50         -6.42        19.12 o
  -4   9   7        250.91        225.86        20.96 o
  -3   9   7         20.91          1.10        13.74 o
  -2   9   7        374.74        383.26        28.70 o
  -1   9   7       1256.36       1369.85        24.73 o
   0   9   7       1039.85       1067.12        33.27 o
   1   9   7        416.13        360.83        32.36 o
   2   9   7       4195.12       4433.44        83.71 o
   3   9   7       1167.15       1172.22        30.19 o
   4   9   7        524.41        485.79        34.04 o
   5   9   7       6497.42       7473.62       115.53 o
   6   9   7        312.52        261.68        36.62 o
   7   9   7        391.89        324.37        45.72 o
   8   9   7        478.08        486.52        82.65 o
   9   9   7         32.91         32.39       149.68 o
  10   9   7          6.33        187.84       284.51 o
 -11  10   7        106.22         58.46       227.97 o
 -10  10   7         32.03        -18.76       226.72 o
  -9  10   7        219.15        262.85        80.11 o
  -8  10   7          0.54        -48.07        48.07 o
  -7  10   7       1992.23       2135.10        76.29 o
  -6  10   7       1062.54       1027.47        42.49 o
  -5  10   7          6.56          2.58        21.69 o
  -4  10   7        636.74        578.15        26.43 o
  -3  10   7       3301.72       3576.80        73.35 o
  -2  10   7         23.35         45.83        27.40 o
  -1  10   7       4796.14       4839.67        89.03 o
   0  10   7        104.98         99.84        12.57 o
   1  10   7        224.33        233.97        28.56 o
   2  10   7       1040.26        975.61        27.79 o
   3  10   7        351.01        304.23        21.90 o
   4  10   7        387.99        368.76        30.28 o
   5  10   7         29.89         20.72        23.53 o
   6  10   7         42.35         28.45        51.59 o
   7  10   7       1951.06       2067.69        56.29 o
   8  10   7        191.45        360.88       137.59 o
   9  10   7        355.25        330.67       142.28 o
  10  10   7        789.90        962.01       312.66 o
 -11  11   7        449.92        362.18       340.95 o
 -10  11   7        164.27        168.32       198.40 o
  -9  11   7         55.51        -11.13        94.82 o
  -8  11   7        808.94        806.63        53.82 o
  -7  11   7        691.05        726.70        61.55 o
  -6  11   7        920.48        834.41        36.67 o
  -5  11   7       1333.51       1393.64        43.36 o
  -4  11   7         32.91          2.86        26.52 o
  -3  11   7         39.90          1.95        20.85 o
  -2  11   7        360.57        370.29        32.19 o
  -1  11   7       1339.32       1201.15        46.57 o
   0  11   7         63.69         31.17        18.10 o
   1  11   7       2349.07       2266.22        50.12 o
   2  11   7       5797.93       5885.34        98.03 o
   3  11   7       2311.89       2327.62        47.69 o
   4  11   7         56.74         57.29        22.01 o
   5  11   7       4052.75       4513.04        80.60 o
   6  11   7        820.90        859.62        57.78 o
   7  11   7        523.36        522.29        57.78 o
   8  11   7        142.40        138.55       176.32 o
   9  11   7        101.52        184.28       200.18 o
  10  11   7          4.26          7.96       399.75 o
 -11  12   7         88.01        -26.41       299.08 o
 -10  12   7         33.85        -21.48       203.93 o
  -9  12   7         16.08        -75.34       102.26 o
  -8  12   7         59.30          6.33        88.61 o
  -7  12   7        570.00        605.23        45.86 o
  -6  12   7        894.12        925.09        51.09 o
  -5  12   7         14.69         29.89        29.17 o
  -4  12   7       1976.61       2334.58        54.42 o
  -3  12   7       2191.93       2491.20        58.74 o
  -2  12   7       1004.11        828.99        35.95 o
  -1  12   7       3771.70       3901.30        76.29 o
   0  12   7        993.38        888.76        37.74 o
   1  12   7        285.19        217.71        24.85 o
   2  12   7       1124.17       1196.95        56.69 o
   3  12   7        693.67        639.60        45.37 o
   4  12   7        448.93        445.14        26.85 o
   5  12   7         26.84        -39.38        41.05 o
   6  12   7        255.88        143.17        49.99 o
   7  12   7       2485.77       2685.70       171.29 o
   8  12   7         15.12         98.07       100.50 o
   9  12   7        155.56         28.26       177.85 o
  10  12   7        645.17        719.24       584.94 o
 -11  13   7        139.39       -127.03       771.04 o
 -10  13   7         51.43        245.61       293.11 o
  -9  13   7         64.58         26.74        87.58 o
  -8  13   7        628.06        550.60        87.78 o
  -7  13   7       1009.99        968.82        73.02 o
  -6  13   7        791.59        752.41        45.09 o
  -5  13   7       1965.22       2150.73        51.59 o
  -4  13   7        399.64        300.84        34.56 o
  -3  13   7        333.26        242.48        38.60 o
  -2  13   7       1001.41        874.21        37.22 o
  -1  13   7        819.85        849.23        45.29 o
   0  13   7        186.25        142.51        30.50 o
   1  13   7       3423.89       3582.16        85.56 o
   2  13   7        678.63        758.57        41.07 o
   3  13   7        799.67        780.54        44.56 o
   4  13   7        877.05        901.57        43.54 o
   5  13   7        268.07        216.13        41.95 o
   6  13   7        419.01        346.42        45.88 o
   7  13   7        280.32        342.29        53.84 o
   8  13   7        354.05        384.01       145.12 o
   9  13   7        111.07        267.94       299.27 o
  10  13   7          2.28       -556.28       672.95 o
 -10  14   7        313.86        469.89       862.28 o
  -9  14   7          1.40         58.87       188.66 o
  -8  14   7        142.86         75.53        92.77 o
  -7  14   7        989.64       1048.38        85.06 o
  -6  14   7       1004.09        833.34        49.45 o
  -5  14   7        165.65        216.74        44.92 o
  -4  14   7       1853.84       1918.36        83.53 o
  -3  14   7       3327.02       3224.14        79.68 o
  -2  14   7       2090.86       2425.75        64.37 o
  -1  14   7         25.78         98.93        39.05 o
   0  14   7       3317.02       3446.32       106.67 o
   1  14   7        215.65        244.26        45.93 o
   2  14   7        910.57        844.32        63.14 o
   3  14   7         36.76         30.32        34.23 o
   4  14   7        126.75         65.30        37.24 o
   5  14   7        400.88        370.11        39.77 o
   6  14   7        128.32        192.52       102.09 o
   7  14   7        993.55       1028.37        91.67 o
   8  14   7         38.99         28.36       236.11 o
   9  14   7         47.74         20.63       298.80 o
 -10  15   7          2.85        390.37       348.79 o
  -9  15   7        537.35        743.00       171.04 o
  -8  15   7       1274.24       1286.88        94.35 o
  -7  15   7         56.81          0.05        79.37 o
  -6  15   7       1608.48       1772.63        63.00 o
  -5  15   7        922.25        865.40        55.26 o
  -4  15   7        118.81        145.84        44.79 o
  -3  15   7        511.19        496.23        45.71 o
  -2  15   7         31.18          2.78        33.59 o
  -1  15   7       1764.63       1739.53        65.72 o
   0  15   7        179.98        217.21        50.28 o
   1  15   7         48.87         38.48        46.11 o
   2  15   7       3595.79       3845.84       120.60 o
   3  15   7        254.15        157.24        43.13 o
   4  15   7       1623.88       1742.66        98.67 o
   5  15   7       1449.31       1481.31        70.23 o
   6  15   7         25.81          7.13        89.53 o
   7  15   7        144.34         17.91        92.83 o
   8  15   7        465.78        435.70       161.58 o
   9  15   7          3.72       -378.66       501.11 o
 -10  16   7        100.83        252.30       764.18 o
  -9  16   7         51.22        178.64       199.23 o
  -8  16   7        117.94        108.44       142.02 o
  -7  16   7          6.67        -46.13        89.81 o
  -6  16   7       1811.54       2195.80        92.47 o
  -5  16   7         11.58         -9.20        83.83 o
  -4  16   7       1002.21        997.66        81.95 o
  -3  16   7       2702.67       2797.09        82.08 o
  -2  16   7        632.87        479.17        42.15 o
  -1  16   7        149.74         99.99        81.44 o
   0  16   7       2918.43       2816.07        86.17 o
   1  16   7          1.72        -55.36       107.31 o
   2  16   7        741.91        756.59        77.85 o
   3  16   7       1037.00       1011.43        71.61 o
   4  16   7        292.34        238.92        65.62 o
   5  16   7         24.66        -21.69        68.16 o
   6  16   7         30.82        -80.56        80.56 o
   7  16   7        764.29        717.09       170.37 o
   8  16   7        161.88         -9.40       290.61 o
  -9  17   7       1218.14       1304.20       203.28 o
  -8  17   7       1168.83        915.65       131.22 o
  -7  17   7         22.09        -55.29        85.20 o
  -6  17   7        366.44        218.82       109.62 o
  -5  17   7        454.06        448.12        80.79 o
  -4  17   7          9.82        -81.16        96.01 o
  -3  17   7        707.71        723.46        65.09 o
  -2  17   7        108.92         50.66        49.68 o
  -1  17   7       2362.47       2295.80        83.35 o
   0  17   7          5.47         22.95        45.43 o
   1  17   7          4.75        -48.05        56.39 o
   2  17   7       1783.43       1956.95        88.98 o
   3  17   7        182.67        105.87        87.67 o
   4  17   7        756.74        842.52        83.61 o
   5  17   7       2294.42       2647.55       145.32 o
   6  17   7        557.11        531.06       114.31 o
   7  17   7          7.48          5.08       445.78 o
   8  17   7        283.47        347.85       374.76 o
  -9  18   7        304.21        577.54       604.45 o
  -8  18   7        254.81        186.32       234.05 o
  -7  18   7        170.22         96.46       190.56 o
  -6  18   7       1074.00       1077.37        95.38 o
  -5  18   7         53.26         82.45        60.49 o
  -4  18   7       1079.95       1076.43        97.82 o
  -3  18   7       4740.53       5019.47       230.97 o
  -2  18   7        427.97        385.97       157.42 o
  -1  18   7       1255.01       1036.15        78.69 o
   0  18   7       2972.35       3103.87       159.05 o
   1  18   7         87.32        155.59        85.09 o
   2  18   7        551.86        581.41       122.12 o
   3  18   7        871.26        906.99       119.44 o
   4  18   7        321.08        105.45       111.06 o
   5  18   7        136.47        218.56       151.45 o
   6  18   7         51.87        299.03       190.87 o
   7  18   7        709.14        760.04       216.00 o
   8  18   7        187.48        383.10       448.50 o
  -8  19   7        850.48        510.40       624.10 o
  -7  19   7        108.00         92.26       194.84 o
  -6  19   7         32.35        -38.89       117.31 o
  -5  19   7        745.57        653.98       155.05 o
  -4  19   7          1.06         56.51       132.53 o
  -3  19   7        196.99        141.51       119.95 o
  -2  19   7        543.88        440.09       104.62 o
  -1  19   7       2754.95       3093.87       119.33 o
   0  19   7         54.87         49.37       138.76 o
   1  19   7        103.82        110.18        50.04 o
   2  19   7       1185.32       1236.62       155.62 o
   3  19   7        504.92        594.47       155.42 o
   4  19   7        182.55        378.00       173.59 o
   5  19   7       2468.67       2782.83       142.64 o
   6  19   7        180.99        284.83       191.25 o
   7  19   7         77.34       -259.99       271.80 o
  -8  20   7        325.63        668.78       455.90 o
  -7  20   7        230.10        220.32       204.60 o
  -6  20   7        251.63        364.88       149.75 o
  -5  20   7        124.67        -57.18       231.04 o
  -4  20   7       1181.34       1373.37       150.76 o
  -3  20   7       3099.85       3682.55       179.48 o
  -2  20   7         88.96          9.65       104.42 o
  -1  20   7       2348.48       2379.52        98.12 o
   0  20   7       1815.41       2006.53       241.94 o
   1  20   7          0.81         53.83        57.66 o
   2  20   7        225.81        343.97       125.22 o
   3  20   7        433.27        414.16       132.24 o
   4  20   7        239.54        179.81       171.17 o
   5  20   7        119.82        -51.95       161.20 o
   6  20   7          2.40        -15.03       285.93 o
  -7  21   7         73.53        -10.23       810.87 o
  -6  21   7       1770.20       1525.28       183.34 o
  -5  21   7       2109.99       2571.30       219.59 o
  -4  21   7        373.54        381.74       200.13 o
  -3  21   7         10.80        -11.23       135.56 o
  -2  21   7        618.80        595.45       200.42 o
  -1  21   7        111.33        148.86        94.90 o
   0  21   7        438.06        477.71       120.74 o
   1  21   7        483.24        399.34       164.30 o
   2  21   7       1853.87       1918.30       183.08 o
   3  21   7        152.04         53.15       127.27 o
   4  21   7         42.03        127.48       216.14 o
   5  21   7        269.95        557.01       250.08 o
   6  21   7         22.86        -62.44      1547.87 o
  -6  22   7        832.09        629.35       642.54 o
  -5  22   7         70.36        127.16       286.97 o
  -4  22   7         52.29        138.90       182.31 o
  -3  22   7        891.57        882.98       156.46 o
  -2  22   7        154.26        141.82       193.50 o
  -1  22   7        372.14        282.71       187.66 o
   0  22   7        974.87        954.69        80.17 o
   1  22   7        118.56       -147.77       247.62 o
   2  22   7        167.34         45.48       173.56 o
   3  22   7        359.58        388.44       176.78 o
   4  22   7         87.00       -143.35       215.29 o
   5  22   7          8.50       -155.42       529.37 o
  -5  23   7        392.69        885.15       483.62 o
  -4  23   7        268.35        413.40       242.54 o
  -3  23   7        159.12        210.90       319.59 o
  -2  23   7         55.34         13.74       306.31 o
  -1  23   7        214.51        240.73       315.68 o
   0  23   7         78.95        222.28       151.57 o
   1  23   7        207.22        290.12       329.84 o
   2  23   7       1849.22       1938.46       230.26 o
   3  23   7        132.75       -111.34       261.81 o
   4  23   7        251.82         81.28       448.50 o
  -4  24   7        101.88         75.22       706.86 o
  -3  24   7        312.36        262.53       593.96 o
  -2  24   7          0.54       -245.06       373.16 o
  -1  24   7        149.14        108.88       238.04 o
   0  24   7        873.64        938.44       314.86 o
   1  24   7         12.73       -104.36       181.29 o
   2  24   7        137.62       -125.01       592.48 o
   3  24   7        122.53        190.41       640.79 o
   4  24   7        325.72        843.84       932.79 o
  -3  25   7        388.60        755.03       709.55 o
  -2  25   7          3.66        199.15       850.70 o
  -1  25   7        291.63        304.38       599.21 o
 -11   0   8        714.36        821.64       426.29 o
 -10   0   8       6975.85       8766.42       260.84 o
  -9   0   8          0.49         14.07       109.43 o
  -8   0   8       2145.42       2174.94        67.67 o
  -7   0   8      26882.75      31296.05       449.06 o
  -6   0   8       2608.62       2594.62        44.65 o
  -5   0   8       5133.95       5371.46        89.67 o
  -4   0   8       8959.51       9438.64       165.58 o
  -3   0   8      24495.96      24946.90       474.26 o
  -2   0   8         22.38         46.66        12.04 o
  -1   0   8      30045.37      32095.95       854.49 o
   0   0   8      23136.06      23212.03       621.33 o
   1   0   8         47.52         37.64        19.85 o
   2   0   8       1698.42       2348.94        74.93 o
   3   0   8      20554.83      22195.62       494.28 o
   4   0   8        911.38        923.94        35.47 o
   5   0   8        351.41        332.54        46.00 o
   6   0   8       5402.50       5821.40       161.19 o
   7   0   8        137.39        129.31        59.29 o
   8   0   8        459.51        431.83        75.13 o
   9   0   8        518.98        693.78       185.76 o
  10   0   8       1424.94       1606.68       222.70 o
 -11   1   8        243.64        309.96       222.31 o
 -10   1   8        636.23        452.59       102.57 o
  -9   1   8          2.81         33.51        71.25 o
  -8   1   8       2295.72       2501.06        84.30 o
  -7   1   8        185.90        103.13        18.64 o
  -6   1   8       6818.46       7149.66        77.02 o
  -5   1   8      18636.08      20096.81       221.46 o
  -4   1   8         36.00         34.36        10.43 o
  -3   1   8      19449.75      20229.11       273.03 o
  -2   1   8       4828.62       4930.48        74.88 o
  -1   1   8       2740.08       2987.82        56.35 o
   0   1   8       7221.68       7291.44       143.95 o
   1   1   8       2725.72       2845.12        77.71 o
   2   1   8       2008.43       1960.14        40.05 o
   3   1   8        774.60        762.80        30.44 o
   4   1   8       2172.25       2182.29        47.76 o
   5   1   8        697.59        662.08        37.10 o
   6   1   8         72.06         45.62        25.60 o
   7   1   8         81.57         50.55        31.14 o
   8   1   8       3487.60       4309.61        85.87 o
   9   1   8         50.36         15.61       112.33 o
  10   1   8        482.05        436.43       140.37 o
 -11   2   8        603.40        583.47       220.95 o
 -10   2   8        977.97        789.94        91.59 o
  -9   2   8          0.02         -6.43        68.39 o
  -8   2   8       1921.31       2143.28        44.24 o
  -7   2   8       2724.67       2966.44        42.10 o
  -6   2   8        650.08        567.67        14.54 o
  -5   2   8       5171.15       5785.07        67.99 o
  -4   2   8       4853.73       5308.31        71.72 o
  -3   2   8      17086.48      17707.50       272.77 o
  -2   2   8        135.49        146.74        13.46 o
  -1   2   8        676.62        722.24        20.55 o
   0   2   8      27199.39      28866.96       544.76 o
   1   2   8         66.30         10.00        19.87 o
   2   2   8      18288.38      20716.21       355.09 o
   3   2   8      14271.37      15337.13       265.51 o
   4   2   8        616.93        594.44        25.98 o
   5   2   8       2498.97       2811.38        57.63 o
   6   2   8       3796.47       4148.40        76.74 o
   7   2   8         65.96         42.69        39.91 o
   8   2   8         93.77         76.66        45.73 o
   9   2   8        386.37        406.85       105.93 o
  10   2   8       1172.47       1024.91       181.79 o
 -11   3   8        554.17        565.09       200.77 o
 -10   3   8        208.75        206.74        84.91 o
  -9   3   8         15.81         -0.80        61.14 o
  -8   3   8       2665.19       2914.40        52.15 o
  -7   3   8        112.87        116.68        19.37 o
  -6   3   8         29.71         16.84        10.77 o
  -5   3   8      13022.56      13907.55       160.44 o
  -4   3   8        381.51        306.42        18.99 o
  -3   3   8      10321.95      11489.04       156.72 o
  -2   3   8      25011.70      25301.94       361.28 o
  -1   3   8        146.10        149.56         9.42 o
   0   3   8       5651.15       6081.71       121.66 o
   1   3   8       5020.89       4612.67        84.81 o
   2   3   8       5965.67       6722.93       120.46 o
   3   3   8        185.84        179.38        16.91 o
   4   3   8       3126.10       3199.56        70.36 o
   5   3   8       6713.65       7437.10       122.12 o
   6   3   8        107.94         67.14        20.09 o
   7   3   8         45.16         86.70        45.01 o
   8   3   8       1772.61       1801.76       109.37 o
   9   3   8         41.01        -24.42        87.11 o
  10   3   8        207.49        207.98       177.89 o
 -11   4   8        798.47        799.28       220.55 o
 -10   4   8        423.95        152.58        92.73 o
  -9   4   8          0.28         23.66        50.57 o
  -8   4   8       2522.95       2553.07        50.15 o
  -7   4   8         50.94         19.60        23.72 o
  -6   4   8         22.79          7.60        13.47 o
  -5   4   8       2929.53       2961.40        38.91 o
  -4   4   8       3631.77       3634.25        50.80 o
  -3   4   8       3731.89       3897.65        56.99 o
  -2   4   8       1189.69       1237.76        27.68 o
  -1   4   8       4362.45       4441.64        91.43 o
   0   4   8      17681.76      17652.63       336.91 o
   1   4   8         73.97         52.02        12.44 o
   2   4   8       1090.31       1129.39        51.42 o
   3   4   8       5177.51       5178.94        95.61 o
   4   4   8         11.98        -18.89        18.89 o
   5   4   8       4275.41       4592.20        78.94 o
   6   4   8       2682.23       2748.75        60.18 o
   7   4   8       1264.42       1252.64        54.34 o
   8   4   8          6.69         39.12        44.37 o
   9   4   8        405.00        312.08        98.94 o
  10   4   8        336.80        277.31       166.42 o
 -11   5   8        352.69        154.88       190.01 o
 -10   5   8        320.90        283.11        79.56 o
  -9   5   8        271.53        273.67        62.65 o
  -8   5   8       3034.20       2964.58        58.70 o
  -7   5   8         42.47         -5.64        24.21 o
  -6   5   8        887.53        918.52        25.52 o
  -5   5   8       4766.76       4942.25        61.26 o
  -4   5   8        488.85        476.52        15.50 o
  -3   5   8       2511.03       2332.47        34.65 o
  -2   5   8      22759.88      23475.18       335.90 o
  -1   5   8       4578.57       4630.38        95.35 o
   0   5   8       2596.08       2384.14        53.94 o
   1   5   8       5763.05       6028.87       121.79 o
   2   5   8       3921.18       3736.42        71.48 o
   3   5   8         86.12         26.38        18.87 o
   4   5   8         18.88         63.07        17.13 o
   5   5   8      12768.90      14007.67       220.89 o
   6   5   8          7.25         36.21        30.76 o
   7   5   8       1314.87       1502.48        56.60 o
   8   5   8       2454.37       2593.74        92.86 o
   9   5   8          5.36        -29.90       117.49 o
  10   5   8          8.80         33.60       203.97 o
 -11   6   8        477.70        645.27       214.15 o
 -10   6   8       1594.85       1526.48       106.55 o
  -9   6   8         23.27         45.61        68.73 o
  -8   6   8       3396.99       3896.76        94.03 o
  -7   6   8        144.59         89.85        23.06 o
  -6   6   8        155.80        105.89        17.18 o
  -5   6   8       1078.64       1113.29        28.01 o
  -4   6   8       2989.95       3068.17        43.95 o
  -3   6   8        792.62        730.38        19.26 o
  -2   6   8        699.29        716.02        25.20 o
  -1   6   8      12089.82      12298.53       238.36 o
   0   6   8       5432.27       5469.13       111.74 o
   1   6   8        156.39        131.41        19.23 o
   2   6   8        217.71        169.07        22.14 o
   3   6   8       2830.08       2783.36        52.45 o
   4   6   8        172.40        171.87        20.09 o
   5   6   8       5184.55       5608.66       100.38 o
   6   6   8       1292.60       1239.23        45.28 o
   7   6   8        744.84        635.64        41.07 o
   8   6   8        562.96        584.45        91.81 o
   9   6   8         11.54         75.87       107.17 o
  10   6   8        257.04        347.17       358.14 o
 -11   7   8         74.55        259.71       196.35 o
 -10   7   8        561.85        501.88       138.63 o
  -9   7   8         19.21        -26.49        72.59 o
  -8   7   8       3502.38       3907.16        80.51 o
  -7   7   8        108.62         76.37        37.42 o
  -6   7   8       1471.22       1627.57        30.81 o
  -5   7   8       6056.52       6540.44        79.36 o
  -4   7   8         41.15         60.03        12.12 o
  -3   7   8        101.09         94.27        10.91 o
  -2   7   8       6600.27       6841.63        95.09 o
  -1   7   8       3768.45       4231.40        70.65 o
   0   7   8       1446.46       1456.29        72.08 o
   1   7   8       5180.08       5187.78       107.50 o
   2   7   8       3209.86       3431.67        65.51 o
   3   7   8       1425.37       1553.35        33.51 o
   4   7   8         10.26          8.64        21.93 o
   5   7   8       7286.82       8131.02       123.79 o
   6   7   8        119.69         91.98        30.41 o
   7   7   8         98.03         69.53        51.43 o
   8   7   8       2246.32       2425.59       123.39 o
   9   7   8        117.22         49.42       128.85 o
  10   7   8         85.00        -90.04       179.68 o
 -11   8   8        136.00         95.01       187.38 o
 -10   8   8       1808.68       2048.85       214.72 o
  -9   8   8         51.54        114.03        59.38 o
  -8   8   8       1372.07       1274.75        50.29 o
  -7   8   8       4613.11       4986.41        90.62 o
  -6   8   8        719.98        784.50        38.98 o
  -5   8   8        127.48         92.60        14.56 o
  -4   8   8       2061.69       2060.07        33.03 o
  -3   8   8       3192.77       3209.16        52.27 o
  -2   8   8         24.78          8.35        13.95 o
  -1   8   8       4970.66       5326.57        87.38 o
   0   8   8       8757.98       9128.76       180.98 o
   1   8   8        874.31        783.80        27.18 o
   2   8   8         85.06        109.44        38.13 o
   3   8   8       3859.44       4103.40        70.48 o
   4   8   8        330.96        307.79        22.92 o
   5   8   8         77.30         44.16        29.52 o
   6   8   8        604.11        725.41        42.40 o
   7   8   8         68.94        -30.37        45.64 o
   8   8   8         69.12        -14.36        97.75 o
   9   8   8        443.85        590.72       191.94 o
  10   8   8        545.39        526.84       131.68 o
 -11   9   8        164.03        139.23       210.13 o
 -10   9   8        734.13        792.93       167.77 o
  -9   9   8        177.91        168.99        68.77 o
  -8   9   8        892.08        767.11        58.51 o
  -7   9   8        198.20        152.28        32.90 o
  -6   9   8       1023.15       1008.09        54.26 o
  -5   9   8        601.38        507.57        26.00 o
  -4   9   8         66.58         65.87        18.09 o
  -3   9   8       1040.51        867.19        22.77 o
  -2   9   8        440.03        497.22        46.62 o
  -1   9   8          2.56         21.71        16.76 o
   0   9   8       5548.36       5832.33       120.56 o
   1   9   8       2927.44       3165.48        68.10 o
   2   9   8       3067.17       2864.51        60.01 o
   3   9   8        282.69        189.65        28.21 o
   4   9   8       1757.02       1666.90        51.95 o
   5   9   8       2238.58       2297.50        51.03 o
   6   9   8          2.87         -5.25        49.80 o
   7   9   8         23.27         12.93        76.15 o
   8   9   8       1121.09       1186.25       133.45 o
   9   9   8        102.36         17.41       169.55 o
  10   9   8         29.99        -85.31       279.62 o
 -11  10   8         43.96        205.07       364.05 o
 -10  10   8       1788.20       1856.12       133.16 o
  -9  10   8        218.31        152.87        73.57 o
  -8  10   8        299.51        226.74        53.18 o
  -7  10   8       4286.46       4683.25        80.24 o
  -6  10   8       1258.74       1276.17        48.27 o
  -5  10   8       2005.95       2011.05        55.38 o
  -4  10   8        474.17        464.67        25.25 o
  -3  10   8       2470.74       2504.62        53.58 o
  -2  10   8        708.49        731.76        38.16 o
  -1  10   8       2244.06       2159.88        39.86 o
   0  10   8       7390.86       7604.82       136.29 o
   1  10   8         26.80         15.59        23.53 o
   2  10   8       1418.97       1352.46        34.71 o
   3  10   8       7572.14       8065.44       132.13 o
   4  10   8       1216.39       1301.73        41.33 o
   5  10   8          3.54        -20.74        31.46 o
   6  10   8        767.65        812.59        65.00 o
   7  10   8        679.91        682.08        71.27 o
   8  10   8        397.49        288.17       169.05 o
   9  10   8        408.75        486.66       212.10 o
  10  10   8        310.95        455.47       269.88 o
 -11  11   8        263.94        170.68       411.77 o
 -10  11   8        493.58        436.51       376.44 o
  -9  11   8         78.74         50.70        81.49 o
  -8  11   8        500.78        541.30        81.68 o
  -7  11   8        141.58        100.48        42.31 o
  -6  11   8        698.77        748.30        37.79 o
  -5  11   8       2013.44       2382.76        73.85 o
  -4  11   8        501.72        489.21        28.59 o
  -3  11   8        894.31        808.18        37.62 o
  -2  11   8       3267.91       3472.33        71.59 o
  -1  11   8         11.58        -18.81        18.81 o
   0  11   8       2435.20       2482.10        46.66 o
   1  11   8       3373.74       3433.04        70.93 o
   2  11   8       2141.26       2185.62        44.47 o
   3  11   8        264.40        294.27        24.47 o
   4  11   8          3.55        -12.65        24.40 o
   5  11   8       1246.26       1308.19        48.25 o
   6  11   8        366.53        297.13        52.07 o
   7  11   8          0.11         23.60        91.04 o
   8  11   8        983.84        967.31       175.44 o
   9  11   8         16.72        -32.12       251.07 o
  10  11   8          0.81         51.29       379.07 o
 -10  12   8        715.76        720.65       209.76 o
  -9  12   8         25.14        -41.09        98.36 o
  -8  12   8          7.00          5.55        94.99 o
  -7  12   8       1042.29       1156.24        73.02 o
  -6  12   8       1155.32       1119.35        40.34 o
  -5  12   8       1513.77       1443.55        48.27 o
  -4  12   8        744.92        736.86        57.05 o
  -3  12   8       1987.00       2077.76        61.98 o
  -2  12   8        334.20        316.72        29.96 o
  -1  12   8         47.78         87.28        35.86 o
   0  12   8       3941.71       4442.65        86.58 o
   1  12   8        114.38         63.54        38.69 o
   2  12   8       1076.01       1037.33        52.52 o
   3  12   8      12214.62      13706.70       218.32 o
   4  12   8        156.38        142.86        36.61 o
   5  12   8        107.68        121.67        52.39 o
   6  12   8       2364.17       2300.95        98.42 o
   7  12   8        973.06        943.04       105.55 o
   8  12   8        199.71        527.35       439.62 o
   9  12   8          1.63        107.76       246.44 o
  10  12   8        307.10          7.54       584.94 o
 -10  13   8        239.83        288.30       389.06 o
  -9  13   8         20.43         19.32       111.09 o
  -8  13   8        212.69        229.62        90.04 o
  -7  13   8          4.61        -25.34        63.19 o
  -6  13   8         61.86        102.93        50.07 o
  -5  13   8       3988.94       4038.30        83.18 o
  -4  13   8        435.73        418.70        41.55 o
  -3  13   8          4.58        -18.45        42.99 o
  -2  13   8       3356.84       3500.15        75.61 o
  -1  13   8        193.04        125.25        27.43 o
   0  13   8         11.93         26.27        34.08 o
   1  13   8         99.94        115.44        44.26 o
   2  13   8        196.87        163.78        22.89 o
   3  13   8        998.28        955.26        43.22 o
   4  13   8       1111.62        983.40        51.63 o
   5  13   8        229.56        180.91        47.16 o
   6  13   8          5.65         76.37        73.11 o
   7  13   8          9.28         30.62        63.01 o
   8  13   8        426.00        373.00       173.28 o
   9  13   8         32.56        -29.47       217.34 o
 -10  14   8        177.26        171.03       777.50 o
  -9  14   8         10.29        -30.42       143.97 o
  -8  14   8        814.22        692.81        63.19 o
  -7  14   8         69.23         11.07        74.88 o
  -6  14   8        303.20        263.54        51.77 o
  -5  14   8       1017.90       1060.95        49.42 o
  -4  14   8        598.88        556.22        45.54 o
  -3  14   8       1520.23       1352.20        55.74 o
  -2  14   8       2309.99       2349.83        58.89 o
  -1  14   8       1009.68        818.09        47.14 o
   0  14   8        918.37        895.42        63.96 o
   1  14   8       2595.58       2746.91        76.81 o
   2  14   8        218.31         49.08        82.74 o
   3  14   8       1109.76       1118.40        57.38 o
   4  14   8         14.33          4.62        56.37 o
   5  14   8        236.31        184.33        56.91 o
   6  14   8        536.92        515.29        76.65 o
   7  14   8        502.80        461.61        72.10 o
   8  14   8          9.71       -223.84       223.84 o
   9  14   8         23.35        -26.27       353.33 o
 -10  15   8        166.26       -480.52       601.63 o
  -9  15   8         10.64          0.83       147.33 o
  -8  15   8       1000.56       1176.72       113.69 o
  -7  15   8        192.77        276.83        95.49 o
  -6  15   8         48.67         50.17        58.67 o
  -5  15   8       2684.90       2955.33        83.33 o
  -4  15   8        438.20        501.34        49.41 o
  -3  15   8        388.10        269.72        45.72 o
  -2  15   8       5259.37       5562.57       127.40 o
  -1  15   8       2117.54       2158.26        69.83 o
   0  15   8        101.35        -35.90        35.90 o
   1  15   8       1303.64       1406.42       193.64 o
   2  15   8       1191.16       1200.84        94.80 o
   3  15   8         41.31         44.58        72.88 o
   4  15   8        545.75        641.21        52.78 o
   5  15   8        499.95        590.95        89.68 o
   6  15   8         52.77         91.19       100.92 o
   7  15   8          0.80        -48.69       156.08 o
   8  15   8        270.33        383.06       212.41 o
  -9  16   8        219.56         83.06       205.56 o
  -8  16   8        234.64        334.93       174.41 o
  -7  16   8        406.25        303.58        88.06 o
  -6  16   8        820.87        892.35       114.35 o
  -5  16   8        143.12        142.14        67.64 o
  -4  16   8        248.20        165.02        67.07 o
  -3  16   8        621.18        534.19        46.93 o
  -2  16   8        140.88        109.59        46.21 o
  -1  16   8         16.34         55.58        80.12 o
   0  16   8        505.75        494.75        47.16 o
   1  16   8         34.75        -22.83        50.86 o
   2  16   8        294.58        206.07       104.62 o
   3  16   8        477.69        400.68        59.15 o
   4  16   8         16.22        -64.17       129.31 o
   5  16   8         17.67        -53.40        53.40 o
   6  16   8        247.20        147.25        91.66 o
   7  16   8        380.82        504.99       408.13 o
   8  16   8         61.59        -81.28       337.47 o
  -9  17   8        204.54        310.23       353.37 o
  -8  17   8        427.08        283.50       162.83 o
  -7  17   8        744.98        576.73       190.49 o
  -6  17   8          0.68         13.14       111.12 o
  -5  17   8        836.45        640.59        63.64 o
  -4  17   8        480.84        444.54        83.96 o
  -3  17   8          4.54         12.27        86.36 o
  -2  17   8       1060.18        963.02        66.96 o
  -1  17   8       1291.02       1244.03        78.74 o
   0  17   8         92.78          9.32        58.34 o
   1  17   8        233.09        148.68        85.99 o
   2  17   8        686.48        685.59        96.35 o
   3  17   8         32.74         75.68        96.90 o
   4  17   8         12.27        -73.84        73.84 o
   5  17   8        478.60        359.41       110.89 o
   6  17   8        606.45        513.40       110.90 o
   7  17   8         98.38        171.34       182.24 o
   8  17   8        186.58        191.32       391.71 o
  -8  18   8         30.37         11.69       230.80 o
  -7  18   8        492.19        370.14       291.46 o
  -6  18   8        545.61        511.33        84.72 o
  -5  18   8         41.91         52.29        65.65 o
  -4  18   8         81.96         27.28       102.20 o
  -3  18   8        524.21        488.32       100.16 o
  -2  18   8        621.03        661.95        90.34 o
  -1  18   8        327.42        174.59        64.60 o
   0  18   8        468.30        457.39        68.14 o
   1  18   8        335.68        204.70        76.19 o
   2  18   8        146.54         99.54        84.11 o
   3  18   8        350.95        245.76        98.38 o
   4  18   8        411.81        410.64       144.87 o
   5  18   8        144.21        199.54       143.72 o
   6  18   8        137.29        125.38       231.98 o
   7  18   8         66.45         81.74       395.04 o
  -8  19   8        134.92        190.28       372.26 o
  -7  19   8        893.37        842.86       146.52 o
  -6  19   8          8.79       -140.75       140.75 o
  -5  19   8        197.39        156.65       219.47 o
  -4  19   8        958.76       1046.31       147.10 o
  -3  19   8         18.12         56.84       131.37 o
  -2  19   8        258.04        102.03        94.25 o
  -1  19   8       1560.91       1802.17        83.58 o
   0  19   8          5.48        220.87       178.24 o
   1  19   8        239.17        235.11        57.56 o
   2  19   8        648.89        503.84       159.86 o
   3  19   8          3.17        -81.77       110.81 o
   4  19   8         11.86        -36.26       180.54 o
   5  19   8       1093.61       1265.00       173.23 o
   6  19   8        208.04        328.76       280.60 o
   7  19   8         21.12        -48.21       445.60 o
  -8  20   8        296.11        267.38       815.99 o
  -7  20   8        120.48        265.37       321.63 o
  -6  20   8          6.31         29.99       231.89 o
  -5  20   8        719.65        972.24       204.57 o
  -4  20   8         32.75        -94.24       140.54 o
  -3  20   8       1112.55       1149.48       130.79 o
  -2  20   8         38.71        200.35       167.56 o
  -1  20   8         45.48        -28.11        90.16 o
   0  20   8       1248.17       1146.95       185.31 o
   1  20   8       1326.04       1399.30       120.84 o
   2  20   8         46.00        -70.12       158.72 o
   3  20   8         21.34         36.67       100.06 o
   4  20   8        538.18        935.30       165.78 o
   5  20   8          1.30          4.82       174.53 o
   6  20   8        353.19        482.24       329.67 o
  -7  21   8        504.19        277.74       752.20 o
  -6  21   8        317.22        117.94       292.20 o
  -5  21   8          6.29          1.31       158.66 o
  -4  21   8        467.14        633.19       201.77 o
  -3  21   8          2.52        -29.40       124.53 o
  -2  21   8          9.14        123.70       171.30 o
  -1  21   8        351.94        338.55       173.32 o
   0  21   8        121.42        -46.90        82.49 o
   1  21   8         64.81         44.52       182.38 o
   2  21   8        221.30        313.16       217.28 o
   3  21   8          8.97       -109.51       114.27 o
   4  21   8         31.27         86.75       164.39 o
   5  21   8        117.59        173.31       268.94 o
  -5  22   8        539.15        555.27       374.34 o
  -4  22   8        193.78        167.59       270.06 o
  -3  22   8        109.95         92.43       187.10 o
  -2  22   8         96.72         54.23       178.11 o
  -1  22   8         39.67        237.31       268.23 o
   0  22   8         77.60        113.56        78.32 o
   1  22   8       1022.37       1268.89       275.19 o
   2  22   8         36.70         49.16       183.25 o
   3  22   8          8.62       -214.41       458.19 o
   4  22   8       1812.39       2101.25       280.37 o
   5  22   8         13.58        401.00       642.00 o
  -5  23   8          4.96        288.23       418.89 o
  -4  23   8        630.81        946.41       343.95 o
  -3  23   8         91.12         95.59       247.06 o
  -2  23   8          5.02        -59.00       293.35 o
  -1  23   8        185.14        631.94       166.79 o
   0  23   8        334.43        399.46       238.38 o
   1  23   8          3.14       -177.96       196.32 o
   2  23   8        262.11        209.54       222.47 o
   3  23   8         45.40         -8.61       343.67 o
   4  23   8        170.85        280.29       501.38 o
  -4  24   8        171.74        579.96       594.77 o
  -3  24   8          5.58        -81.41       469.62 o
  -2  24   8         56.27        -86.39       585.21 o
  -1  24   8         50.55        -72.48       253.36 o
   0  24   8          8.69        339.65       484.34 o
   1  24   8        969.21       1155.54       267.66 o
   2  24   8        105.72         89.48       506.90 o
   3  24   8          6.13       -186.77       456.71 o
 -11   1   9         30.79        -63.48        92.08 o
 -10   1   9          4.21         29.47       115.66 o
  -9   1   9         39.15        -67.45        67.45 o
  -8   1   9         37.71         21.00        33.45 o
  -7   1   9         15.28          4.84        16.85 o
  -6   1   9        439.44        532.91        14.96 o
  -5   1   9        481.87        463.28        20.74 o
  -4   1   9         49.81         39.44        11.81 o
  -3   1   9          1.05         -8.39        10.27 o
  -2   1   9       3123.16       3416.55        54.16 o
  -1   1   9         89.37         85.45        16.78 o
   0   1   9       1423.17       1650.16        40.36 o
   1   1   9       2540.33       2717.14        63.32 o
   2   1   9        121.71        139.67        17.46 o
   3   1   9        757.47        792.45        21.97 o
   4   1   9         53.83         35.41        24.10 o
   5   1   9        351.96        328.37        31.59 o
   6   1   9        186.27        113.01        20.45 o
   7   1   9        133.92        190.90        48.32 o
   8   1   9          4.08        -50.82        50.82 o
   9   1   9         13.57        221.62       197.32 o
  10   1   9         19.93         74.50       169.41 o
 -11   2   9        174.98         97.16       114.82 o
 -10   2   9         13.53          0.33       102.18 o
  -9   2   9          7.23        -19.98        63.50 o
  -8   2   9        218.69        129.44        31.62 o
  -7   2   9         44.60         33.24        17.44 o
  -6   2   9        202.77        203.15        13.03 o
  -5   2   9       2341.09       2497.62        39.26 o
  -4   2   9        533.62        608.73        19.41 o
  -3   2   9        102.17         91.95        10.83 o
  -2   2   9       4521.14       4353.17        72.86 o
  -1   2   9       1308.58       1141.96        47.80 o
   0   2   9        163.35        165.60        14.21 o
   1   2   9        895.63        831.99        26.29 o
   2   2   9       1029.93       1085.41        26.63 o
   3   2   9        121.21         49.95        32.02 o
   4   2   9          6.64          6.12        14.92 o
   5   2   9       2899.36       2943.00        61.18 o
   6   2   9        533.84        382.46        28.93 o
   7   2   9         94.20        111.67        44.19 o
   8   2   9          0.24        -63.95        63.95 o
   9   2   9         94.13        -52.64        87.47 o
  10   2   9         50.11        -19.21       163.42 o
 -11   3   9         24.94         20.05       264.13 o
 -10   3   9        243.25        151.26       107.68 o
  -9   3   9        138.31        126.94        41.37 o
  -8   3   9          0.10        -19.03        29.85 o
  -7   3   9         38.46         26.12        18.31 o
  -6   3   9        995.93        826.83        23.56 o
  -5   3   9       1035.51        970.62        33.81 o
  -4   3   9        117.58        135.23        21.47 o
  -3   3   9      13086.47      14921.61       231.90 o
  -2   3   9       5017.46       4966.65        76.19 o
  -1   3   9        122.98        141.27        15.17 o
   0   3   9         76.62         61.43        15.36 o
   1   3   9       8317.90       8915.85       157.73 o
   2   3   9        483.19        440.02        35.37 o
   3   3   9         11.89        -13.28        13.28 o
   4   3   9        797.05        758.25        26.55 o
   5   3   9        876.24        839.26        26.47 o
   6   3   9         20.95          1.68        31.51 o
   7   3   9       1140.53       1157.66        70.17 o
   8   3   9          2.68        -33.72        93.84 o
   9   3   9          2.05         72.94       102.74 o
  10   3   9          6.93         60.65       220.39 o
 -11   4   9         96.24        234.37       202.07 o
 -10   4   9        145.01         42.15        74.91 o
  -9   4   9         50.61         -5.24        41.72 o
  -8   4   9        740.79        679.28        33.85 o
  -7   4   9        692.25        692.23        24.44 o
  -6   4   9         39.51         33.32        16.37 o
  -5   4   9       1128.03       1245.75        21.62 o
  -4   4   9       1057.92       1054.59        26.68 o
  -3   4   9        578.31        529.87        14.83 o
  -2   4   9        862.26        843.27        31.71 o
  -1   4   9       2040.91       2095.09        44.11 o
   0   4   9         18.90        -12.79        12.79 o
   1   4   9        685.60        653.37        40.77 o
   2   4   9       1268.42       1336.35        61.40 o
   3   4   9         13.23          6.33        25.53 o
   4   4   9         97.76         50.56        17.71 o
   5   4   9       2945.41       2971.33        56.06 o
   6   4   9        756.70        759.47        35.14 o
   7   4   9        239.67        242.74        41.88 o
   8   4   9        168.11         82.32        95.74 o
   9   4   9         35.48         29.70       104.71 o
  10   4   9         29.23         55.76       214.13 o
 -11   5   9         48.14        -45.16       163.57 o
 -10   5   9        362.33        159.60        85.60 o
  -9   5   9       1031.83       1150.28        68.50 o
  -8   5   9         15.52         21.80        36.15 o
  -7   5   9        136.53         70.96        21.81 o
  -6   5   9        627.95        595.53        19.10 o
  -5   5   9        707.28        644.62        17.50 o
  -4   5   9        221.38        190.30        12.67 o
  -3   5   9       1424.85       1467.49        25.86 o
  -2   5   9        241.52        193.48        13.22 o
  -1   5   9       1038.86       1062.04        47.57 o
   0   5   9        392.13        333.06        20.75 o
   1   5   9       3317.78       3238.54        71.55 o
   2   5   9        946.30        978.10        36.11 o
   3   5   9        122.56         76.86        39.29 o
   4   5   9       1698.83       1792.16        43.31 o
   5   5   9          0.79        -24.57        24.57 o
   6   5   9        121.23        126.87        31.72 o
   7   5   9        757.70        686.32        62.35 o
   8   5   9          1.89        -65.26       117.63 o
   9   5   9         92.25       -154.83       195.69 o
  10   5   9        189.42         65.29       195.72 o
 -11   6   9         16.70        -83.47       153.08 o
 -10   6   9        244.11         92.85        98.16 o
  -9   6   9          0.79         34.74        79.67 o
  -8   6   9       2620.77       2854.59        64.11 o
  -7   6   9       2330.19       2371.66        41.42 o
  -6   6   9        116.34        112.58        26.18 o
  -5   6   9       2286.96       2264.04        39.71 o
  -4   6   9       2569.12       2478.21        38.01 o
  -3   6   9          9.95         -0.04        10.95 o
  -2   6   9          4.14         11.68        17.65 o
  -1   6   9      19519.69      20728.66       395.75 o
   0   6   9         43.80         15.14        39.04 o
   1   6   9        188.17        181.47        27.06 o
   2   6   9       3495.55       3824.03       116.36 o
   3   6   9       1213.44       1138.68        34.32 o
   4   6   9        121.66        169.49        27.01 o
   5   6   9         56.70         34.33        42.19 o
   6   6   9        765.11        782.38        51.27 o
   7   6   9        244.25        193.37        46.18 o
   8   6   9          4.49        -62.05       100.88 o
   9   6   9        177.34        229.05       184.85 o
  10   6   9         57.61        -62.39       172.13 o
 -11   7   9         62.97        115.43       248.10 o
 -10   7   9        349.77        384.06       155.42 o
  -9   7   9        522.05        317.94        75.43 o
  -8   7   9        161.06        141.91        36.32 o
  -7   7   9        673.79        692.93        41.82 o
  -6   7   9       1984.71       2083.37        35.49 o
  -5   7   9        270.51        227.04        18.52 o
  -4   7   9         42.76         23.31        21.32 o
  -3   7   9        350.83        376.33        23.79 o
  -2   7   9        252.03        232.46        14.03 o
  -1   7   9        686.92        801.47        40.23 o
   0   7   9       2679.85       2522.69        65.38 o
   1   7   9        291.35        256.41        30.22 o
   2   7   9        384.76        325.59        27.01 o
   3   7   9       2005.90       2008.79        51.53 o
   4   7   9        714.85        644.06        31.21 o
   5   7   9        277.48        206.56        22.40 o
   6   7   9          1.51         26.00        61.81 o
   7   7   9          9.66         11.45        63.14 o
   8   7   9          0.37       -104.90       104.90 o
   9   7   9        149.78        173.44       197.02 o
  10   7   9         40.62        -94.19       363.72 o
 -11   8   9        191.18         95.43       230.17 o
 -10   8   9         72.71         67.58       127.52 o
  -9   8   9         22.84        -51.92        63.42 o
  -8   8   9        142.32         84.80        55.71 o
  -7   8   9        454.02        469.17        40.59 o
  -6   8   9        235.28        200.73        23.98 o
  -5   8   9         25.35          4.69        14.89 o
  -4   8   9       1993.17       2265.73        36.34 o
  -3   8   9        839.40        829.47        20.87 o
  -2   8   9         41.66         66.33        13.34 o
  -1   8   9       3225.33       3197.72        55.83 o
   0   8   9        193.20        141.77        24.50 o
   1   8   9        210.69        215.79        34.59 o
   2   8   9        845.47        784.80        46.07 o
   3   8   9       1708.78       1835.37        52.75 o
   4   8   9        411.49        400.53        48.80 o
   5   8   9          8.74         22.76        43.79 o
   6   8   9        183.53        256.93        46.30 o
   7   8   9         42.92        141.30        74.96 o
   8   8   9        162.89        229.96       112.94 o
   9   8   9        211.64        152.68       101.67 o
  10   8   9         29.22        -79.39       491.96 o
 -11   9   9         20.47       -175.55       232.13 o
 -10   9   9        159.57        -43.23       211.67 o
  -9   9   9       1991.54       2196.21        84.81 o
  -8   9   9          9.33        -24.40        61.22 o
  -7   9   9        575.58        557.27        36.25 o
  -6   9   9        672.07        697.26        27.61 o
  -5   9   9        583.45        583.49        42.01 o
  -4   9   9        173.41        142.39        18.07 o
  -3   9   9          8.55          7.59        16.36 o
  -2   9   9       1015.43        997.42        21.68 o
  -1   9   9        243.71        216.19        19.27 o
   0   9   9       7707.07       8375.62       168.68 o
   1   9   9        223.93        188.62        24.90 o
   2   9   9        812.90        806.37        33.22 o
   3   9   9        566.54        580.92        56.10 o
   4   9   9       2998.23       3121.01        62.66 o
   5   9   9         91.06        120.41        33.76 o
   6   9   9         24.22        100.07        45.17 o
   7   9   9         13.19         62.08        81.91 o
   8   9   9        248.01         55.57       152.94 o
   9   9   9        151.50         25.50       183.91 o
  10   9   9        131.46        156.63       780.06 o
 -11  10   9         69.25        -74.97       331.92 o
 -10  10   9         19.23         52.44       189.79 o
  -9  10   9        148.48        201.10       100.26 o
  -8  10   9         89.29        -49.65        62.26 o
  -7  10   9         47.13         47.68        36.90 o
  -6  10   9        847.50        875.50        45.12 o
  -5  10   9       3210.94       3537.99        65.76 o
  -4  10   9       5641.90       5958.34       102.05 o
  -3  10   9        672.93        599.89        28.52 o
  -2  10   9       1503.09       1689.64        44.07 o
  -1  10   9         19.86         -0.98        14.34 o
   0  10   9         20.12        -14.75        26.71 o
   1  10   9         60.43         13.30        31.16 o
   2  10   9        231.92        204.34        23.52 o
   3  10   9        196.96        178.65        46.76 o
   4  10   9          2.71         16.01        25.10 o
   5  10   9        119.68        152.49        43.63 o
   6  10   9        144.21         60.45        40.70 o
   7  10   9         11.76       -102.07       102.07 o
   8  10   9        581.18        466.57       232.74 o
   9  10   9        665.56        676.07       182.84 o
  10  10   9         15.64         82.08       855.28 o
 -11  11   9         23.83       -266.16       410.82 o
 -10  11   9        281.99        166.60       210.56 o
  -9  11   9        200.68        148.69        90.39 o
  -8  11   9         87.26         32.17        66.48 o
  -7  11   9        307.96        287.87        43.47 o
  -6  11   9       1381.71       1408.23        46.10 o
  -5  11   9        579.04        482.56        44.62 o
  -4  11   9        126.99         63.99        39.49 o
  -3  11   9          5.38          9.52        44.01 o
  -2  11   9        661.15        598.42        34.95 o
  -1  11   9        256.80        178.20        13.83 o
   0  11   9       2093.27       2089.64        55.79 o
   1  11   9        290.17        225.81        33.63 o
   2  11   9         71.72         20.81        22.81 o
   3  11   9       1754.88       1682.47        47.16 o
   4  11   9       3767.87       4092.13        75.68 o
   5  11   9          1.34        -44.13        51.55 o
   6  11   9         48.68         63.04        51.86 o
   7  11   9        226.35        163.74       114.21 o
   8  11   9        203.35        398.10       183.33 o
   9  11   9         75.16        125.78       253.13 o
  10  11   9         29.63        313.10       736.97 o
 -10  12   9          2.49        -86.50       259.71 o
  -9  12   9         28.70         45.24       130.23 o
  -8  12   9         22.58        114.24        88.67 o
  -7  12   9        104.38         98.57        59.27 o
  -6  12   9        426.50        309.36        54.12 o
  -5  12   9       2711.26       2531.88        58.79 o
  -4  12   9       3144.58       3319.84        70.83 o
  -3  12   9        101.44         75.97        44.03 o
  -2  12   9       1815.41       1738.07        50.08 o
  -1  12   9         26.09         -2.65        40.04 o
   0  12   9         25.73         36.23        24.33 o
   1  12   9         25.26         52.74        55.65 o
   2  12   9       1229.85       1122.04        32.57 o
   3  12   9         10.34         28.42        33.26 o
   4  12   9         12.56         25.45        35.31 o
   5  12   9        342.80        399.52        50.10 o
   6  12   9        194.65        240.06        57.73 o
   7  12   9         46.78        183.61        91.35 o
   8  12   9        526.29        444.90       231.56 o
   9  12   9        473.20        348.69       223.74 o
 -10  13   9       1242.21       1198.28       859.32 o
  -9  13   9        179.44        176.43       152.01 o
  -8  13   9          0.61        -69.75        72.18 o
  -7  13   9        370.92        346.65        84.30 o
  -6  13   9       1145.13       1115.27        56.59 o
  -5  13   9        189.55         51.89        35.40 o
  -4  13   9         70.80         82.81        71.56 o
  -3  13   9          2.19          8.78        39.68 o
  -2  13   9       2480.30       2438.94        76.38 o
  -1  13   9          2.19         -0.35        32.54 o
   0  13   9        253.50        213.83        35.05 o
   1  13   9       6964.30       7738.03       146.81 o
   2  13   9         34.78         53.89        29.76 o
   3  13   9       2709.46       2952.34        79.83 o
   4  13   9        608.55        800.92        51.39 o
   5  13   9          4.54        -11.80        59.51 o
   6  13   9        235.94        252.83       111.06 o
   7  13   9        179.92        138.82        89.93 o
   8  13   9        205.40        196.85       134.20 o
   9  13   9         87.39        -47.95       316.29 o
 -10  14   9        668.27        416.20       506.36 o
  -9  14   9         35.37         27.28       186.22 o
  -8  14   9        491.04        492.01       111.18 o
  -7  14   9       2815.42       3200.74       119.25 o
  -6  14   9          3.44         -3.53        62.76 o
  -5  14   9       1369.09       1310.31        76.01 o
  -4  14   9       1995.87       1834.81        88.24 o
  -3  14   9        102.73        113.34        52.79 o
  -2  14   9       4100.84       4173.60        95.04 o
  -1  14   9       3672.50       3644.71        85.37 o
   0  14   9         60.54        155.02       125.68 o
   1  14   9        160.01        201.23        64.08 o
   2  14   9        293.26        189.66        34.14 o
   3  14   9        334.78        234.41        63.84 o
   4  14   9        456.35        321.92        54.97 o
   5  14   9         65.51         54.34        77.85 o
   6  14   9        907.70        941.73       110.34 o
   7  14   9        440.30        631.04       131.40 o
   8  14   9        249.12        184.40       305.30 o
 -10  15   9        504.34        859.72       855.68 o
  -9  15   9        441.04        376.72       160.99 o
  -8  15   9        131.78         66.90       240.75 o
  -7  15   9         57.87          0.09        83.26 o
  -6  15   9        282.42        340.79        87.55 o
  -5  15   9         25.23        100.40        71.92 o
  -4  15   9          0.50         19.36        49.45 o
  -3  15   9        390.20        414.30        72.02 o
  -2  15   9        733.49        633.49        69.42 o
  -1  15   9       1222.58       1385.63        90.74 o
   0  15   9        566.40        521.09        46.67 o
   1  15   9       2466.74       2521.52       292.47 o
   2  15   9        652.74        597.27        87.53 o
   3  15   9        704.49        761.39        51.53 o
   4  15   9         72.50          7.20        76.83 o
   5  15   9         20.53         36.20        76.23 o
   6  15   9         43.63         43.90       130.07 o
   7  15   9        586.28        679.59       180.99 o
   8  15   9        155.55        102.24       302.83 o
  -9  16   9         16.46        -73.94       241.02 o
  -8  16   9        236.30        -14.52       143.16 o
  -7  16   9       1583.69       1694.04       136.84 o
  -6  16   9         20.82         86.19       113.89 o
  -5  16   9       1390.59       1392.70        68.75 o
  -4  16   9       2169.13       2511.21       103.25 o
  -3  16   9        128.54        274.90       122.13 o
  -2  16   9       1531.61       1538.64        72.16 o
  -1  16   9       2769.46       3067.93       121.18 o
   0  16   9        523.64        502.16        51.13 o
   1  16   9        150.63        166.66        49.98 o
   2  16   9          0.37        104.96       107.44 o
   3  16   9        855.28        879.86       139.47 o
   4  16   9         61.05         -9.16        87.20 o
   5  16   9        188.53        175.63        81.37 o
   6  16   9       1770.55       2177.83       138.14 o
   7  16   9         49.08        301.35       331.72 o
   8  16   9         54.41        100.04       378.05 o
  -9  17   9        630.27        479.52       319.43 o
  -8  17   9          5.97        -79.38       217.91 o
  -7  17   9        347.89        431.22       196.23 o
  -6  17   9         67.40         82.86        95.08 o
  -5  17   9          3.07         77.57        67.60 o
  -4  17   9         33.45         52.44        85.33 o
  -3  17   9        320.13        295.11        83.05 o
  -2  17   9       2900.85       3159.84       112.89 o
  -1  17   9       1408.98       1395.53        73.38 o
   0  17   9       1278.35       1329.48        74.63 o
   1  17   9       2453.34       2631.70       113.75 o
   2  17   9         15.07        -36.02        74.85 o
   3  17   9        517.67        479.69       131.27 o
   4  17   9        927.79        884.93       124.95 o
   5  17   9         28.46         63.53       140.47 o
   6  17   9        170.66        -13.12       152.21 o
   7  17   9        425.79        293.63       245.58 o
   8  17   9         11.58        -72.50       547.97 o
  -8  18   9        318.80        416.27       235.58 o
  -7  18   9        558.51        508.13       242.05 o
  -6  18   9         25.69        153.73        94.64 o
  -5  18   9        893.84       1038.58       103.32 o
  -4  18   9       1459.46       1626.33       127.38 o
  -3  18   9         18.29        116.75       150.98 o
  -2  18   9       1499.01       1548.22        82.98 o
  -1  18   9       1039.40        929.89       140.46 o
   0  18   9        228.02        247.03       100.31 o
   1  18   9         60.71        -16.41        55.03 o
   2  18   9        425.93        193.07        60.64 o
   3  18   9        677.95        687.61       219.07 o
   4  18   9         23.20         63.01       145.16 o
   5  18   9        243.40        267.31       135.17 o
   6  18   9       1790.66       2171.89       279.40 o
   7  18   9         26.12        259.63       229.68 o
  -8  19   9          1.14        -97.45       323.37 o
  -7  19   9        973.96        997.37       312.79 o
  -6  19   9        112.44        158.95       175.07 o
  -5  19   9          3.16       -146.94       146.94 o
  -4  19   9         11.90       -104.46       141.21 o
  -3  19   9         99.30        284.64       175.43 o
  -2  19   9       2158.11       1992.05       143.70 o
  -1  19   9        589.98        538.17        67.08 o
   0  19   9       1331.21       1225.68       122.53 o
   1  19   9       2368.82       2617.40        87.01 o
   2  19   9         21.73         45.49       102.68 o
   3  19   9        258.51        342.63       102.30 o
   4  19   9       1367.78       1503.29       312.39 o
   5  19   9         35.33        117.41       154.20 o
   6  19   9        298.72        312.58       179.59 o
  -7  20   9        354.92        213.02       259.01 o
  -6  20   9         47.16         19.00       287.86 o
  -5  20   9        493.26        458.83        91.71 o
  -4  20   9        949.63        711.18       168.99 o
  -3  20   9         92.95        107.73       100.43 o
  -2  20   9        845.35        890.69       191.77 o
  -1  20   9        287.95        303.49        82.49 o
   0  20   9        126.54        140.23       138.90 o
   1  20   9        659.98        496.25       184.16 o
   2  20   9        267.74        281.11       157.43 o
   3  20   9        900.61        873.87        99.53 o
   4  20   9         39.70        129.26       194.85 o
   5  20   9         98.92        132.31       202.33 o
   6  20   9        714.86        628.27       519.55 o
  -6  21   9         50.43       -139.71       275.39 o
  -5  21   9       1231.06       1619.58       208.37 o
  -4  21   9       1429.93       1743.36       155.65 o
  -3  21   9         45.20         70.47       161.11 o
  -2  21   9       1116.30       1267.38       246.99 o
  -1  21   9        242.15        348.17       143.56 o
   0  21   9        344.93        250.85        67.64 o
   1  21   9       1557.88       1741.27       217.04 o
   2  21   9        110.92        -74.00       149.80 o
   3  21   9        370.16        359.26       194.58 o
   4  21   9       1926.19       2024.94       253.80 o
   5  21   9        259.58        430.75       531.01 o
  -5  22   9       1077.20        849.07       154.72 o
  -4  22   9       1452.30       1382.60       320.67 o
  -3  22   9          4.52         74.62       252.52 o
  -2  22   9        202.52        282.49       294.68 o
  -1  22   9        639.11        731.37       264.99 o
   0  22   9         20.37        124.15       123.89 o
   1  22   9        189.17        166.40       267.97 o
   2  22   9         43.17        157.60       356.05 o
   3  22   9        555.66        573.67       292.16 o
   4  22   9         33.65       -189.33       189.33 o
   5  22   9         21.94        563.01       672.68 o
  -4  23   9          1.22        211.26       675.23 o
  -3  23   9         13.94         52.94       243.35 o
  -2  23   9        289.15        341.24       303.83 o
  -1  23   9          0.29       -183.94       183.94 o
   0  23   9        301.41        198.95       296.34 o
   1  23   9       1543.36       1625.76       184.69 o
   2  23   9          9.06        -12.81       275.64 o
   3  23   9        466.08        572.03       437.60 o
   4  23   9        315.61        610.78       515.64 o
  -4  24   9        533.11        876.00       700.13 o
  -3  24   9          0.01       -255.94       731.35 o
  -2  24   9        182.97        508.78       535.29 o
  -1  24   9        372.17        245.98       417.68 o
 -11   0  10         16.24         21.45       210.85 o
 -10   0  10          0.64         41.44       137.72 o
  -9   0  10        957.23        939.17       132.45 o
  -8   0  10        406.65        230.04        35.38 o
  -7   0  10        195.11        169.65        23.70 o
  -6   0  10       1772.16       1855.19        50.91 o
  -5   0  10        219.04        195.95        35.90 o
  -4   0  10       9621.47      10628.19       208.54 o
  -3   0  10        180.96        147.21        15.45 o
  -2   0  10        725.87        861.91        32.90 o
  -1   0  10      26045.72      27371.74       733.70 o
   0   0  10        223.61        165.64        40.17 o
   1   0  10      16131.32      18291.51       495.78 o
   2   0  10      18838.04      20210.60       546.83 o
   3   0  10       1429.30       1587.43        82.89 o
   4   0  10        388.52        458.12        53.82 o
   5   0  10       1305.60       1168.40        62.74 o
   6   0  10        176.04         61.21        50.83 o
   7   0  10         89.42          3.32        99.92 o
   8   0  10        204.53        194.54       116.42 o
   9   0  10       1889.65       1788.87       194.85 o
  10   0  10          4.04         -2.83       594.77 o
 -11   1  10        116.88         60.04       100.90 o
 -10   1  10        115.15        113.86        87.51 o
  -9   1  10        896.94        828.59        62.20 o
  -8   1  10          2.36        -14.03        25.69 o
  -7   1  10       1127.91       1170.69        27.05 o
  -6   1  10       8456.52       9522.59       114.45 o
  -5   1  10          1.35        -17.86        17.86 o
  -4   1  10       7905.35       8464.10       112.14 o
  -3   1  10      15590.23      17238.13       249.31 o
  -2   1  10        220.31        239.20        19.11 o
  -1   1  10       5828.62       5773.14       129.99 o
   0   1  10        846.94        816.68        25.79 o
   1   1  10      13290.51      14407.04       278.48 o
   2   1  10        319.57        321.59        31.08 o
   3   1  10       2653.28       2714.25        63.07 o
   4   1  10       1647.33       1514.15        36.41 o
   5   1  10         24.23          8.05        28.52 o
   6   1  10         17.27        -34.11        36.95 o
   7   1  10       2623.52       2728.71        89.99 o
   8   1  10          0.26        -71.61        71.61 o
   9   1  10        461.47        353.06       126.81 o
  10   1  10        819.00        662.64       369.85 o
 -11   2  10       2624.81       2966.31       134.20 o
 -10   2  10         22.15         13.52       119.84 o
  -9   2  10        894.11        845.71        40.66 o
  -8   2  10        249.01        125.87        35.94 o
  -7   2  10        473.96        437.68        22.70 o
  -6   2  10       1016.41       1071.22        22.92 o
  -5   2  10        461.31        428.50        19.40 o
  -4   2  10       5320.50       5517.57        79.71 o
  -3   2  10        396.84        461.26        25.07 o
  -2   2  10        670.60        536.67        24.51 o
  -1   2  10      16850.93      17174.80       329.44 o
   0   2  10         32.63         12.78        42.48 o
   1   2  10       4732.76       4713.75        98.85 o
   2   2  10      17119.97      18615.28       321.51 o
   3   2  10        206.21        160.00        30.24 o
   4   2  10       3198.32       3665.70        72.03 o
   5   2  10       1814.76       1848.58        73.74 o
   6   2  10        264.09        233.47        36.92 o
   7   2  10        564.49        553.36        50.60 o
   8   2  10         10.53         18.27       102.17 o
   9   2  10       1113.23       1059.41       161.56 o
  10   2  10          4.89        -21.76       402.91 o
 -11   3  10        335.60        202.42       211.00 o
 -10   3  10        381.21        308.75       125.00 o
  -9   3  10       1554.95       1562.27        47.11 o
  -8   3  10         54.40         14.20        39.97 o
  -7   3  10       1482.88       1498.78        29.67 o
  -6   3  10       5692.53       6314.69        78.20 o
  -5   3  10        190.34        147.02        17.10 o
  -4   3  10       4083.55       4307.72        67.94 o
  -3   3  10       5723.11       6133.75       106.14 o
  -2   3  10       1467.81       1426.40        32.54 o
  -1   3  10       1370.78       1368.47        39.89 o
   0   3  10          5.84        -14.56        27.69 o
   1   3  10       3853.21       4179.52        89.21 o
   2   3  10        443.45        469.81        19.08 o
   3   3  10        321.93        373.46        20.08 o
   4   3  10       9708.00      11143.21       197.51 o
   5   3  10          4.23        -17.77        35.79 o
   6   3  10        470.09        411.48        39.53 o
   7   3  10       5031.52       6249.08       103.74 o
   8   3  10          0.71        -35.18       110.31 o
   9   3  10         40.70        -12.30       147.81 o
  10   3  10        803.20        794.56       247.17 o
 -11   4  10       1072.63       1151.01       215.76 o
 -10   4  10         45.11         68.75       110.68 o
  -9   4  10       1257.43       1388.48        49.08 o
  -8   4  10        806.82        816.65        40.84 o
  -7   4  10       1152.00       1128.71        33.56 o
  -6   4  10        771.22        697.33        28.24 o
  -5   4  10        830.65        729.10        23.81 o
  -4   4  10       2801.74       2907.48        48.84 o
  -3   4  10        321.97        302.23        34.35 o
  -2   4  10       6424.00       6717.82       110.03 o
  -1   4  10       8724.14       9607.59       169.94 o
   0   4  10         26.83         16.40        21.33 o
   1   4  10        449.79        446.02        38.43 o
   2   4  10       5135.54       5528.91       102.48 o
   3   4  10          0.76         26.05        29.97 o
   4   4  10       2987.58       3181.71        67.41 o
   5   4  10        784.54        751.37        32.07 o
   6   4  10       1096.91       1076.65        48.52 o
   7   4  10         61.88         48.53        41.20 o
   8   4  10        166.68         90.10        97.53 o
   9   4  10        743.34        869.92       143.34 o
  10   4  10          6.20        216.24       444.19 o
 -11   5  10        236.33        178.81       161.90 o
 -10   5  10        537.02        583.80       109.79 o
  -9   5  10       3166.08       3773.67        87.39 o
  -8   5  10        198.96        142.26        39.61 o
  -7   5  10       1837.15       1955.79        43.47 o
  -6   5  10       5921.26       6311.37        87.16 o
  -5   5  10         12.34        -11.47        18.82 o
  -4   5  10       2171.18       2256.66        37.88 o
  -3   5  10       2947.83       2943.49        45.87 o
  -2   5  10       1202.15       1223.54        35.03 o
  -1   5  10       1345.84       1335.05        32.71 o
   0   5  10       1481.34       1501.55        64.88 o
   1   5  10       1300.26       1327.38        48.09 o
   2   5  10         84.45        103.00        23.90 o
   3   5  10        370.05        402.71        37.28 o
   4   5  10      10490.58      11855.67       236.42 o
   5   5  10         11.46         24.49        25.85 o
   6   5  10       1681.07       1658.21        50.71 o
   7   5  10       3316.66       3775.66       144.17 o
   8   5  10          0.11        -59.58        83.34 o
   9   5  10        286.15        385.48       134.90 o
  10   5  10        854.02        745.21       620.87 o
 -11   6  10        626.68        500.75       142.75 o
 -10   6  10         64.86         -0.76       132.42 o
  -9   6  10       1802.94       1990.75       104.60 o
  -8   6  10       4455.08       5087.09       126.65 o
  -7   6  10       1136.02       1108.87        30.82 o
  -6   6  10       1625.70       1807.56        36.70 o
  -5   6  10        980.09        889.42        19.99 o
  -4   6  10       4499.53       4672.84        65.41 o
  -3   6  10        376.38        384.71        19.64 o
  -2   6  10       7583.52       7961.56       119.72 o
  -1   6  10      16194.19      17699.57       340.49 o
   0   6  10        165.25        108.18        31.08 o
   1   6  10       2650.62       2820.74        65.21 o
   2   6  10       2089.87       2211.89        50.12 o
   3   6  10         67.26         42.50        19.75 o
   4   6  10        883.11        966.71        35.31 o
   5   6  10       1265.50       1306.22        74.39 o
   6   6  10       1298.86       1317.75        58.95 o
   7   6  10         85.38         88.07        57.00 o
   8   6  10         73.87         -7.22        60.05 o
   9   6  10        306.08        292.44       185.55 o
  10   6  10        134.41        446.75       612.12 o
 -11   7  10        124.61        170.78       267.08 o
 -10   7  10         64.89        -12.35       224.32 o
  -9   7  10       2248.91       2321.51        92.76 o
  -8   7  10         49.16        -23.21        49.35 o
  -7   7  10       2225.13       2420.81        57.24 o
  -6   7  10       2529.85       2590.20        42.82 o
  -5   7  10        232.83        180.43        17.37 o
  -4   7  10       3478.00       3693.29        59.39 o
  -3   7  10       4670.71       4728.94        65.49 o
  -2   7  10        114.97        110.80        18.75 o
  -1   7  10       3379.27       3711.13        81.62 o
   0   7  10       5026.33       5327.04       112.23 o
   1   7  10       1011.27        908.78        30.46 o
   2   7  10         12.27         48.21        26.32 o
   3   7  10        370.28        362.91        23.34 o
   4   7  10       4685.33       5348.74        94.21 o
   5   7  10        240.96        224.74        32.36 o
   6   7  10        812.28        844.13        68.95 o
   7   7  10       1271.43       1214.80       143.73 o
   8   7  10        159.53        109.10       101.39 o
   9   7  10          2.60        -64.54       109.80 o
  10   7  10         86.79        401.00       559.24 o
 -11   8  10        721.47        519.34       333.72 o
 -10   8  10        134.12        271.91       200.53 o
  -9   8  10       1743.08       1700.99        86.28 o
  -8   8  10       1034.18        940.48        68.09 o
  -7   8  10        547.74        553.39        38.20 o
  -6   8  10       1878.63       2009.50        48.01 o
  -5   8  10        128.21         66.11        18.64 o
  -4   8  10       3011.13       3255.36        51.35 o
  -3   8  10         93.59         71.88        13.92 o
  -2   8  10        137.04        192.69        17.46 o
  -1   8  10      13644.68      14417.48       225.76 o
   0   8  10         39.36         37.81        37.56 o
   1   8  10        131.27        163.92        52.68 o
   2   8  10       5437.49       5585.74       103.49 o
   3   8  10        233.05        210.72        18.09 o
   4   8  10         76.94         84.32        26.35 o
   5   8  10        708.21        655.14        33.64 o
   6   8  10        637.92        430.82        63.96 o
   7   8  10        116.35        136.48        94.37 o
   8   8  10         38.21        -69.08       199.51 o
   9   8  10        215.74        297.91       179.33 o
  10   8  10        100.35        330.75       716.14 o
 -11   9  10        153.11         41.93       215.90 o
 -10   9  10         60.37        214.46       127.57 o
  -9   9  10       2689.02       2985.56       119.33 o
  -8   9  10        113.11         91.41        77.53 o
  -7   9  10       1403.91       1550.29        58.21 o
  -6   9  10       4169.84       4538.00        87.48 o
  -5   9  10        114.10        100.08        21.43 o
  -4   9  10         71.89         57.13        20.83 o
  -3   9  10       1717.69       1755.12        31.94 o
  -2   9  10         12.03         34.77        19.91 o
  -1   9  10       1812.46       1770.56        36.38 o
   0   9  10       3227.63       3178.84        74.15 o
   1   9  10        516.07        463.98        36.96 o
   2   9  10       1020.07        957.98        43.16 o
   3   9  10        493.61        441.30        33.53 o
   4   9  10       1635.99       1739.44        72.15 o
   5   9  10          1.28         28.32        69.08 o
   6   9  10        546.00        517.85        52.07 o
   7   9  10        691.06        664.02       127.18 o
   8   9  10         14.31        198.38       223.85 o
   9   9  10         90.31         -0.33       133.26 o
 -11  10  10        564.75        271.14       626.93 o
 -10  10  10          3.68        -98.34       300.88 o
  -9  10  10        394.85        230.92       112.40 o
  -8  10  10        706.73        554.25        90.65 o
  -7  10  10        117.57         69.05        37.14 o
  -6  10  10        440.30        432.21        55.73 o
  -5  10  10        167.69        155.20        37.23 o
  -4  10  10       2980.08       3183.34        58.88 o
  -3  10  10         80.41         75.12        30.59 o
  -2  10  10          4.49         10.77        13.85 o
  -1  10  10       1558.77       1699.75        36.13 o
   0  10  10        723.31        720.16        43.97 o
   1  10  10        907.28       1011.31        94.20 o
   2  10  10       4657.77       5088.37       101.33 o
   3  10  10        153.65         93.35        48.18 o
   4  10  10         19.03         -8.66        35.26 o
   5  10  10        333.51        350.49        48.70 o
   6  10  10        537.90        473.45        53.16 o
   7  10  10         83.98         35.57       131.14 o
   8  10  10          1.66         47.08       231.58 o
   9  10  10       1209.01       1057.91       258.55 o
 -11  11  10        273.30        552.38      1018.91 o
 -10  11  10          4.98        -31.27       244.66 o
  -9  11  10        411.25        355.12       112.48 o
  -8  11  10         91.42         65.59        93.27 o
  -7  11  10        599.66        530.77        79.66 o
  -6  11  10       2220.65       2438.97        75.03 o
  -5  11  10        678.75        609.38        39.67 o
  -4  11  10        758.38        773.69        45.87 o
  -3  11  10        212.17        295.31        53.86 o
  -2  11  10        608.95        552.77        24.15 o
  -1  11  10        282.59        276.18        23.68 o
   0  11  10        557.42        526.76        22.49 o
   1  11  10       2022.03       2040.81        55.08 o
   2  11  10       1902.53       1799.28        51.27 o
   3  11  10          1.87         10.11        25.55 o
   4  11  10       1768.60       1832.44        59.06 o
   5  11  10         26.71         -7.61        56.76 o
   6  11  10        103.76        121.13        69.91 o
   7  11  10        683.53        731.17       104.64 o
   8  11  10        126.71        127.81       234.07 o
   9  11  10         32.72         88.99       191.48 o
 -10  12  10          1.88         -0.01       216.59 o
  -9  12  10        147.36        215.04        79.94 o
  -8  12  10        112.13         -3.54       107.08 o
  -7  12  10         40.72         80.14        78.67 o
  -6  12  10        224.57        138.29        59.89 o
  -5  12  10         60.01         -4.10        41.30 o
  -4  12  10       3139.58       3019.13        79.32 o
  -3  12  10        283.37        272.95        56.55 o
  -2  12  10        135.10         79.51        32.90 o
  -1  12  10         29.19          5.90        21.51 o
   0  12  10        407.91        362.10        33.11 o
   1  12  10        912.07        867.68        64.98 o
   2  12  10        680.63        643.79        28.89 o
   3  12  10         67.56        102.81        54.27 o
   4  12  10        447.41        331.45        48.39 o
   5  12  10        501.13        395.14        45.29 o
   6  12  10        453.50        471.65       117.90 o
   7  12  10         19.47        -94.88        94.88 o
   8  12  10         79.36        333.19       205.39 o
   9  12  10        662.81       1058.74       333.31 o
 -10  13  10        245.50        225.12       763.10 o
  -9  13  10         19.75       -122.66       201.44 o
  -8  13  10        392.07        388.91       122.35 o
  -7  13  10         10.10         24.90        88.82 o
  -6  13  10        936.30        796.07        68.49 o
  -5  13  10        896.97        856.00        55.53 o
  -4  13  10       2103.93       2120.40        75.14 o
  -3  13  10       1733.14       1464.67        90.88 o
  -2  13  10       2066.24       2070.53        66.17 o
  -1  13  10         55.55         29.08        42.69 o
   0  13  10         81.81         59.61        31.39 o
   1  13  10       4610.21       4923.47       106.75 o
   2  13  10          4.21          6.87        26.33 o
   3  13  10          1.15         29.57        47.22 o
   4  13  10       2179.73       2303.36        71.88 o
   5  13  10          6.69        -53.22        65.80 o
   6  13  10         56.71         69.28        99.10 o
   7  13  10        311.14        286.54       117.52 o
   8  13  10        246.78        276.50       347.57 o
   9  13  10          2.82        241.67       676.71 o
 -10  14  10        337.96        103.75       341.92 o
  -9  14  10        398.94        474.67       181.31 o
  -8  14  10         69.29        115.06       178.63 o
  -7  14  10       1139.05       1269.30       115.89 o
  -6  14  10        607.87        570.68        64.64 o
  -5  14  10          0.32         72.00        70.70 o
  -4  14  10       1474.97       1283.36        63.99 o
  -3  14  10        942.03        913.34        78.95 o
  -2  14  10        301.94        189.26        39.12 o
  -1  14  10       1029.12        932.46       112.07 o
   0  14  10        725.25        715.04        54.43 o
   1  14  10        752.01        608.96        77.31 o
   2  14  10       1667.64       1626.78        66.40 o
   3  14  10       1327.65       1269.36        98.88 o
   4  14  10        853.97        715.81        45.72 o
   5  14  10        412.75        339.14        83.76 o
   6  14  10       1254.68       1385.07       112.30 o
   7  14  10          1.52        100.66       164.58 o
   8  14  10         16.73       -225.80       669.99 o
  -9  15  10         93.55        106.05       228.65 o
  -8  15  10        128.19        100.07       174.29 o
  -7  15  10        564.48        607.90       104.02 o
  -6  15  10        452.50        357.15        88.53 o
  -5  15  10        151.89        107.34        54.88 o
  -4  15  10        715.11        440.47        70.45 o
  -3  15  10       1191.92       1222.53        88.18 o
  -2  15  10        780.30        679.11       124.04 o
  -1  15  10        648.75        557.07        91.02 o
   0  15  10         20.70         98.37        69.43 o
   1  15  10       2088.75       1992.19       113.97 o
   2  15  10        583.64        746.47       105.52 o
   3  15  10        440.51        526.45        75.97 o
   4  15  10       1400.52       1249.98       116.25 o
   5  15  10        115.26         37.22        69.54 o
   6  15  10         21.18       -112.59       115.58 o
   7  15  10        357.56        248.21       250.28 o
   8  15  10         46.33         19.46       218.37 o
  -9  16  10        361.27        111.56       234.53 o
  -8  16  10         44.09         -0.33       314.54 o
  -7  16  10       1146.82        840.44       162.83 o
  -6  16  10         81.51         77.02       125.04 o
  -5  16  10         14.51         21.83        55.78 o
  -4  16  10       1344.95       1458.61       103.44 o
  -3  16  10       1957.73       2023.98       151.22 o
  -2  16  10         50.54          2.38        54.59 o
  -1  16  10       3219.81       3579.83       112.11 o
   0  16  10        836.43        807.39        65.90 o
   1  16  10        770.60        552.70       101.12 o
   2  16  10        485.07        536.99        97.70 o
   3  16  10         37.58        133.64       123.81 o
   4  16  10        146.62        157.63        94.36 o
   5  16  10        570.08        587.42       119.47 o
   6  16  10        282.85        110.45       161.67 o
   7  16  10         43.67         54.57       238.52 o
   8  16  10         40.50       -198.59       369.52 o
  -9  17  10        268.85        206.77       470.25 o
  -8  17  10        244.96        123.93       269.87 o
  -7  17  10         48.23         45.18       168.60 o
  -6  17  10         32.09         18.87       108.06 o
  -5  17  10        129.96        252.40        81.34 o
  -4  17  10         83.10         94.61        91.06 o
  -3  17  10        761.88        379.32       111.02 o
  -2  17  10       1428.89       1439.24       117.58 o
  -1  17  10        285.00        175.47        63.76 o
   0  17  10         43.21         99.14       111.22 o
   1  17  10        862.17        774.77        84.23 o
   2  17  10         20.59         13.39        97.76 o
   3  17  10         42.95        297.61       129.58 o
   4  17  10        257.01        190.23       121.97 o
   5  17  10        188.59         88.44       218.31 o
   6  17  10          0.23        -69.66       156.42 o
   7  17  10        277.00        348.29       478.09 o
  -8  18  10         21.03       -111.85       166.11 o
  -7  18  10        426.45        377.32       184.70 o
  -6  18  10          3.28         64.73       104.70 o
  -5  18  10         20.96          2.58       119.35 o
  -4  18  10        523.94        589.47       115.95 o
  -3  18  10        137.43        223.38       125.96 o
  -2  18  10         32.13        117.41       134.16 o
  -1  18  10       1505.31       1510.15        82.69 o
   0  18  10        687.36        543.21       175.42 o
   1  18  10         31.29        -86.00        86.00 o
   2  18  10          5.87        -27.76        87.89 o
   3  18  10        675.73        744.81       180.27 o
   4  18  10         10.78         41.74       226.49 o
   5  18  10        237.06        231.91       143.93 o
   6  18  10        456.62        615.09       274.00 o
   7  18  10         21.77       -191.35       757.32 o
  -8  19  10        268.17        345.21       379.84 o
  -7  19  10         26.51         -4.68       205.94 o
  -6  19  10          1.31        142.74       227.63 o
  -5  19  10         85.61        -46.04       133.68 o
  -4  19  10         93.38        101.52       158.03 o
  -3  19  10          1.73        -91.17       136.24 o
  -2  19  10       1082.42       1211.09       257.35 o
  -1  19  10        525.52        483.17        97.60 o
   0  19  10         54.30          7.57       166.46 o
   1  19  10        481.66        438.49        92.98 o
   2  19  10         19.03         42.51       173.76 o
   3  19  10          7.35        -37.83       124.99 o
   4  19  10          6.55        -69.93       169.76 o
   5  19  10        346.36        405.58       250.64 o
   6  19  10          2.07        -25.80       515.94 o
  -7  20  10         13.67          7.08       558.99 o
  -6  20  10        314.52        323.14       206.80 o
  -5  20  10        416.32        284.46       168.80 o
  -4  20  10        125.30        140.47       166.77 o
  -3  20  10        394.83        259.12       156.17 o
  -2  20  10         23.83        -43.18       216.69 o
  -1  20  10          1.75       -184.28       184.28 o
   0  20  10          7.90        -77.07       102.35 o
   1  20  10         59.75         76.92       204.95 o
   2  20  10         29.95         89.62       125.66 o
   3  20  10        918.39       1029.45       197.67 o
   4  20  10         15.38        -94.66       248.78 o
   5  20  10        123.72         58.83       242.26 o
   6  20  10        156.87        151.52      1632.11 o
  -6  21  10         80.03        -56.12       463.95 o
  -5  21  10       1369.02       1897.91       247.99 o
  -4  21  10         33.09        142.95       193.81 o
  -3  21  10         61.50        175.07       157.69 o
  -2  21  10        728.44        864.74       292.82 o
  -1  21  10         21.19        105.25       223.48 o
   0  21  10         80.53        -91.72       114.02 o
   1  21  10        290.41        481.51       246.96 o
   2  21  10         73.50         59.68       119.72 o
   3  21  10         76.32        335.33       375.09 o
   4  21  10        106.86         72.69       431.45 o
   5  21  10        103.88        200.18       427.86 o
  -5  22  10        123.22        203.52       390.44 o
  -4  22  10        119.34        113.88       309.51 o
  -3  22  10        430.44        632.50       269.85 o
  -2  22  10         60.36        216.02       244.50 o
  -1  22  10          8.55        116.69       297.72 o
   0  22  10        510.55        557.57       189.89 o
   1  22  10        314.71        308.22       218.60 o
   2  22  10          0.16       -173.12       185.56 o
   3  22  10        690.67        621.81       381.62 o
   4  22  10          0.20         66.61       351.61 o
  -4  23  10         13.84        679.68       719.64 o
  -3  23  10         19.21        244.37       545.79 o
  -2  23  10        122.86        488.98       354.97 o
  -1  23  10         26.30        239.09       341.97 o
   0  23  10        211.85        311.08       418.84 o
   1  23  10         89.81         99.92       137.91 o
   2  23  10        195.36        123.12       439.21 o
   3  23  10        282.98        389.02       909.91 o
  -3  24  10        505.41        566.24       654.65 o
  -2  24  10        211.51        -39.29       928.75 o
 -11   1  11         48.80         29.42       124.52 o
 -10   1  11        293.85        184.70        96.04 o
  -9   1  11          2.47         48.00        62.70 o
  -8   1  11         60.82         43.34        32.23 o
  -7   1  11       1240.17       1244.14        42.72 o
  -6   1  11         29.27         12.42        25.96 o
  -5   1  11          0.05         23.09        22.63 o
  -4   1  11       1164.49       1072.67        28.94 o
  -3   1  11          0.22        -10.89        20.37 o
  -2   1  11          1.15          1.39        19.38 o
  -1   1  11       2257.17       2611.29        60.03 o
   0   1  11        637.47        738.24        28.77 o
   1   1  11         40.75         29.79        21.62 o
   2   1  11       1083.99       1119.69        58.91 o
   3   1  11       1442.76       1522.08        66.21 o
   4   1  11        338.22        396.35        60.77 o
   5   1  11         56.22        105.14        41.02 o
   6   1  11         47.50         84.22        86.49 o
   7   1  11        215.96        188.16        61.35 o
   8   1  11         15.85        -23.47       109.80 o
   9   1  11          4.43        102.26       160.53 o
 -11   2  11         12.32        -42.67       172.67 o
 -10   2  11         12.28         47.68       128.30 o
  -9   2  11         37.42          0.43        50.85 o
  -8   2  11         98.96         93.25        41.26 o
  -7   2  11         63.74         27.86        26.58 o
  -6   2  11         45.98         36.92        20.34 o
  -5   2  11          1.86          6.46        22.16 o
  -4   2  11        155.59        160.15        23.14 o
  -3   2  11         92.18         89.75        17.83 o
  -2   2  11       1199.08       1206.49        26.18 o
  -1   2  11       1672.87       1654.32        42.38 o
   0   2  11        172.24        134.91        28.68 o
   1   2  11       1317.09       1274.65        72.48 o
   2   2  11        168.17        125.52        46.46 o
   3   2  11         18.88         41.93        22.33 o
   4   2  11       4281.49       4799.05        98.25 o
   5   2  11        144.58        104.90        29.06 o
   6   2  11         12.27         28.46        55.05 o
   7   2  11        667.03        669.02        74.65 o
   8   2  11          0.42        -10.60        84.69 o
   9   2  11         12.24         45.28       130.08 o
 -11   3  11          7.35        322.83       234.36 o
 -10   3  11        168.60        190.03       117.94 o
  -9   3  11         42.02         59.98        42.58 o
  -8   3  11        136.49        135.04        36.93 o
  -7   3  11        563.67        526.61        38.04 o
  -6   3  11          6.97          4.78        21.02 o
  -5   3  11         11.88          3.23        15.66 o
  -4   3  11       2173.18       2354.28        53.42 o
  -3   3  11        151.76        166.62        20.34 o
  -2   3  11        239.49        213.09        22.13 o
  -1   3  11         11.67          1.83        14.86 o
   0   3  11        934.89        783.62        42.28 o
   1   3  11         52.47         13.60        24.62 o
   2   3  11       1572.49       1564.50        45.65 o
   3   3  11       1516.27       1567.11        36.82 o
   4   3  11        717.72        810.48        30.72 o
   5   3  11          0.07        -40.98        41.51 o
   6   3  11        106.67        182.83        60.34 o
   7   3  11        702.33        796.71        47.61 o
   8   3  11          5.30         55.57        80.72 o
   9   3  11         17.62          1.71       171.06 o
 -11   4  11         46.01          7.14       198.44 o
 -10   4  11         48.95          8.59       149.73 o
  -9   4  11        202.83        195.37        52.59 o
  -8   4  11        570.64        559.09        33.77 o
  -7   4  11        103.11         59.04        28.39 o
  -6   4  11        745.41        695.25        28.05 o
  -5   4  11          2.48        -13.76        15.83 o
  -4   4  11        122.76         15.51        22.30 o
  -3   4  11         91.93         48.69        18.03 o
  -2   4  11       3398.24       3501.80        72.87 o
  -1   4  11          0.70         12.45        20.31 o
   0   4  11          0.23         -3.65        32.40 o
   1   4  11         12.06        -11.62        11.62 o
   2   4  11       2304.49       2362.39        45.51 o
   3   4  11         85.64         69.20        15.42 o
   4   4  11       1088.76       1146.84        42.48 o
   5   4  11        629.07        543.11        38.70 o
   6   4  11        123.59         64.59        63.21 o
   7   4  11        499.19        434.26        65.67 o
   8   4  11          3.17        -31.22        76.44 o
   9   4  11         40.34         11.54       141.00 o
 -11   5  11         20.58        -23.24       185.65 o
 -10   5  11          0.80        -50.01        85.23 o
  -9   5  11         96.30         55.38        51.90 o
  -8   5  11        181.94        122.15        46.88 o
  -7   5  11         62.62         34.72        29.39 o
  -6   5  11        243.79        182.20        29.55 o
  -5   5  11        137.51         97.50        22.17 o
  -4   5  11         93.98         70.15        24.48 o
  -3   5  11       3067.73       3173.92        53.86 o
  -2   5  11       1091.90       1219.65        41.07 o
  -1   5  11        972.39        882.30        51.39 o
   0   5  11        651.20        565.44        31.78 o
   1   5  11        232.27        238.50        27.36 o
   2   5  11         90.91        131.19        34.45 o
   3   5  11          8.05         -7.78        29.88 o
   4   5  11         62.26         13.36        24.08 o
   5   5  11          8.36         29.58        44.75 o
   6   5  11        395.45        365.12        85.37 o
   7   5  11        314.79        178.74        60.22 o
   8   5  11         43.71         57.29       116.68 o
   9   5  11         92.87        198.85       171.61 o
 -11   6  11         35.11       -105.30       312.72 o
 -10   6  11         10.94        -26.02       158.10 o
  -9   6  11        536.02        417.84        99.07 o
  -8   6  11        322.53        221.23        42.50 o
  -7   6  11        115.76         71.12        26.89 o
  -6   6  11       1633.04       1770.74        47.00 o
  -5   6  11        163.98        109.86        23.01 o
  -4   6  11         86.25         30.88        19.23 o
  -3   6  11       3572.92       3758.25        58.43 o
  -2   6  11          6.84        -12.08        12.08 o
  -1   6  11        695.23        725.24        46.58 o
   0   6  11        580.42        557.20        53.24 o
   1   6  11        158.32        147.16        31.62 o
   2   6  11        734.23        776.29        39.64 o
   3   6  11         24.40          4.26        28.13 o
   4   6  11         39.47         13.60        25.58 o
   5   6  11       1740.31       1808.06        54.94 o
   6   6  11          3.55        -35.52        46.83 o
   7   6  11        125.46         40.31        77.57 o
   8   6  11        188.34        141.95       113.55 o
   9   6  11         40.29         36.71       187.98 o
 -11   7  11         20.67        -20.56       311.97 o
 -10   7  11        422.02        424.68       199.18 o
  -9   7  11          6.74        -59.84        59.84 o
  -8   7  11         66.45         36.63        59.46 o
  -7   7  11        638.88        594.82        31.98 o
  -6   7  11        605.50        603.40        34.04 o
  -5   7  11        202.94        169.00        23.77 o
  -4   7  11       1826.63       1775.20        30.67 o
  -3   7  11        981.17       1018.30        28.12 o
  -2   7  11        374.50        325.73        20.66 o
  -1   7  11       6987.02       7802.41       158.60 o
   0   7  11        143.82         68.94        39.97 o
   1   7  11        191.47        120.24        24.82 o
   2   7  11        419.93        466.12        35.51 o
   3   7  11         60.37        106.38        21.67 o
   4   7  11        588.50        575.95        26.46 o
   5   7  11        994.45       1033.55        63.46 o
   6   7  11         66.28         37.16        50.62 o
   7   7  11        235.11        237.75        94.58 o
   8   7  11         12.15          1.92       320.16 o
   9   7  11        401.64        280.23       239.90 o
 -11   8  11         62.47        -23.68       414.99 o
 -10   8  11         21.66         23.79       228.48 o
  -9   8  11        387.26        317.75        67.04 o
  -8   8  11        664.34        478.36       111.41 o
  -7   8  11        100.35         89.30        43.17 o
  -6   8  11       1154.57       1188.16        32.26 o
  -5   8  11        613.14        592.98        24.81 o
  -4   8  11        170.90        174.52        20.64 o
  -3   8  11         13.90          1.45        19.10 o
  -2   8  11        312.13        295.51        27.80 o
  -1   8  11        714.18        600.70        37.57 o
   0   8  11        527.55        606.83        49.24 o
   1   8  11        280.44        263.86        33.31 o
   2   8  11        760.03        632.58        54.67 o
   3   8  11        606.90        637.43        31.18 o
   4   8  11         13.77        -25.28        40.30 o
   5   8  11       2512.62       2850.70        80.07 o
   6   8  11        413.56        422.48        47.31 o
   7   8  11        140.16        114.40       126.71 o
   8   8  11        206.35        226.10       214.43 o
   9   8  11         11.74         73.20       435.31 o
 -11   9  11        338.34        248.94       396.29 o
 -10   9  11         80.43        191.30       170.81 o
  -9   9  11         14.85        -53.72       147.06 o
  -8   9  11        194.56        199.41       132.72 o
  -7   9  11         13.65        -31.68        46.69 o
  -6   9  11        483.74        364.78        49.64 o
  -5   9  11         15.48        -20.06        20.06 o
  -4   9  11        633.48        556.95        26.51 o
  -3   9  11       1900.20       1723.28        43.46 o
  -2   9  11         23.16        -14.87        14.87 o
  -1   9  11        830.30        796.70        50.57 o
   0   9  11        467.41        389.56        30.53 o
   1   9  11         92.18        107.94        89.60 o
   2   9  11       2643.70       2797.19        75.13 o
   3   9  11        292.70        274.26        43.12 o
   4   9  11        129.18         96.29        39.34 o
   5   9  11         31.05         -4.77        71.21 o
   6   9  11        185.24        108.94        83.66 o
   7   9  11        124.82         37.02       130.48 o
   8   9  11        258.51         92.95       174.95 o
   9   9  11         95.01        -67.15       714.80 o
 -10  10  11          7.62         -6.15       463.86 o
  -9  10  11         50.23        131.69       139.16 o
  -8  10  11        370.86        205.26       158.72 o
  -7  10  11        383.38        361.14        56.57 o
  -6  10  11        639.76        573.30        57.34 o
  -5  10  11       1875.00       2104.71        76.68 o
  -4  10  11        815.88        811.13        35.44 o
  -3  10  11        397.20        394.07        25.81 o
  -2  10  11       1219.91       1197.65        26.43 o
  -1  10  11         42.45         31.88        27.85 o
   0  10  11         21.84        -20.62        52.67 o
   1  10  11          7.06         34.53        58.31 o
   2  10  11       1180.24       1091.45        63.81 o
   3  10  11        291.21        212.20        30.61 o
   4  10  11        186.41        167.89        56.97 o
   5  10  11        407.59        413.59        68.61 o
   6  10  11         89.27        188.66        90.08 o
   7  10  11         73.08         55.45       127.24 o
   8  10  11          8.97        -78.87       242.82 o
 -10  11  11         36.36        -53.41       211.71 o
  -9  11  11          9.63         61.41       106.73 o
  -8  11  11        332.18        220.09       158.49 o
  -7  11  11          0.48         55.23        54.11 o
  -6  11  11        544.30        506.02        73.61 o
  -5  11  11          0.37        -40.95        40.95 o
  -4  11  11        383.61        382.89        41.26 o
  -3  11  11       3229.84       3256.16        66.78 o
  -2  11  11        119.46         82.70        21.78 o
  -1  11  11         82.35         55.05        28.34 o
   0  11  11       2156.64       2444.46        54.41 o
   1  11  11        416.37        310.35        25.64 o
   2  11  11       2202.95       2413.93        94.49 o
   3  11  11        134.82        289.16        41.03 o
   4  11  11        360.83        406.94        53.31 o
   5  11  11         78.25         67.15        45.38 o
   6  11  11         14.69         23.02        88.30 o
   7  11  11        120.49        167.31       153.03 o
   8  11  11         12.34         62.81       318.92 o
 -10  12  11          0.51       -326.68       375.13 o
  -9  12  11         82.37         41.70       192.30 o
  -8  12  11       1044.14       1046.30       113.46 o
  -7  12  11        406.01        324.45        78.61 o
  -6  12  11        942.06        871.97        67.71 o
  -5  12  11       2636.63       2718.07        81.65 o
  -4  12  11        220.26        149.64        57.35 o
  -3  12  11       1252.03       1002.05        58.70 o
  -2  12  11        783.13        632.39        41.02 o
  -1  12  11        478.68        389.54        34.57 o
   0  12  11          2.43        -32.90        33.86 o
   1  12  11         28.36        -27.39        61.45 o
   2  12  11       2237.19       2151.98        68.61 o
   3  12  11        489.04        376.99        59.47 o
   4  12  11        830.33        813.19        74.70 o
   5  12  11        122.22        103.97        53.16 o
   6  12  11        466.16        436.27        99.18 o
   7  12  11        287.49        291.40       143.77 o
   8  12  11        133.78         42.87       190.82 o
  -9  13  11         85.12        -17.05       213.31 o
  -8  13  11        173.27        251.60       120.95 o
  -7  13  11         83.50        189.54       128.92 o
  -6  13  11        968.96        949.97        71.51 o
  -5  13  11          5.60         13.46        58.62 o
  -4  13  11        581.15        502.78        60.08 o
  -3  13  11       2448.83       2562.28       116.22 o
  -2  13  11       1337.92       1390.14        79.42 o
  -1  13  11        131.52         51.44        61.02 o
   0  13  11       5353.19       5409.70       110.47 o
   1  13  11        942.33        973.68        46.46 o
   2  13  11        473.71        334.93        68.70 o
   3  13  11       2961.03       2961.04        90.77 o
   4  13  11        146.24         41.21        42.04 o
   5  13  11         12.81        -57.86        73.65 o
   6  13  11        740.57        783.12       130.55 o
   7  13  11        110.48        140.21       116.68 o
   8  13  11          0.30        160.65       317.02 o
  -9  14  11       2078.20       2060.97       199.43 o
  -8  14  11        856.64        945.56       158.72 o
  -7  14  11        389.64        341.49        92.87 o
  -6  14  11       2759.27       3143.92        95.26 o
  -5  14  11       2180.04       2493.68        78.77 o
  -4  14  11          0.93        -44.82        49.59 o
  -3  14  11       2790.66       3085.57       118.03 o
  -2  14  11        282.34        162.08        70.65 o
  -1  14  11        689.95        754.70        92.53 o
   0  14  11        695.17        679.39        36.57 o
   1  14  11        342.65        396.53        46.22 o
   2  14  11       1009.47       1099.34        85.18 o
   3  14  11        300.58        200.74        45.28 o
   4  14  11         47.23        115.96        43.51 o
   5  14  11        373.37        441.11       115.39 o
   6  14  11        139.99         65.22       123.30 o
   7  14  11        104.18        199.49       263.06 o
   8  14  11        650.72        634.46       338.69 o
  -9  15  11          2.44        -12.12       284.13 o
  -8  15  11        120.53        542.80       269.30 o
  -7  15  11          3.80        -14.81       109.67 o
  -6  15  11        124.35        130.94        98.86 o
  -5  15  11         54.33         88.17        66.78 o
  -4  15  11        215.25        166.76        72.15 o
  -3  15  11       1804.01       1900.19       134.36 o
  -2  15  11       1036.24       1025.19        67.08 o
  -1  15  11       2424.38       2409.90       100.29 o
   0  15  11       3639.65       3727.37       146.34 o
   1  15  11        314.23        174.43        77.13 o
   2  15  11        825.18        657.73        93.54 o
   3  15  11        142.73        128.74        59.75 o
   4  15  11        136.53         97.85        98.61 o
   5  15  11        110.55         47.62        81.60 o
   6  15  11         83.34         84.87       124.58 o
   7  15  11        108.39        105.00       283.40 o
   8  15  11         15.68       -216.38       821.91 o
  -9  16  11        966.60        749.76       370.11 o
  -8  16  11        737.76        903.64       333.50 o
  -7  16  11        144.98        120.78       181.02 o
  -6  16  11        266.54        209.18       129.51 o
  -5  16  11        338.07        278.53        59.62 o
  -4  16  11         81.31         60.18       194.58 o
  -3  16  11       2537.47       2456.66       131.66 o
  -2  16  11        435.07        275.45       138.43 o
  -1  16  11        290.16         64.89        63.97 o
   0  16  11        185.97        191.69        99.99 o
   1  16  11        141.30        -79.82        79.82 o
   2  16  11        823.46        630.04        66.83 o
   3  16  11        466.35        421.24       208.37 o
   4  16  11        528.42        567.34       131.58 o
   5  16  11        991.92        851.63       194.09 o
   6  16  11        268.75        265.90       150.69 o
   7  16  11        317.41        162.81       440.47 o
  -8  17  11        225.38        300.75       215.19 o
  -7  17  11          0.89        -87.58       231.18 o
  -6  17  11        138.94        173.68        90.25 o
  -5  17  11         50.78        112.96       118.95 o
  -4  17  11        201.94        124.10       126.87 o
  -3  17  11        799.18        703.45       135.84 o
  -2  17  11        932.00        761.71       146.85 o
  -1  17  11       2628.65       2691.12       107.01 o
   0  17  11       1994.77       2210.61       172.39 o
   1  17  11        245.69        156.54        77.67 o
   2  17  11        253.80        159.33        89.55 o
   3  17  11         77.45        135.21       162.25 o
   4  17  11        186.10        123.68       136.20 o
   5  17  11        325.44        186.15       150.14 o
   6  17  11         17.96         46.97       412.09 o
   7  17  11        732.74        720.93       520.90 o
  -8  18  11        526.84        485.94       433.16 o
  -7  18  11         62.07        183.39       223.41 o
  -6  18  11        189.81         64.68       159.01 o
  -5  18  11        163.01        159.23       126.31 o
  -4  18  11         78.18        118.76       117.07 o
  -3  18  11        274.43        325.95       135.89 o
  -2  18  11          2.70        -77.74       142.96 o
  -1  18  11        193.84         77.34       103.07 o
   0  18  11         26.01       -100.85       100.85 o
   1  18  11        184.82        -46.63        89.67 o
   2  18  11       1287.59       1359.38       174.49 o
   3  18  11        365.07        228.07       135.26 o
   4  18  11        366.62        298.64       239.35 o
   5  18  11       1034.59       1232.59       207.55 o
   6  18  11         17.63         47.28       270.05 o
  -7  19  11          0.03       -267.00       333.11 o
  -6  19  11        456.62        398.94       227.39 o
  -5  19  11        417.02        529.37       154.63 o
  -4  19  11        460.62        449.74       181.51 o
  -3  19  11        284.07         11.84       232.39 o
  -2  19  11         82.79        180.19       149.74 o
  -1  19  11       1223.57       1211.18       111.11 o
   0  19  11        396.59        485.11       155.09 o
   1  19  11         31.38        -11.47       186.77 o
   2  19  11        286.56        212.20       114.90 o
   3  19  11        485.78        474.49       161.13 o
   4  19  11        553.11        766.25       192.09 o
   5  19  11        123.85        -30.96       206.53 o
   6  19  11        167.15        161.07       303.44 o
  -7  20  11          9.95        393.46       921.08 o
  -6  20  11        704.09        799.47       277.61 o
  -5  20  11        564.47        710.25       196.44 o
  -4  20  11         60.46         96.13       221.33 o
  -3  20  11          7.81         29.10       207.75 o
  -2  20  11         13.76        185.87       214.00 o
  -1  20  11        195.06         56.59       128.88 o
   0  20  11          1.15        -61.98       117.79 o
   1  20  11         36.72        -88.26       205.32 o
   2  20  11        821.11        745.22       106.45 o
   3  20  11        130.71        -29.69       226.06 o
   4  20  11        253.86        454.11       271.15 o
   5  20  11       1230.60       1571.46       428.14 o
  -5  21  11        118.14        157.85       269.75 o
  -4  21  11       1200.21       1220.98       192.07 o
  -3  21  11       1910.71       2500.76       276.53 o
  -2  21  11         57.85        -24.82       190.99 o
  -1  21  11        363.60        463.16       217.20 o
   0  21  11       1033.52       1226.09       129.58 o
   1  21  11         95.60       -209.47       209.47 o
   2  21  11        229.78        -28.04       195.45 o
   3  21  11        548.74        542.72       270.81 o
   4  21  11        154.31        -80.60       864.16 o
  -4  22  11        101.66        281.91       581.44 o
  -3  22  11        405.00        459.13       188.47 o
  -2  22  11        197.68        -36.32       274.26 o
  -1  22  11        375.93        351.34       224.96 o
   0  22  11        123.96        110.89       331.62 o
   1  22  11         23.46       -179.57       179.57 o
   2  22  11       1114.77        802.80       366.41 o
   3  22  11          9.84         70.51       692.73 o
   4  22  11        170.80        322.28       945.84 o
  -4  23  11        110.83        259.71       637.56 o
  -3  23  11        680.47        414.45       438.14 o
  -2  23  11          2.41         51.94       627.46 o
  -1  23  11         77.53         52.34       401.00 o
 -11   0  12        140.17        590.33       234.54 o
 -10   0  12        842.83        955.80       124.34 o
  -9   0  12       3326.67       4276.91       270.35 o
  -8   0  12        418.08        323.83        83.07 o
  -7   0  12          4.38         32.29        51.71 o
  -6   0  12       7520.16       8166.03       149.93 o
  -5   0  12        500.57        468.67        38.22 o
  -4   0  12        155.11        156.38        20.23 o
  -3   0  12       9914.45      10393.88       234.83 o
  -2   0  12       2357.53       2437.95       122.38 o
  -1   0  12         58.16        -65.40        95.54 o
   0   0  12      10539.92      11554.72       358.74 o
   1   0  12       3057.98       3164.92       102.33 o
   2   0  12        884.13        960.04        59.39 o
   3   0  12       7347.71       8432.53       241.72 o
   4   0  12          2.53        -54.49        64.66 o
   5   0  12       3413.92       3822.80       130.75 o
   6   0  12        279.69        296.12        96.87 o
   7   0  12         52.86        -60.55       189.46 o
   8   0  12       1402.88       1389.67       109.12 o
   9   0  12         30.07       -123.39       236.29 o
 -11   1  12        689.87        769.32       229.16 o
 -10   1  12       1531.50       1428.31       141.05 o
  -9   1  12          3.31          0.19        84.55 o
  -8   1  12        785.42        845.43        51.36 o
  -7   1  12       1121.53       1051.98        34.41 o
  -6   1  12         48.88          3.16        22.14 o
  -5   1  12        943.19        995.37        29.03 o
  -4   1  12       3830.29       4020.79        65.63 o
  -3   1  12       3272.17       3569.23        61.40 o
  -2   1  12        675.14        683.27        27.05 o
  -1   1  12        241.92        186.64        22.00 o
   0   1  12       8308.71       8979.72       179.65 o
   1   1  12         22.51         48.88        21.75 o
   2   1  12       5007.55       5457.22       122.05 o
   3   1  12       6533.76       7308.80       149.93 o
   4   1  12         35.58         61.70        30.68 o
   5   1  12       1690.40       1740.32        59.66 o
   6   1  12       2594.99       3063.44        98.12 o
   7   1  12         38.53        170.60       141.45 o
   8   1  12        236.07        195.84        89.31 o
   9   1  12        112.51         16.01       228.28 o
 -11   2  12         10.33         -6.98       271.13 o
 -10   2  12       1099.82       1074.77       139.79 o
  -9   2  12        133.66        232.53        60.45 o
  -8   2  12        605.06        661.81        58.12 o
  -7   2  12        147.52        126.87        30.26 o
  -6   2  12        162.08        164.25        22.22 o
  -5   2  12       1972.28       2093.83        39.23 o
  -4   2  12         52.21         57.26        18.94 o
  -3   2  12       5646.00       6099.44        94.38 o
  -2   2  12       3222.57       3469.02        61.59 o
  -1   2  12          0.86         24.33        23.79 o
   0   2  12       2640.42       2753.34        64.20 o
   1   2  12       2423.97       2419.58        85.44 o
   2   2  12       1707.98       1776.40        56.16 o
   3   2  12         20.97         60.14        27.52 o
   4   2  12         39.13        -10.69        24.71 o
   5   2  12       2609.35       2807.76        79.44 o
   6   2  12         21.81         45.60        43.05 o
   7   2  12          6.37        112.46       144.37 o
   8   2  12        993.42        932.08        88.18 o
   9   2  12          0.84        136.46       271.15 o
 -11   3  12        318.84        480.52       853.53 o
 -10   3  12        854.57        967.04       155.82 o
  -9   3  12          2.49        -47.16        89.10 o
  -8   3  12       2395.03       2631.69        99.62 o
  -7   3  12       2316.11       2369.60        48.30 o
  -6   3  12         28.50         50.12        27.14 o
  -5   3  12       3725.85       3961.39        60.54 o
  -4   3  12       1242.69       1251.94        28.77 o
  -3   3  12       1833.86       1705.78        50.72 o
  -2   3  12       1150.57       1171.85        51.05 o
  -1   3  12          5.34          5.18        23.56 o
   0   3  12       6622.21       6662.88       144.72 o
   1   3  12         13.93         36.65        19.09 o
   2   3  12       3330.00       3581.85        83.99 o
   3   3  12       2824.61       2842.85        63.39 o
   4   3  12         44.15         17.19        37.57 o
   5   3  12       2166.77       2414.55        76.31 o
   6   3  12        969.54       1131.17        94.18 o
   7   3  12        184.40        200.43       102.93 o
   8   3  12        358.84        258.09       142.38 o
   9   3  12        834.18        779.12       240.39 o
 -11   4  12         60.21       -117.20       546.73 o
 -10   4  12        527.51        355.48       172.64 o
  -9   4  12       2361.33       2444.96       100.65 o
  -8   4  12       1823.13       2038.44        57.51 o
  -7   4  12        373.33        347.10        38.89 o
  -6   4  12          6.22         11.53        34.95 o
  -5   4  12       6924.40       7430.61       101.56 o
  -4   4  12          9.31          9.50        20.04 o
  -3   4  12       1782.85       1933.47        42.58 o
  -2   4  12      10252.20      11189.57       195.98 o
  -1   4  12         73.04        -26.04        34.37 o
   0   4  12       5288.41       5677.46       119.28 o
   1   4  12       4836.44       5305.08       112.45 o
   2   4  12       1275.20       1147.08        43.90 o
   3   4  12        557.65        572.39        38.76 o
   4   4  12        378.94        265.57        29.41 o
   5   4  12       1059.94       1007.56        73.78 o
   6   4  12         22.19        -12.14        45.47 o
   7   4  12        135.88         -5.58       104.38 o
   8   4  12        472.21        301.91       164.54 o
   9   4  12         11.20       -178.82       178.82 o
 -10   5  12        690.90        769.83       117.73 o
  -9   5  12          0.82         50.30        62.03 o
  -8   5  12       5068.17       6195.99       119.14 o
  -7   5  12       3108.07       3559.96        62.53 o
  -6   5  12        223.46        209.58        32.96 o
  -5   5  12       5734.56       6504.25        96.95 o
  -4   5  12       1747.69       1660.54        40.54 o
  -3   5  12        355.15        411.89        28.45 o
  -2   5  12       1944.60       2056.60        42.17 o
  -1   5  12          2.78         11.68        14.56 o
   0   5  12       2922.35       3319.67        87.19 o
   1   5  12         68.93         72.09        13.82 o
   2   5  12       1006.19        969.86        37.94 o
   3   5  12       3478.35       3776.23       100.36 o
   4   5  12          2.35        -37.45        38.13 o
   5   5  12        512.44        484.62        51.83 o
   6   5  12        759.92        691.74        65.73 o
   7   5  12        126.30          1.21        89.52 o
   8   5  12         41.39        104.82       206.54 o
   9   5  12        579.79        600.72       206.72 o
 -10   6  12        379.35        342.46       206.44 o
  -9   6  12        546.53        394.34        63.68 o
  -8   6  12       1461.15       1565.34        84.34 o
  -7   6  12        671.15        653.10        35.10 o
  -6   6  12         46.75         63.39        33.97 o
  -5   6  12       4393.65       4897.08        87.53 o
  -4   6  12         57.15         50.98        14.71 o
  -3   6  12         16.50         38.99        24.15 o
  -2   6  12      12221.91      13286.52       212.10 o
  -1   6  12        174.23        190.54        25.04 o
   0   6  12       2093.41       2112.68        55.14 o
   1   6  12       8321.80       9075.14       184.97 o
   2   6  12        413.08        420.91        33.22 o
   3   6  12        874.04        996.11        38.40 o
   4   6  12       1342.53       1496.63        54.51 o
   5   6  12        897.11        902.87        59.82 o
   6   6  12          3.38        -34.87        47.23 o
   7   6  12        155.85        104.27        99.07 o
   8   6  12        811.55        781.67       257.56 o
   9   6  12         46.02        239.52       435.71 o
 -10   7  12       1190.61       1230.89       315.39 o
  -9   7  12          3.60        -65.73        69.60 o
  -8   7  12       1979.56       2368.96       104.24 o
  -7   7  12       1609.07       1579.82        54.41 o
  -6   7  12        281.99        235.93        36.86 o
  -5   7  12       1129.49       1105.11        40.59 o
  -4   7  12        141.80         61.37        20.00 o
  -3   7  12        260.02        214.97        27.07 o
  -2   7  12       1768.56       1770.93        41.70 o
  -1   7  12         51.75        110.65        35.85 o
   0   7  12       1298.77       1143.88        43.72 o
   1   7  12        103.81        176.98        46.08 o
   2   7  12         30.59         -1.37        31.29 o
   3   7  12       3296.42       3478.90       125.95 o
   4   7  12        338.88        288.63        34.31 o
   5   7  12        975.92       1016.78        59.99 o
   6   7  12       1716.66       1875.51        71.16 o
   7   7  12         74.67         82.28       114.14 o
   8   7  12        333.76        140.35       198.81 o
 -10   8  12        605.28        545.16       234.34 o
  -9   8  12          8.64        -19.75        87.18 o
  -8   8  12        907.88        967.36       151.15 o
  -7   8  12       1132.28       1330.59        59.79 o
  -6   8  12        762.15        715.23        37.58 o
  -5   8  12       4241.90       4286.49        67.94 o
  -4   8  12        243.16        182.29        21.88 o
  -3   8  12       9839.17      10986.92       144.01 o
  -2   8  12       4507.65       4673.55        70.11 o
  -1   8  12       1187.00       1226.59        78.55 o
   0   8  12       6998.87       7630.04       158.56 o
   1   8  12       2857.21       2799.69        76.35 o
   2   8  12        115.48        113.68        40.70 o
   3   8  12       1071.31       1048.13        68.92 o
   4   8  12       2400.26       2490.92        80.75 o
   5   8  12       1230.78       1261.65        64.32 o
   6   8  12        701.49        626.84        90.29 o
   7   8  12          8.11        -52.84       127.45 o
   8   8  12       1575.92       1474.96       223.37 o
 -10   9  12        800.41        719.52       196.82 o
  -9   9  12         35.64        131.46       236.64 o
  -8   9  12       1367.75       1510.18       150.55 o
  -7   9  12       2441.85       2693.02       127.59 o
  -6   9  12        151.74        135.25        46.12 o
  -5   9  12       3295.32       3739.10        62.73 o
  -4   9  12       2156.29       2288.08        49.17 o
  -3   9  12       2449.29       2616.76        46.88 o
  -2   9  12        239.26        219.90        16.23 o
  -1   9  12         55.86         39.91        27.30 o
   0   9  12       2439.68       2928.63        75.52 o
   1   9  12         63.73         43.18        53.19 o
   2   9  12        114.34         89.43        39.31 o
   3   9  12       2526.29       2983.46        69.85 o
   4   9  12         24.01         19.46        39.09 o
   5   9  12        174.91        210.33        61.84 o
   6   9  12       1923.32       1891.35       111.62 o
   7   9  12        103.77         85.10        96.84 o
   8   9  12        293.21        234.67       222.07 o
 -10  10  12        774.55        705.60       282.95 o
  -9  10  12        239.73        292.03       193.79 o
  -8  10  12         49.85        -31.23        87.64 o
  -7  10  12        583.94        586.56        88.05 o
  -6  10  12        495.14        511.71        81.29 o
  -5  10  12       2490.16       2515.68        77.79 o
  -4  10  12         49.99         15.17        28.70 o
  -3  10  12       3692.54       3940.68        59.73 o
  -2  10  12       1204.61       1254.25        28.65 o
  -1  10  12        263.60        284.83        33.03 o
   0  10  12       1049.10       1011.40        44.85 o
   1  10  12        432.90        482.18        60.46 o
   2  10  12        263.14        315.53        42.33 o
   3  10  12        880.62        955.72        62.52 o
   4  10  12        311.94        302.39        56.26 o
   5  10  12        525.93        517.85        50.61 o
   6  10  12          5.19       -129.77       129.77 o
   7  10  12         30.55        -65.80       136.20 o
   8  10  12        662.38        727.90       354.19 o
 -10  11  12        304.69          3.90       250.16 o
  -9  11  12        213.80         -2.30       179.20 o
  -8  11  12         45.16        -23.46       124.68 o
  -7  11  12       1494.76       1507.05        98.01 o
  -6  11  12        128.49         70.38        54.86 o
  -5  11  12       1728.18       1723.85        67.68 o
  -4  11  12        563.81        416.27        41.15 o
  -3  11  12       1867.96       1891.88        68.48 o
  -2  11  12        180.58        108.43        31.29 o
  -1  11  12         46.88          7.23        28.12 o
   0  11  12       2057.36       2386.66        94.17 o
   1  11  12         43.62         31.08        34.02 o
   2  11  12        784.17        904.66        56.95 o
   3  11  12       2211.45       2172.33        77.31 o
   4  11  12        479.28        412.34        51.33 o
   5  11  12        305.27        371.82        53.75 o
   6  11  12        614.45        446.54        93.11 o
   7  11  12        444.60        498.06       127.63 o
   8  11  12         84.19        155.74       204.72 o
  -9  12  12         50.81        -16.78       248.17 o
  -8  12  12         89.30        254.35       204.78 o
  -7  12  12        286.87        231.33       123.80 o
  -6  12  12         41.56         23.05        55.09 o
  -5  12  12       1088.66       1099.39        72.48 o
  -4  12  12        128.69         94.85        64.13 o
  -3  12  12        237.11        248.56        41.20 o
  -2  12  12       1194.11       1060.06        40.29 o
  -1  12  12        355.96        364.77        61.95 o
   0  12  12          6.51         52.86        30.00 o
   1  12  12        300.25        236.83        47.51 o
   2  12  12        749.47        621.95        58.38 o
   3  12  12        403.74        290.02        46.82 o
   4  12  12        967.06        864.94        55.37 o
   5  12  12        397.36        356.09        65.53 o
   6  12  12         50.28         71.41        91.73 o
   7  12  12         35.55       -162.14       238.97 o
   8  12  12        349.93        450.78       377.38 o
  -9  13  12        391.34        466.83       266.48 o
  -8  13  12        143.73        252.32       160.23 o
  -7  13  12        790.48        927.80        97.49 o
  -6  13  12        633.17        718.40        88.44 o
  -5  13  12        764.81        789.47        88.84 o
  -4  13  12         12.98        -54.39        54.39 o
  -3  13  12       1061.85        837.11        93.25 o
  -2  13  12       1183.61       1294.90       145.93 o
  -1  13  12         80.77         68.63        38.47 o
   0  13  12       2259.56       2355.50        63.00 o
   1  13  12        909.34        917.34        49.71 o
   2  13  12        173.99        129.62        50.18 o
   3  13  12       3004.14       2970.16        90.43 o
   4  13  12        140.10        112.70        50.72 o
   5  13  12        379.44        343.18        98.75 o
   6  13  12        625.00        448.79       130.81 o
   7  13  12        111.29        177.13       298.99 o
   8  13  12         12.76        -94.06       474.06 o
  -9  14  12        323.46        142.57       335.77 o
  -8  14  12        311.67        386.06       212.09 o
  -7  14  12         63.60         43.15       131.37 o
  -6  14  12          0.25        -53.17        75.94 o
  -5  14  12       1077.70       1132.80        82.69 o
  -4  14  12        364.14        294.64        48.48 o
  -3  14  12         87.08        -34.92       121.04 o
  -2  14  12        990.38       1041.90        77.73 o
  -1  14  12         50.29        100.13        79.20 o
   0  14  12          9.04         21.94        37.81 o
   1  14  12         86.38        112.34        59.05 o
   2  14  12        258.83        203.91        82.51 o
   3  14  12        172.62        197.59        98.21 o
   4  14  12         43.84         94.00        93.22 o
   5  14  12        308.06        335.08       106.97 o
   6  14  12         25.39         17.46       113.54 o
   7  14  12          2.59         64.10       167.21 o
   8  14  12        391.36        484.29      1004.91 o
  -9  15  12        132.92        173.16       493.16 o
  -8  15  12        133.22        -55.52       251.98 o
  -7  15  12         14.61         65.24       175.07 o
  -6  15  12        168.93        109.76        96.69 o
  -5  15  12        439.48        470.37        81.44 o
  -4  15  12         14.30         24.55        95.87 o
  -3  15  12        374.56        254.20       105.23 o
  -2  15  12        164.25        -16.31       119.51 o
  -1  15  12        148.59        162.15       154.88 o
   0  15  12        778.63        602.45        82.96 o
   1  15  12        421.62        287.18       114.84 o
   2  15  12        265.11         73.01        53.51 o
   3  15  12        357.72        246.53        97.34 o
   4  15  12        615.51        621.39       120.78 o
   5  15  12         74.98        -46.68       133.93 o
   6  15  12        278.95        295.57       178.18 o
   7  15  12        173.99         95.01       341.51 o
  -8  16  12        288.31         61.42       322.45 o
  -7  16  12        303.41        278.57       209.67 o
  -6  16  12         22.16        -40.48       149.92 o
  -5  16  12        152.42        126.54        83.04 o
  -4  16  12        447.50        464.30       127.06 o
  -3  16  12         63.71        -59.67       112.85 o
  -2  16  12       1501.14       1508.51       207.90 o
  -1  16  12       1473.00       1482.38       128.37 o
   0  16  12        398.00        448.18       181.52 o
   1  16  12         65.96        -71.91        86.71 o
   2  16  12       2379.46       2190.79       120.57 o
   3  16  12        417.99        420.89       120.51 o
   4  16  12        152.70        151.57       106.87 o
   5  16  12        448.30        442.86       146.69 o
   6  16  12        283.53        290.94       272.73 o
   7  16  12          7.90         47.28       571.74 o
  -8  17  12        112.64         79.30       239.01 o
  -7  17  12          1.55        138.78       204.49 o
  -6  17  12         56.17        138.37       144.95 o
  -5  17  12         32.51        -75.54       101.96 o
  -4  17  12         84.82        -20.51        89.55 o
  -3  17  12        254.08        356.21       120.66 o
  -2  17  12        424.12        319.47       102.65 o
  -1  17  12          7.08         33.45        68.78 o
   0  17  12        704.67        529.20        93.91 o
   1  17  12        227.47        173.85       116.80 o
   2  17  12         91.02        201.57       158.06 o
   3  17  12         84.31       -127.67       132.28 o
   4  17  12         58.10       -111.84       190.03 o
   5  17  12          2.54         58.89       186.22 o
   6  17  12        102.69       -142.20       556.21 o
  -8  18  12         68.26       -110.21      1113.91 o
  -7  18  12        719.68        588.75       260.23 o
  -6  18  12         11.04        103.90       203.61 o
  -5  18  12          2.84         39.07       148.01 o
  -4  18  12        211.56        124.56       136.99 o
  -3  18  12         43.12         19.91       157.77 o
  -2  18  12        517.45        573.07       197.87 o
  -1  18  12        420.17        404.20       156.17 o
   0  18  12        512.90        453.56       105.79 o
   1  18  12        170.10        102.70       199.56 o
   2  18  12        394.65        569.81       121.94 o
   3  18  12         12.76       -120.77       120.77 o
   4  18  12         23.55         84.93       175.13 o
   5  18  12        526.02        476.30       455.81 o
   6  18  12        625.36       1004.91       823.93 o
  -7  19  12         43.26        231.14       393.79 o
  -6  19  12        111.75        109.00       298.24 o
  -5  19  12         38.55        129.65       133.47 o
  -4  19  12         32.11       -104.08       160.59 o
  -3  19  12         10.99         -1.25       135.54 o
  -2  19  12        262.06        246.38       221.25 o
  -1  19  12          0.23        -92.67        93.49 o
   0  19  12         45.63        -48.68       133.22 o
   1  19  12        400.97        161.17       219.35 o
   2  19  12          6.05         71.14       188.69 o
   3  19  12         34.68        -15.63       354.75 o
   4  19  12        218.28        396.46       203.39 o
   5  19  12         92.96         65.51       310.07 o
  -6  20  12        117.05        160.66       268.12 o
  -5  20  12        224.41        330.81       271.34 o
  -4  20  12       1870.01       2247.66       159.18 o
  -3  20  12         34.72        390.13       217.74 o
  -2  20  12         81.73        -72.45       159.64 o
  -1  20  12        465.44        647.90       243.08 o
   0  20  12          2.15         57.10       112.82 o
   1  20  12         17.52        -12.09       179.03 o
   2  20  12         47.64        213.77       262.14 o
   3  20  12          6.89         97.49       314.72 o
   4  20  12         44.02       -202.36       359.57 o
   5  20  12        625.95       1022.27       376.51 o
  -5  21  12         32.45        -36.44       296.59 o
  -4  21  12          3.74       -188.56       227.79 o
  -3  21  12        495.90        444.88       218.90 o
  -2  21  12        170.33        121.76       198.51 o
  -1  21  12         75.45       -118.02       350.33 o
   0  21  12        338.28        491.04       210.78 o
   1  21  12        324.18        360.81       120.26 o
   2  21  12          3.60        222.78       238.99 o
   3  21  12         95.90        202.92       473.93 o
   4  21  12        333.71        451.33       459.60 o
  -4  22  12         55.74        312.67       324.64 o
  -3  22  12          0.64         71.32       424.81 o
  -2  22  12         15.72        -22.34       465.72 o
  -1  22  12         51.52        -38.45       332.49 o
   0  22  12        144.29        246.88       334.26 o
   1  22  12        159.58        -35.66       339.77 o
   2  22  12        229.76        342.19      1072.73 o
 -10   1  13         97.96        113.63       156.90 o
  -9   1  13         96.73        105.50        95.15 o
  -8   1  13          0.91         15.90        55.66 o
  -7   1  13         27.54          1.81        55.38 o
  -6   1  13         98.18         72.74        31.86 o
  -5   1  13         26.84        -10.09        27.85 o
  -4   1  13         67.41         52.37        28.81 o
  -3   1  13         46.84         37.40        26.88 o
  -2   1  13        521.83        521.10        40.21 o
  -1   1  13       1507.66       1729.44       111.54 o
   0   1  13          7.89        -20.78        29.77 o
   1   1  13        420.21        393.25        34.22 o
   2   1  13        172.56        177.80        31.88 o
   3   1  13        150.67        154.28        31.29 o
   4   1  13        677.77        539.41        53.04 o
   5   1  13         53.01         43.66        69.73 o
   6   1  13         95.97          3.87        77.31 o
   7   1  13         34.50         -4.81       177.48 o
   8   1  13          7.56         89.98        80.13 o
   9   1  13        120.49        -39.50       353.56 o
 -10   2  13         81.47         53.22       133.73 o
  -9   2  13        366.26        417.66        80.38 o
  -8   2  13         14.69         45.52        60.64 o
  -7   2  13         10.69        -27.88        39.86 o
  -6   2  13       2368.89       2510.65        63.57 o
  -5   2  13         35.50         44.44        26.69 o
  -4   2  13        257.61        198.98        25.23 o
  -3   2  13          3.75        -22.47        22.47 o
  -2   2  13         75.80         64.99        21.45 o
  -1   2  13        316.05        293.84        29.54 o
   0   2  13       1251.70       1252.70        65.24 o
   1   2  13        350.68        332.47        25.62 o
   2   2  13        100.34        117.03        45.64 o
   3   2  13       1537.98       1439.42        54.68 o
   4   2  13        644.73        524.87        77.05 o
   5   2  13          4.13        -35.44        82.01 o
   6   2  13        170.87         81.50        46.85 o
   7   2  13         79.21         84.38       171.96 o
   8   2  13         35.49         50.32       187.81 o
   9   2  13        119.97        127.78       311.43 o
 -10   3  13          3.67        -88.66       186.89 o
  -9   3  13         52.34        101.36        77.54 o
  -8   3  13         96.17         48.70        68.38 o
  -7   3  13          1.75         59.67        39.03 o
  -6   3  13         78.74         34.24        36.53 o
  -5   3  13         95.00         74.10        28.54 o
  -4   3  13         16.56         35.09        26.52 o
  -3   3  13        206.12        177.20        25.44 o
  -2   3  13        192.94        191.05        31.18 o
  -1   3  13       2366.93       2302.69        68.80 o
   0   3  13         69.20         80.75        37.42 o
   1   3  13        138.36        134.03        42.85 o
   2   3  13         16.27        -36.94        36.94 o
   3   3  13        558.25        533.48        40.87 o
   4   3  13          0.16        -64.24        81.78 o
   5   3  13        437.07        333.88        83.05 o
   6   3  13        105.52         39.89        45.21 o
   7   3  13         39.74        -99.46        99.46 o
   8   3  13         28.84         47.88       162.18 o
   9   3  13        230.58        486.85       627.73 o
 -10   4  13          6.39        -61.96       158.64 o
  -9   4  13         76.82        144.07        98.43 o
  -8   4  13         95.72         -1.01        53.20 o
  -7   4  13         80.49         32.04        45.07 o
  -6   4  13       2010.93       1964.95        60.14 o
  -5   4  13         16.29         -8.04        37.25 o
  -4   4  13        122.43         98.59        27.65 o
  -3   4  13         10.12        -14.26        27.44 o
  -2   4  13        325.95        328.98        39.60 o
  -1   4  13         36.28         25.48        23.37 o
   0   4  13         34.22        -29.01        31.62 o
   1   4  13        203.72        152.02        25.88 o
   2   4  13         51.37         -6.24        39.91 o
   3   4  13          5.84        -15.12        31.93 o
   4   4  13        116.04         87.82        24.34 o
   5   4  13          4.40        -81.55        81.55 o
   6   4  13         16.77         62.61        63.04 o
   7   4  13        172.61         56.05       104.83 o
   8   4  13        127.41         50.46       159.89 o
   9   4  13          0.70        242.62      1001.68 o
 -10   5  13          0.20         44.74       143.87 o
  -9   5  13         12.42        -44.14        91.85 o
  -8   5  13        189.92        164.08        51.59 o
  -7   5  13          2.62        -43.60        43.60 o
  -6   5  13         15.49        -21.75        36.93 o
  -5   5  13        549.64        535.95        38.89 o
  -4   5  13        249.79        153.50        27.47 o
  -3   5  13         12.72         17.65        33.16 o
  -2   5  13        498.76        542.84        52.29 o
  -1   5  13         85.30         82.60        33.52 o
   0   5  13         62.12        -24.76        49.45 o
   1   5  13         37.76         14.17        45.55 o
   2   5  13        455.16        461.72        41.29 o
   3   5  13         97.00         84.00        31.92 o
   4   5  13         93.71        100.62        37.75 o
   5   5  13        434.57        357.49        72.80 o
   6   5  13        307.87        299.65       129.57 o
   7   5  13         94.10        172.64       137.07 o
   8   5  13        283.77        148.18       162.04 o
 -10   6  13         72.78        133.41       280.05 o
  -9   6  13         12.82         28.51       100.65 o
  -8   6  13         61.46        100.55        71.28 o
  -7   6  13          3.84         -9.81        42.61 o
  -6   6  13         63.14         15.21        31.49 o
  -5   6  13        115.45         97.49        46.07 o
  -4   6  13        128.62        102.98        17.86 o
  -3   6  13       1659.21       1505.43        39.19 o
  -2   6  13         54.85          6.47        27.29 o
  -1   6  13         15.58        -24.08        24.08 o
   0   6  13       4716.16       5000.16       109.74 o
   1   6  13         21.19          4.41        21.94 o
   2   6  13          1.68        -33.73        33.73 o
   3   6  13        182.59        158.38        33.37 o
   4   6  13        886.31        838.62        61.47 o
   5   6  13         19.02        -30.70        52.20 o
   6   6  13        585.95        509.09        99.76 o
   7   6  13         20.76        -58.97       146.03 o
   8   6  13         67.22         56.10       205.13 o
 -10   7  13          5.15       -132.38       268.59 o
  -9   7  13          2.79         16.98       147.09 o
  -8   7  13         50.50         63.58       101.99 o
  -7   7  13        541.35        452.41        45.56 o
  -6   7  13        301.77        313.18        39.55 o
  -5   7  13         69.15         17.49        35.75 o
  -4   7  13       5099.64       5538.80        80.36 o
  -3   7  13        129.40        119.60        30.83 o
  -2   7  13       1530.15       1493.62        47.42 o
  -1   7  13       3673.85       3997.22        85.17 o
   0   7  13        106.40         84.46        26.79 o
   1   7  13        139.29        172.49        49.71 o
   2   7  13         64.84        135.18        36.89 o
   3   7  13         28.20         26.51        27.04 o
   4   7  13        162.93        155.25        56.29 o
   5   7  13         76.09        -24.76        47.86 o
   6   7  13        776.50        914.83       103.62 o
   7   7  13         51.63          3.01       152.17 o
   8   7  13        155.00        158.28       198.28 o
 -10   8  13        311.27         87.03       190.74 o
  -9   8  13        302.61        230.53       173.12 o
  -8   8  13        131.44        184.46       117.08 o
  -7   8  13       1288.76       1307.95        58.68 o
  -6   8  13          5.57         -9.87        51.19 o
  -5   8  13        197.16        147.42        30.41 o
  -4   8  13       2434.64       2509.22        57.66 o
  -3   8  13         33.43         -0.77        28.41 o
  -2   8  13       1051.37        992.11        36.31 o
  -1   8  13          3.82         78.00        40.98 o
   0   8  13       2220.66       2382.16        72.24 o
   1   8  13        140.52         74.21        51.38 o
   2   8  13        232.69        225.41        29.23 o
   3   8  13        765.61        789.30        32.94 o
   4   8  13       1415.50       1402.15       109.60 o
   5   8  13         24.68         75.27        44.78 o
   6   8  13        359.62        421.00       134.59 o
   7   8  13        100.17        150.17       132.62 o
   8   8  13         21.89         -4.26       279.54 o
 -10   9  13          7.57        106.77       359.73 o
  -9   9  13         66.74         30.11       164.37 o
  -8   9  13        553.46        663.85       132.97 o
  -7   9  13        355.09        357.75        64.92 o
  -6   9  13        356.53        326.89        69.53 o
  -5   9  13       2924.85       3350.35        61.09 o
  -4   9  13       1766.16       1692.82        40.42 o
  -3   9  13        349.72        333.24        25.70 o
  -2   9  13         96.10         92.31        20.69 o
  -1   9  13       3131.45       3137.16        61.46 o
   0   9  13          1.28        -30.17        30.17 o
   1   9  13         18.25        -13.72        52.68 o
   2   9  13         41.38         78.27        40.43 o
   3   9  13        452.50        471.81        40.02 o
   4   9  13        290.12        159.32        46.51 o
   5   9  13         10.65         21.13        71.33 o
   6   9  13        161.94        188.85       151.37 o
   7   9  13         95.17         24.98       182.21 o
   8   9  13        121.98        189.98       486.95 o
  -9  10  13       1374.84       1210.04       162.33 o
  -8  10  13          2.99         44.17       106.77 o
  -7  10  13        751.17        890.02        99.44 o
  -6  10  13        146.86        163.11        58.08 o
  -5  10  13         60.79         -7.01        32.43 o
  -4  10  13          4.49         -1.66        29.13 o
  -3  10  13         26.76         -9.42        25.39 o
  -2  10  13       1015.17       1015.49        30.01 o
  -1  10  13         53.93         63.27        34.88 o
   0  10  13        135.11        101.00        41.18 o
   1  10  13       1166.28       1063.20        81.07 o
   2  10  13        281.57        293.62        52.68 o
   3  10  13       1179.97       1170.33        55.56 o
   4  10  13       1669.91       1680.10       107.85 o
   5  10  13        232.95        234.47       105.21 o
   6  10  13         33.88         62.01       129.66 o
   7  10  13        222.78        290.09       126.32 o
   8  10  13         93.80        194.00       370.61 o
  -9  11  13         17.53          6.10       209.74 o
  -8  11  13        192.34        229.45       236.26 o
  -7  11  13        419.12        567.96       119.11 o
  -6  11  13        161.92        118.02        86.10 o
  -5  11  13       2416.94       2618.56        91.25 o
  -4  11  13        971.12        993.79        42.92 o
  -3  11  13        667.90        652.12        29.15 o
  -2  11  13        733.50        674.01        49.30 o
  -1  11  13       3571.68       3699.18        80.65 o
   0  11  13        519.92        336.33        51.05 o
   1  11  13        662.27        683.56        59.14 o
   2  11  13        243.31        171.32        68.95 o
   3  11  13         97.29          0.29        67.46 o
   4  11  13         70.65         47.21        65.38 o
   5  11  13        352.44        415.77       117.38 o
   6  11  13         28.37         76.78       107.23 o
   7  11  13         14.93         63.52       252.41 o
   8  11  13        106.13        248.86       304.45 o
  -9  12  13        930.38        822.54       275.32 o
  -8  12  13         18.50         40.68       312.32 o
  -7  12  13        931.83       1145.80       108.50 o
  -6  12  13        738.56        652.33        76.05 o
  -5  12  13         37.00        -38.74        89.31 o
  -4  12  13         15.62         -6.78        42.15 o
  -3  12  13         70.48        -35.91        35.91 o
  -2  12  13        458.84        419.82        37.38 o
  -1  12  13         68.21         28.53        28.53 o
   0  12  13          4.60         13.61        31.97 o
   1  12  13       3756.01       4210.02       112.35 o
   2  12  13         22.87        -11.43        68.62 o
   3  12  13        866.70        865.56        49.74 o
   4  12  13       2020.13       2213.58       117.37 o
   5  12  13        191.60        251.44       144.09 o
   6  12  13         19.90         44.55       114.15 o
   7  12  13        547.06        599.31       396.87 o
   8  12  13         38.34        -71.18       461.68 o
  -9  13  13         13.17        107.74       219.80 o
  -8  13  13        421.86        358.99       237.49 o
  -7  13  13         84.67         51.34       122.33 o
  -6  13  13          8.54        -49.66        69.51 o
  -5  13  13       1141.25       1188.76        98.63 o
  -4  13  13       1424.81       1429.14       124.83 o
  -3  13  13        269.13        255.17        47.62 o
  -2  13  13       2349.01       2431.27       119.24 o
  -1  13  13        720.95        709.60        45.85 o
   0  13  13        407.58        337.37        42.26 o
   1  13  13        943.30        882.44        87.43 o
   2  13  13         10.37        -32.35        78.42 o
   3  13  13         13.21        -45.09        57.86 o
   4  13  13        168.91        219.13       121.71 o
   5  13  13        102.38        172.28       101.95 o
   6  13  13         72.12        238.58       133.02 o
   7  13  13          9.33        -31.72       229.50 o
   8  13  13         19.11        148.96      1351.14 o
  -8  14  13        238.00        438.66       279.09 o
  -7  14  13         97.38        159.94       150.11 o
  -6  14  13        128.35        110.99        93.35 o
  -5  14  13         28.24         16.44        99.18 o
  -4  14  13        266.83        169.71        81.39 o
  -3  14  13          1.53         21.40       103.19 o
  -2  14  13        438.09        268.63       142.93 o
  -1  14  13         28.76          8.10        41.68 o
   0  14  13        825.18        641.60        66.12 o
   1  14  13       3485.24       3797.66       113.52 o
   2  14  13        136.51         77.42        76.95 o
   3  14  13       1602.44       1664.12        99.03 o
   4  14  13        717.52        713.13       121.81 o
   5  14  13          6.37        -52.43       139.70 o
   6  14  13        305.04        489.47       176.15 o
   7  14  13        232.11         10.78       425.69 o
  -8  15  13        315.91        362.91       379.22 o
  -7  15  13        858.45        470.58       153.35 o
  -6  15  13        146.91        198.92       142.04 o
  -5  15  13        395.63        332.25        61.85 o
  -4  15  13       1603.41       1546.30       204.85 o
  -3  15  13        201.77        243.66       102.93 o
  -2  15  13       2184.64       2536.29       140.55 o
  -1  15  13       1444.10       1440.49        73.85 o
   0  15  13         10.84        -63.96       100.80 o
   1  15  13        356.65        323.48        73.93 o
   2  15  13       1062.89        878.67        68.67 o
   3  15  13        509.54        517.63        99.46 o
   4  15  13         76.07         67.41       111.89 o
   5  15  13         60.25        -82.19       133.49 o
   6  15  13        537.51        495.30       214.87 o
   7  15  13         42.20        -44.04       384.53 o
  -8  16  13        279.35        336.00       222.22 o
  -7  16  13        635.16        474.01       233.93 o
  -6  16  13        377.58        338.49       100.49 o
  -5  16  13          4.21         28.87       114.34 o
  -4  16  13         71.45         39.98        77.64 o
  -3  16  13         92.33        133.61        99.31 o
  -2  16  13         62.19         86.36       116.18 o
  -1  16  13         52.93        -31.08       164.17 o
   0  16  13        800.37        787.06       114.51 o
   1  16  13       1036.98        950.31       108.26 o
   2  16  13         21.60         30.43       153.52 o
   3  16  13        111.18        153.71        77.30 o
   4  16  13        289.21        288.93       143.80 o
   5  16  13         28.29         19.03       149.50 o
   6  16  13        285.71         46.02       433.43 o
  -8  17  13         78.99        -42.16       484.40 o
  -7  17  13        814.97        893.45       234.93 o
  -6  17  13          6.12         82.67       214.69 o
  -5  17  13        247.55        272.11       165.19 o
  -4  17  13        553.19        577.68       102.54 o
  -3  17  13         48.31         29.99       109.02 o
  -2  17  13       1394.41       1265.08       151.90 o
  -1  17  13        630.06        404.40       250.56 o
   0  17  13         13.70       -100.87       166.18 o
   1  17  13        229.80        147.40       105.44 o
   2  17  13        354.80        390.67       140.73 o
   3  17  13          8.33        -22.76       123.61 o
   4  17  13          2.74       -103.01       190.24 o
   5  17  13        129.55         -2.10       334.42 o
  -7  18  13        795.71        914.71       283.53 o
  -6  18  13        335.47        335.23       184.20 o
  -5  18  13         12.60       -146.08       149.82 o
  -4  18  13         79.25        116.14       131.34 o
  -3  18  13         28.63        116.67       165.79 o
  -2  18  13         42.38        102.58       169.09 o
  -1  18  13          8.78       -105.77       173.25 o
   0  18  13        560.03        442.06       122.98 o
   1  18  13        370.87        286.97       221.94 o
   2  18  13        147.02        192.87       135.70 o
   3  18  13        434.39        588.13       330.44 o
   4  18  13        386.74        458.93       176.92 o
   5  18  13          3.03       -157.06       284.27 o
  -6  19  13         29.47         83.79       231.60 o
  -5  19  13        664.72        637.55       221.46 o
  -4  19  13        983.26       1111.08       183.50 o
  -3  19  13        108.89        154.20       191.38 o
  -2  19  13        412.01        518.54       223.24 o
  -1  19  13        493.84        542.71       143.22 o
   0  19  13          0.36         24.81       114.68 o
   1  19  13        208.69        163.74       163.75 o
   2  19  13          5.76          4.52       221.18 o
   3  19  13        119.11        130.92       212.68 o
   4  19  13          0.92        -29.71       386.24 o
   5  19  13          4.99        222.84       979.61 o
  -6  20  13        164.53        120.01       331.34 o
  -5  20  13          0.26        -97.53       257.51 o
  -4  20  13        365.20        346.20       119.83 o
  -3  20  13         39.48        -44.64       192.38 o
  -2  20  13        678.36        538.84       122.85 o
  -1  20  13          1.42        213.05       354.19 o
   0  20  13        267.95        137.72       245.37 o
   1  20  13        854.07        988.97       150.91 o
   2  20  13        276.03        349.37       238.31 o
   3  20  13        542.02        647.65       511.74 o
   4  20  13        433.40        663.66       706.32 o
  -5  21  13        659.20        713.64       310.04 o
  -4  21  13        211.14        191.29       416.47 o
  -3  21  13        776.92       1012.02       478.77 o
  -2  21  13        431.17        165.64       339.05 o
  -1  21  13        236.42        354.69       182.35 o
   0  21  13        196.75        421.15       319.85 o
   1  21  13        302.37        336.40       246.92 o
   2  21  13         13.58       -140.08       262.53 o
   3  21  13        189.88        218.80       648.86 o
  -4  22  13        168.82         79.99       454.30 o
  -3  22  13         37.43         94.60       407.05 o
  -2  22  13        749.07        644.15       566.24 o
  -1  22  13          6.02        -99.58       408.13 o
 -10   0  14        624.93        664.25       217.74 o
  -9   0  14       1588.05       1573.55       239.25 o
  -8   0  14         10.79          4.78        97.27 o
  -7   0  14         24.12         -2.87        88.01 o
  -6   0  14       4459.27       4858.54       135.16 o
  -5   0  14         60.18         56.91        41.51 o
  -4   0  14      12870.47      14932.87       334.28 o
  -3   0  14       3502.85       3661.52        94.88 o
  -2   0  14          0.39        147.61        57.78 o
  -1   0  14       1583.28       1679.22       154.28 o
   0   0  14        119.01        198.65        45.21 o
   1   0  14        102.27        180.09        35.03 o
   2   0  14        748.74        665.99       114.39 o
   3   0  14        292.85        206.17        49.33 o
   4   0  14       3390.29       3654.18       173.32 o
   5   0  14        459.86        437.19       169.55 o
   6   0  14         59.57        -41.71       143.98 o
   7   0  14        392.36        230.10       170.49 o
   8   0  14        193.37         66.20       304.65 o
 -10   1  14          1.31         -6.68       185.47 o
  -9   1  14       2213.32       2398.70       104.67 o
  -8   1  14        756.01        758.09        69.44 o
  -7   1  14          2.80          3.57        52.71 o
  -6   1  14       1747.38       1934.21        57.48 o
  -5   1  14          6.24         24.74        27.85 o
  -4   1  14       3627.69       3896.67        74.94 o
  -3   1  14        325.08        330.78        23.87 o
  -2   1  14         84.55         92.06        39.64 o
  -1   1  14       3530.11       3614.99        82.67 o
   0   1  14          1.27         60.61        48.73 o
   1   1  14        687.19        701.32        37.92 o
   2   1  14       5489.21       6107.46       137.76 o
   3   1  14         83.21         64.62        34.28 o
   4   1  14       3967.02       4843.00       154.00 o
   5   1  14       1157.81       1235.55       105.01 o
   6   1  14         95.32          6.66       124.50 o
   7   1  14        247.51        277.97       120.50 o
   8   1  14          1.61        -77.03       170.61 o
 -10   2  14        470.33        441.83       131.64 o
  -9   2  14       1065.36        876.78       107.67 o
  -8   2  14         70.53         41.58        69.29 o
  -7   2  14       1047.46        995.71        60.34 o
  -6   2  14       3179.54       3447.85        69.15 o
  -5   2  14          0.46        -30.11        30.11 o
  -4   2  14       3082.07       3454.34        65.51 o
  -3   2  14       4317.11       4865.71        79.54 o
  -2   2  14         16.74         58.93        36.68 o
  -1   2  14       4127.72       4510.06        99.12 o
   0   2  14        703.91        767.01        67.09 o
   1   2  14        547.59        392.21        31.00 o
   2   2  14       1493.80       1555.25        74.77 o
   3   2  14        675.41        672.24        47.22 o
   4   2  14       3120.73       3379.21       164.37 o
   5   2  14         53.62         40.89        75.17 o
   6   2  14        194.88        147.67       132.37 o
   7   2  14        865.34        897.49       119.59 o
   8   2  14         13.74       -118.18       166.73 o
 -10   3  14          3.70       -147.92       147.92 o
  -9   3  14       2104.66       2204.68       123.00 o
  -8   3  14        980.77       1000.70        68.31 o
  -7   3  14         93.97         32.83        46.69 o
  -6   3  14       1290.24       1343.37        60.52 o
  -5   3  14          7.15        -25.98        37.26 o
  -4   3  14        391.86        397.99        48.73 o
  -3   3  14        890.80        838.60        35.94 o
  -2   3  14         14.75         34.38        33.80 o
  -1   3  14       4054.71       4358.76        98.10 o
   0   3  14         45.10         -9.38        35.55 o
   1   3  14       2011.30       2017.59        86.43 o
   2   3  14       4500.51       4698.26       114.78 o
   3   3  14         19.29        -37.21        69.95 o
   4   3  14        968.19        984.21        92.18 o
   5   3  14        182.09        153.42        72.19 o
   6   3  14         90.93         61.66       154.09 o
   7   3  14        239.22        238.09        98.41 o
   8   3  14         36.13       -156.25       163.90 o
 -10   4  14         19.80         88.09       173.55 o
  -9   4  14        710.83        746.11       115.66 o
  -8   4  14        207.22        319.56        74.58 o
  -7   4  14       1537.55       1760.46        71.49 o
  -6   4  14       2485.72       2622.26        55.10 o
  -5   4  14         29.23          9.58        41.30 o
  -4   4  14         98.80        167.70        26.57 o
  -3   4  14       4081.18       4229.65       105.58 o
  -2   4  14          4.49        -23.98        23.98 o
  -1   4  14       3383.52       3818.38        94.76 o
   0   4  14       3029.40       2894.78        78.73 o
   1   4  14       1040.92       1135.58        45.70 o
   2   4  14        322.10        348.09        58.11 o
   3   4  14         11.17        -35.84        68.36 o
   4   4  14       1492.46       1501.41       128.31 o
   5   4  14         11.89          4.60        68.44 o
   6   4  14         74.75        -14.24       180.29 o
   7   4  14       1510.48       1510.86       124.52 o
   8   4  14         11.06       -165.07       165.07 o
 -10   5  14         13.47        100.22       237.53 o
  -9   5  14       1366.59       1435.96       144.16 o
  -8   5  14        466.63        376.39        96.31 o
  -7   5  14        304.50        164.63        53.90 o
  -6   5  14       1614.12       1653.24        70.89 o
  -5   5  14         48.52         61.82        38.58 o
  -4   5  14        364.56        328.32        30.01 o
  -3   5  14       1039.29       1127.29        50.58 o
  -2   5  14        242.82        255.18        35.55 o
  -1   5  14       5023.38       5590.69       195.47 o
   0   5  14        154.54        111.68        52.15 o
   1   5  14       2171.13       2294.03        94.78 o
   2   5  14       1793.05       1959.07        71.82 o
   3   5  14         20.07         57.19        77.04 o
   4   5  14        605.74        598.35        93.16 o
   5   5  14        340.00        278.52        73.68 o
   6   5  14        373.71        431.57       198.16 o
   7   5  14        204.67        199.06       119.11 o
   8   5  14         41.33        111.86       231.79 o
 -10   6  14         12.90         36.12       346.43 o
  -9   6  14        414.33        380.27       128.26 o
  -8   6  14        150.56        171.70        91.75 o
  -7   6  14       2988.83       3298.56       110.55 o
  -6   6  14       2088.75       2125.41        78.68 o
  -5   6  14          8.65         57.29        34.44 o
  -4   6  14       2559.71       2732.06        65.78 o
  -3   6  14        423.54        396.23        44.58 o
  -2   6  14        259.35        245.72        53.83 o
  -1   6  14       2712.99       3161.30        82.25 o
   0   6  14        142.74         89.17        29.54 o
   1   6  14       1781.76       1822.55       107.94 o
   2   6  14         40.40         -1.49        58.65 o
   3   6  14        316.49        373.90        53.43 o
   4   6  14       1110.72       1078.08        74.04 o
   5   6  14        134.13        111.76        71.81 o
   6   6  14        729.29        701.44       149.24 o
   7   6  14       1936.50       2127.17       138.38 o
   8   6  14          7.54       -163.99       373.12 o
 -10   7  14          3.31       -164.77       295.28 o
  -9   7  14        712.99        762.43        88.75 o
  -8   7  14        677.70        755.44       133.38 o
  -7   7  14        553.90        498.70        85.65 o
  -6   7  14       1830.12       1905.35        54.63 o
  -5   7  14        401.87        372.10        53.74 o
  -4   7  14       2676.01       2693.26        73.19 o
  -3   7  14          5.64        -11.53        30.93 o
  -2   7  14       4333.98       4586.57        86.74 o
  -1   7  14       5932.94       6765.71       126.84 o
   0   7  14          1.38        -51.58       124.66 o
   1   7  14       2396.16       2663.61        95.84 o
   2   7  14       1985.95       2191.73        84.68 o
   3   7  14         17.21        -32.01        52.27 o
   4   7  14         90.05         35.56        59.59 o
   5   7  14        856.95        828.72       116.19 o
   6   7  14        245.69         56.86       128.53 o
   7   7  14        348.11        333.93       157.99 o
   8   7  14        283.97        308.48       507.87 o
  -9   8  14        141.72        163.87       301.77 o
  -8   8  14        132.60         56.08       170.82 o
  -7   8  14        227.70        199.03        70.62 o
  -6   8  14       1849.39       1889.20        89.02 o
  -5   8  14          1.47        -40.22        40.22 o
  -4   8  14       1727.76       1862.39        45.27 o
  -3   8  14       1161.77       1121.35        38.72 o
  -2   8  14        992.82       1022.45        38.04 o
  -1   8  14       2880.16       3133.25        69.44 o
   0   8  14         58.65        -16.51       138.33 o
   1   8  14       1367.08       1335.88        81.49 o
   2   8  14       2032.98       2214.78        88.78 o
   3   8  14          0.51        -12.99       154.00 o
   4   8  14       1221.73       1268.08        94.24 o
   5   8  14         15.67        -81.96       102.78 o
   6   8  14        472.45        392.16       107.47 o
   7   8  14       1350.08       1563.09       164.64 o
   8   8  14          0.52        129.27       310.93 o
  -9   9  14         77.56          1.05       277.22 o
  -8   9  14         45.95         54.64       131.53 o
  -7   9  14         99.26        128.86        75.31 o
  -6   9  14       1792.80       1972.06        83.51 o
  -5   9  14        197.40         99.47        29.66 o
  -4   9  14       2221.90       2207.71        53.79 o
  -3   9  14       1476.99       1664.82        46.87 o
  -2   9  14       2810.69       2940.10        61.11 o
  -1   9  14       4042.85       4541.78       116.92 o
   0   9  14         55.33         -0.87        64.79 o
   1   9  14       1061.35       1003.90        73.81 o
   2   9  14       3396.96       3824.60       137.03 o
   3   9  14         30.63         -4.51        38.07 o
   4   9  14        224.71        209.27        88.11 o
   5   9  14        992.15       1142.53       142.82 o
   6   9  14        433.87        339.48       132.67 o
   7   9  14        123.19         37.86       191.00 o
   8   9  14        166.91        222.84       478.24 o
  -9  10  14        529.62        629.14       171.28 o
  -8  10  14        288.01        287.04       135.08 o
  -7  10  14        254.54        341.88        90.81 o
  -6  10  14       1427.38       1489.63        95.71 o
  -5  10  14        333.68        331.21        39.73 o
  -4  10  14       4553.18       4931.03        89.30 o
  -3  10  14       2208.67       2224.16        48.29 o
  -2  10  14        430.44        454.96        36.26 o
  -1  10  14        766.50        741.20        82.10 o
   0  10  14        169.07        149.42        84.87 o
   1  10  14        329.02        311.11        55.93 o
   2  10  14       1133.02       1421.86       101.54 o
   3  10  14        146.74         77.09        56.97 o
   4  10  14       1504.31       1606.85        68.83 o
   5  10  14        141.96        189.82       170.78 o
   6  10  14         96.95         73.29        90.56 o
   7  10  14        590.93        565.73       254.24 o
   8  10  14          1.05       -491.83       491.83 o
  -9  11  14        352.12        533.20       288.88 o
  -8  11  14        201.93        236.21       166.12 o
  -7  11  14         64.00         98.99       108.65 o
  -6  11  14        645.56        566.13        67.69 o
  -5  11  14        113.48         97.41        72.73 o
  -4  11  14       1300.61       1276.02        50.45 o
  -3  11  14        751.27        668.10        33.73 o
  -2  11  14         74.87          3.45        41.53 o
  -1  11  14       1250.46       1233.48        74.55 o
   0  11  14          2.06        -70.30        90.83 o
   1  11  14        568.35        502.69        63.21 o
   2  11  14       1327.51       1645.78       239.92 o
   3  11  14         43.14        -12.37        63.97 o
   4  11  14        796.79        730.72       108.66 o
   5  11  14        620.42        690.01       104.78 o
   6  11  14         37.08         27.81       153.50 o
   7  11  14        131.26         22.96       247.37 o
   8  11  14          4.76       -227.81      1027.38 o
  -9  12  14        889.57        743.20       337.50 o
  -8  12  14        202.06        298.16       246.61 o
  -7  12  14        181.17         82.31       163.31 o
  -6  12  14       1104.66        985.59       105.23 o
  -5  12  14        242.11        277.57       133.42 o
  -4  12  14       1154.21        944.88        52.37 o
  -3  12  14       1660.52       1851.47        65.41 o
  -2  12  14        145.64        104.44        41.70 o
  -1  12  14        106.20         98.48        37.07 o
   0  12  14       1396.34       1290.75        93.84 o
   1  12  14       1014.94       1019.88        90.16 o
   2  12  14        246.97        257.69        57.99 o
   3  12  14         90.20        182.91        70.78 o
   4  12  14        854.94        936.75        93.07 o
   5  12  14         27.90        -68.57       100.79 o
   6  12  14          1.59        -59.18       236.92 o
   7  12  14        295.12        410.70       270.46 o
   8  12  14          2.49       -494.52       942.07 o
  -8  13  14        321.66        411.86       273.48 o
  -7  13  14          3.69         79.57       140.87 o
  -6  13  14        668.96        769.46       115.56 o
  -5  13  14          1.36          3.92        89.19 o
  -4  13  14        274.48        209.06        91.50 o
  -3  13  14        345.78        375.56        97.19 o
  -2  13  14          4.37         12.10        49.30 o
  -1  13  14        214.38        166.01        57.47 o
   0  13  14        312.51        323.70        47.61 o
   1  13  14        416.98        415.08        86.69 o
   2  13  14         22.04        -28.32        68.73 o
   3  13  14       1021.81       1003.30       100.07 o
   4  13  14        216.12        260.76        91.51 o
   5  13  14        287.00        121.85        91.63 o
   6  13  14         72.08         94.80       171.81 o
   7  13  14         34.06         79.58       520.53 o
  -8  14  14        120.21        175.05       405.07 o
  -7  14  14        227.61        179.05       135.22 o
  -6  14  14         18.64        -82.45       120.65 o
  -5  14  14          5.39        -56.38       110.02 o
  -4  14  14         71.37        -10.44        94.56 o
  -3  14  14       1276.34       1344.66       103.32 o
  -2  14  14         40.45         83.24        70.13 o
  -1  14  14        118.43        227.58        61.05 o
   0  14  14        263.78        164.84        82.83 o
   1  14  14       1059.10        935.11        63.11 o
   2  14  14         27.42         79.08        62.57 o
   3  14  14        318.11        365.84        72.97 o
   4  14  14         20.60        169.17        90.96 o
   5  14  14        146.08        122.02       131.96 o
   6  14  14          0.42       -135.71       294.09 o
   7  14  14         10.10         13.59       649.40 o
  -8  15  14        155.59         93.61       327.14 o
  -7  15  14        306.66         21.65       278.14 o
  -6  15  14          4.92        -49.35       170.99 o
  -5  15  14         26.29        155.36       100.88 o
  -4  15  14        119.76         77.38       109.98 o
  -3  15  14        291.76        368.84        73.71 o
  -2  15  14          7.23        -37.50       116.95 o
  -1  15  14        521.29        391.52        73.90 o
   0  15  14        138.62         56.29        71.69 o
   1  15  14        145.64        165.88        88.47 o
   2  15  14         63.38         52.13       139.24 o
   3  15  14         74.76          7.57        86.00 o
   4  15  14        378.96        412.91       126.13 o
   5  15  14         49.07         -5.95       204.52 o
   6  15  14        194.00        -49.41       253.93 o
  -8  16  14        354.60        319.80       254.71 o
  -7  16  14         40.20       -126.92       225.97 o
  -6  16  14          3.41         32.63       211.05 o
  -5  16  14        211.78        240.79       179.57 o
  -4  16  14         36.66         26.36       158.89 o
  -3  16  14         44.92         84.58       111.62 o
  -2  16  14         12.53       -101.57       124.96 o
  -1  16  14        148.66         23.42       165.54 o
   0  16  14          2.49        -23.48        82.55 o
   1  16  14        529.55        428.88       103.00 o
   2  16  14         17.77        -33.31       116.40 o
   3  16  14         53.37        -42.23       114.26 o
   4  16  14        631.74        729.68       200.30 o
   5  16  14        411.58        381.32       270.72 o
   6  16  14         90.98        113.71       253.25 o
  -8  17  14         52.16       -789.07       989.30 o
  -7  17  14        444.02        534.60       377.79 o
  -6  17  14        173.50         62.00       200.77 o
  -5  17  14         58.97        158.30       177.96 o
  -4  17  14         74.65        -66.58       137.05 o
  -3  17  14        171.99        161.69        96.63 o
  -2  17  14         13.99         86.51       214.73 o
  -1  17  14        142.10         64.29       135.65 o
   0  17  14       1111.98       1065.79       137.93 o
   1  17  14          0.39         14.94       171.27 o
   2  17  14        262.79        216.51       135.96 o
   3  17  14        425.66        514.92       294.94 o
   4  17  14          1.12        -53.21       239.66 o
   5  17  14          7.26         39.70       586.83 o
  -7  18  14          1.19        -66.34       361.03 o
  -6  18  14         46.25         86.10       173.34 o
  -5  18  14        828.85        917.01       157.63 o
  -4  18  14          0.95        139.92       159.41 o
  -3  18  14        113.17        -65.47       258.37 o
  -2  18  14        660.41        604.32       252.23 o
  -1  18  14        251.70        326.40       160.21 o
   0  18  14         11.01        -12.61       149.49 o
   1  18  14         89.41        183.14       206.33 o
   2  18  14        108.27        -35.92       195.20 o
   3  18  14        106.32        226.29       179.82 o
   4  18  14        116.53        191.08       682.10 o
   5  18  14        116.91        189.60       913.81 o
  -6  19  14        151.79        -84.50       236.64 o
  -5  19  14        133.69         53.99       282.98 o
  -4  19  14        435.74        272.38       131.00 o
  -3  19  14         18.88        137.57       164.88 o
  -2  19  14         57.01         80.56       138.19 o
  -1  19  14         22.63         39.87       321.83 o
   0  19  14        514.98        485.33       180.41 o
   1  19  14         27.78         37.87       129.96 o
   2  19  14        119.30        -15.37       361.73 o
   3  19  14        297.06         62.98       507.84 o
   4  19  14          8.97        273.83       522.91 o
  -5  20  14        613.98        469.26       292.29 o
  -4  20  14         48.29        -33.85       266.20 o
  -3  20  14        102.54         11.11       185.29 o
  -2  20  14       2036.07       2512.17       219.79 o
  -1  20  14         55.30        -40.91       221.89 o
   0  20  14        196.67        258.70       332.10 o
   1  20  14        426.61        291.33       297.31 o
   2  20  14         91.84        -49.52       311.51 o
   3  20  14         15.39        -29.33       695.55 o
  -4  21  14         17.73        138.35       337.09 o
  -3  21  14        304.77        563.55       469.62 o
  -2  21  14         27.48         52.21       482.41 o
  -1  21  14         13.82        430.06       324.70 o
 -10   1  15         84.72         88.25       165.59 o
  -9   1  15       1047.41        938.09       126.15 o
  -8   1  15         15.67         56.58        70.82 o
  -7   1  15         10.58         37.41        80.07 o
  -6   1  15        266.38        182.79        46.00 o
  -5   1  15         13.75        -42.76        42.76 o
  -4   1  15         14.36          8.25        39.24 o
  -3   1  15         38.48         28.59        26.79 o
  -2   1  15          9.06         71.28        46.86 o
  -1   1  15          3.93         45.01        27.94 o
   0   1  15        985.14        926.59        41.21 o
   1   1  15         55.41          3.20        45.50 o
   2   1  15         55.85        -40.51        45.72 o
   3   1  15        592.00        499.67        48.07 o
   4   1  15        466.42        442.53       131.00 o
   5   1  15        209.60        307.86       144.79 o
   6   1  15          0.86        103.17       159.88 o
   7   1  15         43.75         22.04       279.86 o
   8   1  15         22.06       -165.34       165.34 o
 -10   2  15         19.23        -44.41       193.93 o
  -9   2  15         20.07         59.24        96.45 o
  -8   2  15         14.21        -29.18        87.64 o
  -7   2  15        220.99        137.58        67.31 o
  -6   2  15          0.03         -0.41        43.20 o
  -5   2  15         64.80         16.04        50.36 o
  -4   2  15       1236.46       1246.97        62.34 o
  -3   2  15        272.36        243.79        31.72 o
  -2   2  15          0.34         63.68        48.90 o
  -1   2  15        314.07        334.50        41.24 o
   0   2  15       1385.91       1416.26        47.90 o
   1   2  15         69.12         26.50        39.63 o
   2   2  15          6.63        -45.94        51.74 o
   3   2  15         33.59        -21.65       121.71 o
   4   2  15          1.26         55.85       111.21 o
   5   2  15       1002.90       1089.98        73.52 o
   6   2  15         72.62         30.86       190.81 o
   7   2  15         20.12        -34.05       210.77 o
   8   2  15         35.30         66.40       357.92 o
 -10   3  15         17.12         24.29       138.93 o
  -9   3  15        203.82        117.07       157.77 o
  -8   3  15         17.83         33.10        78.96 o
  -7   3  15         10.51          8.84        48.74 o
  -6   3  15          3.55        -13.97        39.86 o
  -5   3  15        537.57        459.26        45.19 o
  -4   3  15         36.22         65.33        32.09 o
  -3   3  15        358.61        350.97        39.65 o
  -2   3  15          6.91         13.58        44.04 o
  -1   3  15          8.39         -4.55        34.61 o
   0   3  15         75.18         52.12        62.02 o
   1   3  15          1.93        -15.20        52.26 o
   2   3  15        209.11        135.21        81.54 o
   3   3  15        166.75        124.36        51.47 o
   4   3  15        335.31        297.28        95.13 o
   5   3  15        414.58        507.07       106.10 o
   6   3  15         37.79        -71.05       147.24 o
   7   3  15         64.61         -7.11       261.48 o
   8   3  15          3.18        -68.39       235.47 o
 -10   4  15          1.31       -164.83       192.83 o
  -9   4  15          0.82        -64.80       161.81 o
  -8   4  15          0.93         -5.15        79.89 o
  -7   4  15        264.83        140.51        63.49 o
  -6   4  15          2.44        -29.33        36.76 o
  -5   4  15         43.89         86.70        56.02 o
  -4   4  15        243.81        192.14        35.04 o
  -3   4  15        506.36        472.13        35.08 o
  -2   4  15         69.27         91.45        38.54 o
  -1   4  15        183.27        136.68        37.41 o
   0   4  15        282.70        190.61        36.22 o
   1   4  15         26.32         62.64        55.26 o
   2   4  15        140.84          9.56        50.42 o
   3   4  15        125.85         91.60        69.06 o
   4   4  15          2.25        -83.32        83.32 o
   5   4  15         23.57         44.47        92.54 o
   6   4  15        160.64        203.83       140.88 o
   7   4  15         49.37         -4.82       105.74 o
   8   4  15          5.03         32.10       440.70 o
 -10   5  15          7.45         23.35       328.31 o
  -9   5  15         52.93        263.24       170.07 o
  -8   5  15        265.50        356.76        93.04 o
  -7   5  15         66.04        100.38        80.70 o
  -6   5  15        417.01        506.78        49.14 o
  -5   5  15        632.43        670.79        51.95 o
  -4   5  15         37.38         41.39        38.89 o
  -3   5  15       1173.35       1248.41        41.05 o
  -2   5  15        252.07        174.17        30.72 o
  -1   5  15         55.26         35.88        50.41 o
   0   5  15        107.49         81.26        34.34 o
   1   5  15         19.35        -34.77        63.42 o
   2   5  15         24.40        -18.78        57.77 o
   3   5  15         44.75         87.02        80.51 o
   4   5  15         20.07        -51.67        51.67 o
   5   5  15         15.59         93.51       118.26 o
   6   5  15         13.03        -89.64       146.38 o
   7   5  15        295.12        183.33       170.10 o
   8   5  15        113.76        -39.56       519.81 o
 -10   6  15         23.89        297.92       635.94 o
  -9   6  15         28.73         20.13       123.32 o
  -8   6  15         67.70         75.81        90.69 o
  -7   6  15        418.52        386.39        76.07 o
  -6   6  15         38.90        -52.94        52.94 o
  -5   6  15         27.19         28.58        53.19 o
  -4   6  15         14.57         43.30        36.73 o
  -3   6  15        487.24        449.03        55.38 o
  -2   6  15       1168.85       1145.00       102.57 o
  -1   6  15       1815.03       1799.11        73.63 o
   0   6  15         62.85         71.26        54.29 o
   1   6  15        558.97        211.67       110.74 o
   2   6  15        728.51        850.99        63.89 o
   3   6  15         48.79         45.72       101.39 o
   4   6  15         90.38        -86.73        86.73 o
   5   6  15        182.87         94.74       282.72 o
   6   6  15         48.07        -10.21       128.76 o
   7   6  15          4.25        -77.42       147.08 o
   8   6  15         17.48        155.55       470.43 o
  -9   7  15         33.37          8.80       113.42 o
  -8   7  15        251.45        314.56       102.63 o
  -7   7  15         33.15         51.18        67.21 o
  -6   7  15        444.40        348.98        61.46 o
  -5   7  15        303.12        274.28        51.02 o
  -4   7  15         89.97         68.62        47.88 o
  -3   7  15         72.99         49.09        34.91 o
  -2   7  15       1830.22       1780.31        73.86 o
  -1   7  15          1.23         30.01        41.51 o
   0   7  15        323.25        463.75        53.93 o
   1   7  15        722.74        789.64        61.28 o
   2   7  15        579.66        537.07       160.26 o
   3   7  15          0.14         -9.85       135.50 o
   4   7  15         86.29        129.59        71.41 o
   5   7  15        527.67        503.94       154.55 o
   6   7  15        278.76        249.81        85.06 o
   7   7  15         62.07         63.61       173.40 o
   8   7  15        124.75        402.61       388.75 o
  -9   8  15          9.49         72.94       243.27 o
  -8   8  15        153.57        256.46       179.25 o
  -7   8  15         10.80         40.75        77.29 o
  -6   8  15         14.94          6.39        76.51 o
  -5   8  15         73.19         49.16        48.70 o
  -4   8  15        287.55        177.10        39.85 o
  -3   8  15        122.37        128.33        43.58 o
  -2   8  15         77.01        106.52        44.43 o
  -1   8  15       1228.95       1280.39        41.32 o
   0   8  15        178.52        102.38        66.86 o
   1   8  15          6.94        -52.99        52.99 o
   2   8  15       1121.61       1295.04        65.18 o
   3   8  15        201.25         61.99       103.35 o
   4   8  15         12.50        137.19        77.39 o
   5   8  15        395.78        240.02       141.54 o
   6   8  15          5.04       -121.02       121.02 o
   7   8  15         20.10         52.06       220.57 o
   8   8  15          0.03       -322.14       494.79 o
  -9   9  15          6.23       -182.17       182.17 o
  -8   9  15        420.63        363.50       233.11 o
  -7   9  15         97.96          0.73        68.94 o
  -6   9  15       1634.87       1714.93        98.44 o
  -5   9  15        326.84        343.45        47.74 o
  -4   9  15        352.99        337.94        34.81 o
  -3   9  15       2983.89       3216.51        68.16 o
  -2   9  15       2700.62       2965.45        69.46 o
  -1   9  15         39.60         25.72        29.50 o
   0   9  15        107.52        159.49       164.91 o
   1   9  15          0.17        -59.10        68.82 o
   2   9  15        605.51        615.35        49.53 o
   3   9  15        255.15        248.95        48.09 o
   4   9  15         21.76        -55.08        80.81 o
   5   9  15        833.04        769.69       106.55 o
   6   9  15          3.36       -169.41       169.41 o
   7   9  15        107.16        -57.03       174.15 o
   8   9  15        108.74        291.06       709.14 o
  -9  10  15         23.25        196.86       566.37 o
  -8  10  15        953.73        839.71       197.31 o
  -7  10  15          6.15        112.94       100.21 o
  -6  10  15         67.30         75.27        98.78 o
  -5  10  15         82.93         24.37        64.04 o
  -4  10  15        240.27        166.19        55.86 o
  -3  10  15       1198.24       1242.58        37.24 o
  -2  10  15         48.14         27.71        37.89 o
  -1  10  15        643.79        536.55        46.20 o
   0  10  15       1384.66       1488.59        51.64 o
   1  10  15        230.89        198.20        62.70 o
   2  10  15       1456.18       1592.88        93.86 o
   3  10  15        492.98        602.70        84.08 o
   4  10  15          9.81         -9.08       118.23 o
   5  10  15        317.19        329.54        90.17 o
   6  10  15        256.26        467.59       150.65 o
   7  10  15          0.58        200.34       261.28 o
   8  10  15          0.04         26.37      1004.11 o
  -8  11  15        225.96        110.67       201.25 o
  -7  11  15        169.18        167.58       185.69 o
  -6  11  15        850.37        684.29       114.27 o
  -5  11  15        365.98        390.99        84.40 o
  -4  11  15        599.65        562.95        59.70 o
  -3  11  15       1228.96       1155.34        44.88 o
  -2  11  15        378.66        338.75        53.39 o
  -1  11  15         13.68        103.44        62.26 o
   0  11  15        301.01        239.69        63.52 o
   1  11  15         85.26         28.52       105.57 o
   2  11  15        502.02        343.98       136.36 o
   3  11  15         44.20         28.82        76.38 o
   4  11  15         41.04        156.10       111.72 o
   5  11  15        233.68         91.53        92.57 o
   6  11  15         17.84        -89.50       225.73 o
   7  11  15        129.83        258.90       285.64 o
  -8  12  15        435.64        530.44       270.55 o
  -7  12  15         60.69         86.95       201.39 o
  -6  12  15         15.80        -78.93        97.21 o
  -5  12  15          4.85         86.93       145.24 o
  -4  12  15        366.40        186.50        62.06 o
  -3  12  15        581.37        505.85        52.71 o
  -2  12  15        175.43        137.32        61.80 o
  -1  12  15        296.41        265.02        58.77 o
   0  12  15        673.42        881.29        76.14 o
   1  12  15         47.35         40.00        67.15 o
   2  12  15       1168.03       1169.18        86.25 o
   3  12  15        450.23        388.85       108.96 o
   4  12  15        122.57         58.20        99.58 o
   5  12  15        118.71        180.67       162.90 o
   6  12  15        134.56        218.25       224.45 o
   7  12  15        172.83         10.90       438.14 o
  -8  13  15         45.87         23.37       210.50 o
  -7  13  15         54.55         78.31       206.11 o
  -6  13  15        922.25        906.81       109.47 o
  -5  13  15         85.83        -34.83       120.17 o
  -4  13  15        114.37         -3.51       130.14 o
  -3  13  15       1179.61       1229.31        66.76 o
  -2  13  15         11.36          9.56        30.16 o
  -1  13  15        253.06        149.66        54.67 o
   0  13  15        393.40        497.95        70.84 o
   1  13  15         81.41         43.23        80.73 o
   2  13  15        718.31        670.36       143.86 o
   3  13  15          0.16         36.59        94.54 o
   4  13  15       2490.74       2585.63       136.35 o
   5  13  15        313.49         59.73       194.12 o
   6  13  15         21.07        -77.78       171.55 o
  -8  14  15         21.81        114.38       453.88 o
  -7  14  15         21.16       -310.33       320.11 o
  -6  14  15        216.54        119.20       175.72 o
  -5  14  15        404.14        515.23       124.93 o
  -4  14  15        637.09        722.04       137.16 o
  -3  14  15        120.32         57.51        91.77 o
  -2  14  15        325.90        363.37       103.47 o
  -1  14  15        242.76        147.28        62.24 o
   0  14  15        926.12        901.23       114.10 o
   1  14  15        323.59        357.02       109.53 o
   2  14  15        651.04        573.71       166.96 o
   3  14  15       1346.37       1131.77       172.88 o
   4  14  15         45.94         14.12       163.09 o
   5  14  15        385.49         67.96       221.08 o
   6  14  15          3.60         27.46       318.91 o
  -8  15  15        398.23        299.00       594.50 o
  -7  15  15         93.00        121.72       181.45 o
  -6  15  15        572.72        743.54       164.91 o
  -5  15  15        908.31       1131.67       191.43 o
  -4  15  15         88.17        138.74       110.47 o
  -3  15  15        863.54        833.19        88.01 o
  -2  15  15         30.28        -29.69       111.21 o
  -1  15  15          0.52        165.00       212.00 o
   0  15  15         82.70          5.26        51.23 o
   1  15  15         49.35        109.47       133.67 o
   2  15  15        237.62        135.70       109.28 o
   3  15  15        173.02         46.89       124.27 o
   4  15  15        306.57        355.45       201.47 o
   5  15  15        821.34        789.89       298.56 o
   6  15  15        117.87         16.42       280.70 o
  -8  16  15        603.59         26.11       968.18 o
  -7  16  15        125.87        157.79       277.94 o
  -6  16  15        248.13        126.84       160.33 o
  -5  16  15        128.23        183.10       141.34 o
  -4  16  15         39.39         15.71        89.83 o
  -3  16  15        312.83        173.52        60.10 o
  -2  16  15        342.53        334.07       206.82 o
  -1  16  15        978.78        868.64       171.34 o
   0  16  15       1093.20       1101.38       168.34 o
   1  16  15        127.08        196.59       229.83 o
   2  16  15        617.61        552.36       100.46 o
   3  16  15        636.44        570.88       284.22 o
   4  16  15         85.04         33.17       163.49 o
   5  16  15         71.88        -24.19       261.61 o
  -7  17  15        139.93         45.72       345.89 o
  -6  17  15        826.15        913.85       163.26 o
  -5  17  15       1306.42       1290.90       142.30 o
  -4  17  15          5.32        -65.05       200.51 o
  -3  17  15        356.30        382.15       171.35 o
  -2  17  15        263.00         46.14       189.92 o
  -1  17  15         45.98         -1.78       164.90 o
   0  17  15        239.03       -115.10       182.77 o
   1  17  15         26.45        -67.71       206.95 o
   2  17  15        271.71        262.08       170.39 o
   3  17  15         13.52       -308.41       308.41 o
   4  17  15         19.55        336.00       699.99 o
   5  17  15        221.23        142.50       938.71 o
  -6  18  15        157.88        -30.77       344.75 o
  -5  18  15        418.37        478.57       196.58 o
  -4  18  15          4.65        147.98       158.72 o
  -3  18  15        913.71        852.92       167.29 o
  -2  18  15          0.39        191.60       173.26 o
  -1  18  15        526.33        393.26       226.98 o
   0  18  15       1072.74       1112.81       158.21 o
   1  18  15         69.33        -73.71       116.92 o
   2  18  15        250.16         71.99       315.51 o
   3  18  15        174.01       -444.19       444.19 o
   4  18  15          2.11       -327.39       558.43 o
  -5  19  15        648.62        683.34       417.30 o
  -4  19  15        257.06        330.25       272.65 o
  -3  19  15        422.98        341.15       227.85 o
  -2  19  15       1343.53       1221.70       178.18 o
  -1  19  15          9.21         71.49       226.04 o
   0  19  15        430.37        346.30       292.54 o
   1  19  15         32.94       -205.79       218.54 o
   2  19  15         43.55        192.02       403.82 o
   3  19  15          9.78       -245.31       754.63 o
  -4  20  15         30.31        -56.11       576.87 o
  -3  20  15        307.26        400.86       393.86 o
  -2  20  15         29.94        119.09       349.19 o
  -1  20  15        471.77        590.59       406.78 o
 -10   0  16        505.36        539.25       222.50 o
  -9   0  16        247.51        188.35       223.35 o
  -8   0  16         28.89         94.19        97.12 o
  -7   0  16       2464.80       2881.25       172.67 o
  -6   0  16          4.55       -103.25       103.25 o
  -5   0  16        566.02        624.62        85.52 o
  -4   0  16       3868.04       4142.47       141.18 o
  -3   0  16         81.02         37.25        67.52 o
  -2   0  16        713.19        735.69        56.71 o
  -1   0  16        841.00        583.87        63.51 o
   0   0  16        582.68        580.50        63.78 o
   1   0  16        161.35        219.47       100.92 o
   2   0  16        410.74        349.86        63.38 o
   3   0  16       2649.90       2970.47       153.80 o
   4   0  16        558.57        514.03        71.72 o
   5   0  16       1310.90       1640.45       113.57 o
   6   0  16        440.70        322.95       235.08 o
   7   0  16          1.39        -22.61       268.86 o
 -10   1  16       1509.89       1422.14       254.63 o
  -9   1  16        277.64        232.18       113.17 o
  -8   1  16         59.46        -26.42       117.37 o
  -7   1  16       1178.11       1174.50        85.80 o
  -6   1  16        370.87        373.43        64.84 o
  -5   1  16       1171.11       1217.74        71.96 o
  -4   1  16        100.89         -6.71        49.94 o
  -3   1  16       3392.30       3673.66       103.18 o
  -2   1  16       1259.99       1200.23        73.57 o
  -1   1  16          0.02        -39.98        39.98 o
   0   1  16        398.67        408.56        44.81 o
   1   1  16       5006.45       5726.86       182.31 o
   2   1  16          7.71        -36.60        36.60 o
   3   1  16       1548.67       1772.83        79.02 o
   4   1  16        396.50        319.97        75.89 o
   5   1  16        408.04        402.16        82.28 o
   6   1  16        122.91        -30.79       155.91 o
   7   1  16          7.77        123.66       168.10 o
 -10   2  16        978.08        916.70       272.87 o
  -9   2  16         15.63        -15.74       175.15 o
  -8   2  16       2251.08       2639.11        98.35 o
  -7   2  16       2459.09       2679.91       110.80 o
  -6   2  16         12.44         15.95        63.23 o
  -5   2  16       4331.50       5065.13       172.70 o
  -4   2  16       2353.66       2338.67        84.06 o
  -3   2  16        158.71        114.36        58.62 o
  -2   2  16       1070.60       1198.36       163.87 o
  -1   2  16        673.14        631.39        96.82 o
   0   2  16        645.66        550.53        72.66 o
   1   2  16        773.67        744.78       111.53 o
   2   2  16        152.28         19.27        38.96 o
   3   2  16       1621.32       1395.20       281.44 o
   4   2  16        490.21        528.43       125.68 o
   5   2  16       1016.51       1120.72       112.46 o
   6   2  16        765.43        711.37       183.69 o
   7   2  16         87.76         76.17       156.02 o
 -10   3  16       1362.76       1499.03       483.48 o
  -9   3  16        214.67        172.53       216.33 o
  -8   3  16        250.09        190.23       100.00 o
  -7   3  16        633.63        667.93        69.85 o
  -6   3  16        440.18        360.32        60.06 o
  -5   3  16       1892.66       2013.90        75.28 o
  -4   3  16         63.73         64.83        41.78 o
  -3   3  16       1431.56       1514.72        63.25 o
  -2   3  16       2335.22       2559.43        91.76 o
  -1   3  16          8.93        105.92        35.39 o
   0   3  16       2218.28       2517.89       125.82 o
   1   3  16       1748.07       1821.96        98.02 o
   2   3  16         40.02         13.29        43.60 o
   3   3  16       1016.21       1128.17       129.52 o
   4   3  16       1211.92       1155.75        93.51 o
   5   3  16        174.80         41.03       147.32 o
   6   3  16         66.28         33.86       147.12 o
   7   3  16         25.15        -66.61       207.41 o
   8   3  16        235.15       -436.92       749.92 o
 -10   4  16        288.49        299.40       374.89 o
  -9   4  16         18.88        -74.55       177.26 o
  -8   4  16       4489.88       5300.26       147.02 o
  -7   4  16        875.89        949.72        88.84 o
  -6   4  16          9.50         81.01        48.45 o
  -5   4  16       3684.24       4018.79       180.27 o
  -4   4  16        235.08        217.45        44.65 o
  -3   4  16        648.71        622.24        53.73 o
  -2   4  16       2480.17       2637.13        94.69 o
  -1   4  16         43.65         -7.62        65.87 o
   0   4  16       1743.98       2159.94       226.94 o
   1   4  16         87.22        136.89        59.78 o
   2   4  16        480.88        427.12        52.61 o
   3   4  16        850.96        934.86       115.74 o
   4   4  16         19.69        -64.77        82.80 o
   5   4  16        341.51        236.54       187.54 o
   6   4  16       1631.33       1775.39       139.56 o
   7   4  16          1.95       -156.58       185.83 o
   8   4  16        238.39        -18.57       545.38 o
 -10   5  16        365.80        603.24       348.25 o
  -9   5  16        213.34        363.28       156.63 o
  -8   5  16        290.39        260.76       118.12 o
  -7   5  16        145.26        103.33        88.43 o
  -6   5  16        268.69        194.88        39.67 o
  -5   5  16       1202.65       1155.78        71.13 o
  -4   5  16         19.14         42.54        48.83 o
  -3   5  16       2312.20       2550.11        97.29 o
  -2   5  16       4512.93       4869.99       139.86 o
  -1   5  16         30.29        -19.18        38.87 o
   0   5  16       5093.82       6012.68       185.21 o
   1   5  16        786.55        585.71        63.47 o
   2   5  16        225.71        172.24        60.93 o
   3   5  16        211.51         51.53       114.00 o
   4   5  16        247.05        245.44        79.42 o
   5   5  16        217.32        150.24       187.02 o
   6   5  16        377.84        237.53       192.68 o
   7   5  16        115.07        109.35       215.38 o
   8   5  16        498.11       -103.07       667.83 o
 -10   6  16         89.77         -6.86       494.65 o
  -9   6  16          6.58        -97.67       160.15 o
  -8   6  16       1334.96       1477.88       149.81 o
  -7   6  16        854.95        970.68       102.42 o
  -6   6  16          4.42         56.76        50.80 o
  -5   6  16       1448.83       1517.95        64.63 o
  -4   6  16        586.82        495.95        66.52 o
  -3   6  16        141.81        125.09        48.52 o
  -2   6  16       3043.63       3343.43        94.77 o
  -1   6  16        589.90        492.52        46.15 o
   0   6  16       1076.19        932.25        72.06 o
   1   6  16        440.03        303.98        57.27 o
   2   6  16       2070.32       2226.47        97.88 o
   3   6  16        938.78        922.89       106.73 o
   4   6  16          1.09        -63.37        82.96 o
   5   6  16        271.62        223.75       128.60 o
   6   6  16       1185.09       1252.90       231.62 o
   7   6  16         51.98        -34.12       280.78 o
   8   6  16        280.88         44.67       783.56 o
  -9   7  16          8.39       -175.28       175.28 o
  -8   7  16        121.79        166.45       184.49 o
  -7   7  16        870.75        953.48        80.27 o
  -6   7  16         17.96         -1.19        81.24 o
  -5   7  16        615.12        647.78        75.69 o
  -4   7  16        864.65       1089.40       108.01 o
  -3   7  16        313.55        201.07        65.45 o
  -2   7  16       3496.91       4080.60       121.41 o
  -1   7  16         76.55         25.40        56.99 o
   0   7  16       3669.33       4091.47       331.43 o
   1   7  16       1154.80       1234.36        79.06 o
   2   7  16        257.33        228.00       139.34 o
   3   7  16        722.41        741.16        78.01 o
   4   7  16         12.19         37.28        84.26 o
   5   7  16        773.50        569.64       118.49 o
   6   7  16         26.24       -108.68       202.16 o
   7   7  16         72.70        232.55       251.20 o
   8   7  16        601.91        550.63       820.70 o
  -9   8  16          0.71        -13.97       414.76 o
  -8   8  16        273.23        468.41       236.36 o
  -7   8  16        307.28        256.91        82.83 o
  -6   8  16          7.76          7.98        85.32 o
  -5   8  16        565.58        554.40        63.84 o
  -4   8  16        114.69        188.77        62.57 o
  -3   8  16         32.45         69.10        39.84 o
  -2   8  16        189.97        116.54        68.59 o
  -1   8  16         67.27         11.10        82.38 o
   0   8  16        500.78        499.31        83.34 o
   1   8  16          2.39        -81.24       105.37 o
   2   8  16        743.86        708.70        68.30 o
   3   8  16       1535.08       1573.85        87.72 o
   4   8  16          1.21       -128.19       128.19 o
   5   8  16       1062.48        936.11       138.82 o
   6   8  16        252.57        192.03       201.40 o
   7   8  16          3.18        -77.03       352.11 o
  -8   9  16         99.59        123.29       222.12 o
  -7   9  16        233.11        205.24        86.29 o
  -6   9  16          5.01         56.43        82.22 o
  -5   9  16        526.17        433.69        87.28 o
  -4   9  16         17.99         33.08        63.06 o
  -3   9  16       1274.75       1229.98        60.56 o
  -2   9  16        738.93        734.27        56.48 o
  -1   9  16        287.22        223.82        38.96 o
   0   9  16       1751.61       1949.40       112.08 o
   1   9  16        676.23        499.01       109.50 o
   2   9  16        584.30        625.95       103.85 o
   3   9  16       1028.81       1145.21       109.33 o
   4   9  16          3.18         84.90       124.40 o
   5   9  16        392.53        268.36       119.91 o
   6   9  16         31.51        348.09       221.18 o
   7   9  16          1.23        170.57       512.13 o
  -8  10  16         22.82         32.98       291.63 o
  -7  10  16        578.04        446.40       123.29 o
  -6  10  16        110.36        182.04        88.24 o
  -5  10  16        623.23        630.76        85.25 o
  -4  10  16        562.03        513.24        66.46 o
  -3  10  16        484.22        364.93        36.54 o
  -2  10  16        389.62        351.60        54.50 o
  -1  10  16        107.16         44.06        74.04 o
   0  10  16        862.22        741.55        42.95 o
   1  10  16        301.54        262.14       110.88 o
   2  10  16          9.11         59.96        61.86 o
   3  10  16        903.24       1033.50        67.45 o
[truncated: 73,299 more chars]
